# Supplementary material for: Genetically Predicted Immune Cell Traits Mediate the Causal Association Between Plasma Metabolites and Colorectal Cancer
Source: J Cancer. 2025 Jan 1;16(2):430–44. doi: 10.7150/jca.101011 (PMC11685676; doi:10.7150/jca.101011)
Supplement: Supplementary file 1 — Supplementary tables. [file jcav16p0430s1.zip]

Archive with 9 entries (8 files):
- Supplementary table S1-S8/
- Supplementary table S1-S8/Table S1-Instrumental Variables for Mendelian Randomization Analysis.xlsx
- Supplementary table S1-S8/Table S2-Summary of MR analysis results of plasma metabolites-colorectal cancer.xlsx
- Supplementary table S1-S8/Table S3-Summary of MR analysis results of immune cell traits-colorectal cancer.xlsx
- Supplementary table S1-S8/Table S4-MR analysis results from 30 plasma metabolites to 27 immune cell traits.xlsx
- Supplementary table S1-S8/Table S5-Results of the mediation analysis of plasma metabolites-immune cell traits-colorectal cancer.xlsx
- Supplementary table S1-S8/Table S6-The proportions of different cell types in normal and tumor colon tissue.xlsx
- Supplementary table S1-S8/Table S7-The proportions of different T cell subsets in normal and tumor colon tissue.xlsx
- Supplementary table S1-S8/Table S8-The proportions of different monocyte subpopulations in normal and tumor colon tissue.xlsx
