# Supplementary material for: Genetically Predicted Immune Cell Traits Mediate the Causal Association Between Plasma Metabolites and Colorectal Cancer
Source: J Cancer. 2025 Jan 1;16(2):430–44. doi: 10.7150/jca.101011 (PMC11685676; doi:10.7150/jca.101011)
Supplement: Supplementary file 1 — Supplementary tables. [file jcav16p0430s1.zip › Supplementary table S1-S8/Table S1-Instrumental Variables for Mendelian Randomization Analysis.xlsx]

## Sheet: Sheet1
Table S1-1. Instrumental Variables for Mendelian Randomization Analysis (Metabolites to Colorectal Cancer)
SNP	chr.outcome	pos.outcome	effect_allele.outcome	other_allele.outcome	eaf.outcome	beta.outcome	se.outcome	pval.outcome	gene.outcome	ncase.outcome	ncontrol.outcome	samplesize.outcome	outcome	mr_keep.outcome	pval_origin.outcome	id.outcome	chr.exposure	pos.exposure	effect_allele.exposure	other_allele.exposure	beta.exposure	eaf.exposure	se.exposure	pval.exposure	id.exposure	exposure	samplesize.exposure	data_source.exposure	mr_keep.exposure	pval_origin.exposure	bool	remove	palindromic	ambiguous	action	SNP_index	mr_keep	rsq.exposure	F.exposure	rsq.outcome	steiger_dir	steiger_pval
rs10000291	4	170113591	T	C	0.393499	0.00654744	0.0181392	0.718133	AADAT	6847	314193	321040	Colorectal_cancer_controls_excluding_all_cancers_R10	TRUE	reported	Colorectal_Cancer	4	170113591	T	C	0.0954508	0.377733	0.0151521	2.99e-10	GCST90200184	3-formylindole levels	8256	textfile	TRUE	reported	TRUE	FALSE	FALSE	FALSE	2	1	TRUE	0.00478367	39.6742	4.05833e-07	TRUE	7.42196e-10
rs10001311	4	171888443	C	G	0.257472	-0.0208397	0.020204	0.302325	GALNTL6	6847	314193	321040	Colorectal_cancer_controls_excluding_all_cancers_R10	TRUE	reported	Colorectal_Cancer	4	171888443	C	G	0.0708456	0.277331	0.0152002	3.15e-06	GCST90200929	Glycerol to carnitine ratio	8235	textfile	TRUE	reported	TRUE	FALSE	TRUE	FALSE	2	1	TRUE	0.00263099	21.7181	3.31396e-06	TRUE	9.15384e-06
rs1000136	7	157851429	T	C	0.449278	0.0186419	0.0177743	0.294264	PTPRN2	6847	314193	321040	Colorectal_cancer_controls_excluding_all_cancers_R10	TRUE	reported	Colorectal_Cancer	7	157851429	T	C	-0.0733014	0.45395	0.0156064	2.64e-06	GCST90199963	17alpha-hydroxypregnanolone glucuronide levels	5582	textfile	TRUE	reported	TRUE	FALSE	FALSE	FALSE	2	1	TRUE	0.00393655	22.0528	3.42637e-06	TRUE	6.32548e-06
rs1000141	2	233333701	T	C	0.457297	-0.0192538	0.0177854	0.279004	SAG	6847	314193	321040	Colorectal_cancer_controls_excluding_all_cancers_R10	TRUE	reported	Colorectal_Cancer	2	233333701	T	C	0.0734663	0.513366	0.0154065	1.86e-06	GCST90201011	3-methyl-2-oxovalerate to 4-methyl-2-oxopentanoate ratio	8233	textfile	TRUE	reported	TRUE	FALSE	FALSE	FALSE	2	1	TRUE	0.00275431	22.7333	3.65044e-06	TRUE	5.77722e-06
rs1000156	8	102938833	G	A	0.140923	0.00154301	0.0252546	0.951281	AZIN1	6847	314193	321040	Colorectal_cancer_controls_excluding_all_cancers_R10	TRUE	reported	Colorectal_Cancer	8	102938833	G	A	-0.0892357	0.20765	0.0188882	2.31e-06	GCST90200290	Glycerate levels	8222	textfile	TRUE	reported	TRUE	FALSE	FALSE	FALSE	2	1	TRUE	0.00270733	22.3147	1.16278e-08	TRUE	3.27992e-06
rs10003807	4	180261212	C	T	0.0646635	0.0240526	0.0362749	0.507288	TENM3	6847	314193	321040	Colorectal_cancer_controls_excluding_all_cancers_R10	TRUE	reported	Colorectal_Cancer	4	180261212	C	T	-0.214142	0.0380592	0.0423463	4.26e-07	GCST90200007	3-methoxycatechol sulfate (2) levels	7286	textfile	TRUE	reported	TRUE	FALSE	FALSE	FALSE	2	1	TRUE	0.00349753	25.5655	1.36947e-06	TRUE	9.69076e-07
rs10004304	4	5342278	T	C	0.258338	0.00445936	0.0202758	0.825922	STK32B	6847	314193	321040	Colorectal_cancer_controls_excluding_all_cancers_R10	TRUE	reported	Colorectal_Cancer	4	5342278	T	C	0.0952775	0.183266	0.0202523	2.54e-06	GCST90200623	X-24241 levels	8053	textfile	TRUE	reported	TRUE	FALSE	FALSE	FALSE	2	1	TRUE	0.00274083	22.1271	1.50671e-07	TRUE	4.0414e-06
rs10004542	4	4718728	G	A	0.307316	-0.00533442	0.0192014	0.781155	MSX1	6847	314193	321040	Colorectal_cancer_controls_excluding_all_cancers_R10	TRUE	reported	Colorectal_Cancer	4	4718728	G	A	0.0814848	0.340258	0.0176888	4.09e-06	GCST90199632	Tartarate levels	7099	textfile	TRUE	reported	TRUE	FALSE	FALSE	FALSE	2	1	TRUE	0.00298032	21.2146	2.40408e-07	TRUE	6.40949e-06
rs1000533	1	168313253	C	T	0.354097	-0.0134358	0.0184614	0.466747	TBX19	6847	314193	321040	Colorectal_cancer_controls_excluding_all_cancers_R10	TRUE	reported	Colorectal_Cancer	1	168313253	C	T	-0.0744348	0.350884	0.016144	4.01e-06	GCST90201012	3-methyl-2-oxovalerate to 3-methyl-2-oxobutyrate ratio	8200	textfile	TRUE	reported	TRUE	FALSE	FALSE	FALSE	2	1	TRUE	0.00258578	21.2532	1.64983e-06	TRUE	9.19489e-06
rs10005620	4	52756304	A	C	0.254727	0.0191176	0.0202674	0.345544	ERVMER34-1	6847	314193	321040	Colorectal_cancer_controls_excluding_all_cancers_R10	TRUE	reported	Colorectal_Cancer	4	52756304	A	C	0.0863954	0.196623	0.019471	9.12e-06	GCST90200586	X-21471 levels	7982	textfile	TRUE	reported	TRUE	FALSE	FALSE	FALSE	2	1	TRUE	0.0024605	19.6832	2.77147e-06	TRUE	2.30099e-05
rs10005957	4	113337840	T	C	0.0233297	0.0119821	0.0583677	0.837348	ANK2	6847	314193	321040	Colorectal_cancer_controls_excluding_all_cancers_R10	TRUE	reported	Colorectal_Cancer	4	113337840	T	C	-0.184216	0.0416212	0.0378129	1.11e-06	GCST90200243	Hydroxypalmitoyl sphingomyelin (d18:1/16:0(OH)) levels	8260	textfile	TRUE	reported	TRUE	FALSE	FALSE	FALSE	2	1	TRUE	0.00286516	23.7285	1.31269e-07	TRUE	1.80039e-06
rs10006032	4	159919833	G	A	0.035557	0.013458	0.0479924	0.779155	RAPGEF2	6847	314193	321040	Colorectal_cancer_controls_excluding_all_cancers_R10	TRUE	reported	Colorectal_Cancer	4	159919833	G	A	-0.15194	0.0573319	0.0334117	5.43e-06	GCST90199684	1-linoleoylglycerol (18:2) levels	8212	textfile	TRUE	reported	TRUE	FALSE	FALSE	FALSE	2	1	TRUE	0.00251192	20.6748	2.44938e-07	TRUE	8.85157e-06
rs10006132	4	113822491	A	G	0.777446	-0.039148	0.0211591	0.064288	CAMK2D	6847	314193	321040	Colorectal_cancer_controls_excluding_all_cancers_R10	TRUE	reported	Colorectal_Cancer	4	113822491	A	G	0.106176	0.813906	0.0198888	9.37e-08	GCST90200510	X-12680 levels	8255	textfile	TRUE	reported	TRUE	FALSE	FALSE	FALSE	2	1	TRUE	0.0034405	28.4925	1.06625e-05	TRUE	6.54861e-07
rs10006723	4	101752577	T	G	0.0449542	-0.102036	0.0420896	0.0153398	BANK1	6847	314193	321040	Colorectal_cancer_controls_excluding_all_cancers_R10	TRUE	reported	Colorectal_Cancer	4	101752577	T	G	0.170956	0.052858	0.0345341	7.41e-07	GCST90199621	Carnitine levels	8192	textfile	TRUE	reported	TRUE	FALSE	FALSE	FALSE	2	1	TRUE	0.00298253	24.5	1.83059e-05	TRUE	6.70842e-06
rs10006729	4	147589644	G	A	0.403625	0.0211773	0.0179775	0.2388	TMEM184C	6847	314193	321040	Colorectal_cancer_controls_excluding_all_cancers_R10	TRUE	reported	Colorectal_Cancer	4	147589644	G	A	-0.069881	0.468575	0.0146229	1.76e-06	GCST90200868	Isoleucine to phosphate ratio	8298	textfile	TRUE	reported	TRUE	FALSE	FALSE	FALSE	2	1	TRUE	0.00274463	22.8321	4.32237e-06	TRUE	5.94487e-06
rs1000768	11	34492385	T	G	0.662748	-0.0113041	0.0186792	0.545063	ELF5	6847	314193	321040	Colorectal_cancer_controls_excluding_all_cancers_R10	TRUE	reported	Colorectal_Cancer	11	34492385	T	G	0.0683876	0.549981	0.0154364	9.41e-06	GCST90200105	Glycosyl-N-behenoyl-sphingadienine (d18:2/22:0) levels	8232	textfile	TRUE	reported	TRUE	FALSE	FALSE	FALSE	2	1	TRUE	0.00237861	19.6226	1.14076e-06	TRUE	1.89968e-05
rs10007799	4	32445102	A	G	0.067879	0.0684268	0.0348462	0.0495667	PCDH7	6847	314193	321040	Colorectal_cancer_controls_excluding_all_cancers_R10	TRUE	reported	Colorectal_Cancer	4	32445102	A	G	-0.159871	0.0499193	0.0352124	5.62e-06	GCST90199918	Carboxyethyl-gaba levels	8090	textfile	TRUE	reported	TRUE	FALSE	FALSE	FALSE	2	1	TRUE	0.00254153	20.6082	1.20109e-05	TRUE	2.99927e-05
rs1000821	17	76437921	T	C	0.463825	-0.00395805	0.0177137	0.823189	UBE2O	6847	314193	321040	Colorectal_cancer_controls_excluding_all_cancers_R10	TRUE	reported	Colorectal_Cancer	17	76437921	T	C	0.0955501	0.460226	0.0152708	3.92e-10	GCST90199657	Sphingosine 1-phosphate levels	8246	textfile	TRUE	reported	TRUE	FALSE	FALSE	FALSE	2	1	TRUE	0.0047254	39.1411	1.55519e-07	TRUE	8.41593e-10
rs10008293	4	32350080	A	T	0.397663	0.00991335	0.0180861	0.583609	PCDH7	6847	314193	321040	Colorectal_cancer_controls_excluding_all_cancers_R10	TRUE	reported	Colorectal_Cancer	4	32350080	A	T	0.0672962	0.389489	0.0150418	7.68e-06	GCST90200931	Glycerol to sulfate ratio	8176	textfile	TRUE	reported	TRUE	FALSE	TRUE	FALSE	2	1	TRUE	0.00244219	20.0113	9.35818e-07	TRUE	1.49728e-05
rs10008293	4	32350080	A	T	0.397663	0.00991335	0.0180861	0.583609	PCDH7	6847	314193	321040	Colorectal_cancer_controls_excluding_all_cancers_R10	TRUE	reported	Colorectal_Cancer	4	32350080	A	T	0.0678932	0.388911	0.0152112	8.07e-06	GCST90199715	Myristoleate (14:1n5) levels	8255	textfile	TRUE	reported	TRUE	FALSE	TRUE	FALSE	2	1	TRUE	0.00240747	19.9168	9.35818e-07	TRUE	1.57629e-05
rs10008401	4	116858781	C	T	0.62021	0.0324368	0.0182559	0.0756049	TRAM1L1	6847	314193	321040	Colorectal_cancer_controls_excluding_all_cancers_R10	TRUE	reported	Colorectal_Cancer	4	116858781	C	T	0.0800086	0.609542	0.0170477	2.69e-06	GCST90199633	Suberate (C8-DC) levels	6902	textfile	TRUE	reported	TRUE	FALSE	FALSE	FALSE	2	1	TRUE	0.00318114	22.0199	9.83345e-06	TRUE	1.17376e-05
rs10008952	4	113409459	T	G	0.393319	0.00209322	0.0182432	0.908651	ANK2	6847	314193	321040	Colorectal_cancer_controls_excluding_all_cancers_R10	TRUE	reported	Colorectal_Cancer	4	113409459	T	G	-0.0785743	0.296299	0.0176208	8.23e-06	GCST90200906	2'-deoxyuridine to cytidine ratio	7410	textfile	TRUE	reported	TRUE	FALSE	FALSE	FALSE	2	1	TRUE	0.00267626	19.8789	4.1008e-08	TRUE	1.14125e-05
rs10009978	4	136733702	T	C	0.123845	0.00906257	0.0271534	0.738564	PCDH18	6847	314193	321040	Colorectal_cancer_controls_excluding_all_cancers_R10	TRUE	reported	Colorectal_Cancer	4	136733702	T	C	-0.113294	0.0994764	0.0252828	7.43e-06	GCST90200912	tryptophan to tyrosine ratio	8226	textfile	TRUE	reported	TRUE	FALSE	FALSE	FALSE	2	1	TRUE	0.0024351	20.0751	3.46972e-07	TRUE	1.24581e-05
rs10010973	4	38720468	G	T	0.0787392	-0.0159421	0.032723	0.626129	KLF3	6847	314193	321040	Colorectal_cancer_controls_excluding_all_cancers_R10	TRUE	reported	Colorectal_Cancer	4	38720468	G	T	0.089141	0.168895	0.0199241	7.68e-06	GCST90199771	7-methylguanine levels	8239	textfile	TRUE	reported	TRUE	FALSE	FALSE	FALSE	2	1	TRUE	0.00242365	20.0121	7.39308e-07	TRUE	1.43733e-05
rs10011241	4	3276580	C	T	0.00906809	-0.0563957	0.0879881	0.521557	MSANTD1	6847	314193	321040	Colorectal_cancer_controls_excluding_all_cancers_R10	TRUE	reported	Colorectal_Cancer	4	3276580	C	T	-0.248843	0.0220873	0.0551649	6.46e-06	GCST90199894	4-oxo-retinoic acid levels	7514	textfile	TRUE	reported	TRUE	FALSE	FALSE	FALSE	2	1	TRUE	0.00270072	20.3427	1.27963e-06	TRUE	1.30525e-05
rs1001145	6	107973266	C	T	0.289805	0.00769658	0.0195421	0.693696	SEC63	6847	314193	321040	Colorectal_cancer_controls_excluding_all_cancers_R10	TRUE	reported	Colorectal_Cancer	6	107973266	C	T	0.0806537	0.252134	0.0176193	4.7e-06	GCST90200266	Cis-3,4-methyleneheptanoylcarnitine levels	8259	textfile	TRUE	reported	TRUE	FALSE	FALSE	FALSE	2	1	TRUE	0.00253072	20.9491	4.83163e-07	TRUE	8.39961e-06
rs10011572	4	184006257	T	G	0.773167	-0.0373136	0.0213578	0.0806251	STOX2	6847	314193	321040	Colorectal_cancer_controls_excluding_all_cancers_R10	TRUE	reported	Colorectal_Cancer	4	184006257	T	G	-0.0926567	0.829274	0.0204757	6.03e-06	GCST90200362	Succinate levels	7943	textfile	TRUE	reported	TRUE	FALSE	FALSE	FALSE	2	1	TRUE	0.00257142	20.4723	9.50732e-06	TRUE	2.71572e-05
rs10011993	4	66227734	C	A	0.439595	-0.0123891	0.017849	0.487618	EPHA5	6847	314193	321040	Colorectal_cancer_controls_excluding_all_cancers_R10	TRUE	reported	Colorectal_Cancer	4	66227734	C	A	0.0809351	0.381019	0.0154775	1.7e-07	GCST90200258	2-hydroxy-4-(methylthio)butanoic acid levels	8255	textfile	TRUE	reported	TRUE	FALSE	FALSE	FALSE	2	1	TRUE	0.00330156	27.338	1.50069e-06	TRUE	4.42715e-07
rs10013439	4	22591869	A	G	0.149492	0.0109303	0.0248378	0.659889	ADGRA3	6847	314193	321040	Colorectal_cancer_controls_excluding_all_cancers_R10	TRUE	reported	Colorectal_Cancer	4	22591869	A	G	-0.113268	0.119593	0.0255182	9.05e-06	GCST90200282	Picolinate levels	7051	textfile	TRUE	reported	TRUE	FALSE	FALSE	FALSE	2	1	TRUE	0.00278645	19.6966	6.03224e-07	TRUE	1.5371e-05
rs10014286	4	165167959	C	T	0.241397	0.0219457	0.0207735	0.290772	TMEM192	6847	314193	321040	Colorectal_cancer_controls_excluding_all_cancers_R10	TRUE	reported	Colorectal_Cancer	4	165167959	C	T	-0.0914222	0.175551	0.0204023	7.43e-06	GCST90200446	Arachidate (20:0) levels	8228	textfile	TRUE	reported	TRUE	FALSE	FALSE	FALSE	2	1	TRUE	0.0024344	20.0743	3.47631e-06	TRUE	2.08973e-05
rs10014755	4	88302352	G	A	0.489138	0.0041484	0.0178555	0.81628	PPM1K	6847	314193	321040	Colorectal_cancer_controls_excluding_all_cancers_R10	TRUE	reported	Colorectal_Cancer	4	88302352	G	A	-0.12144	0.532096	0.0156035	7.09e-15	GCST90200917	Alpha-ketobutyrate to 3-methyl-2-oxobutyrate ratio	8133	textfile	TRUE	reported	TRUE	FALSE	FALSE	FALSE	2	1	TRUE	0.00739275	60.5582	1.68135e-07	TRUE	2.19397e-14
rs10014780	4	66474932	G	A	0.154299	0.0185774	0.0246672	0.451377	EPHA5	6847	314193	321040	Colorectal_cancer_controls_excluding_all_cancers_R10	TRUE	reported	Colorectal_Cancer	4	66474932	G	A	-0.0956574	0.159583	0.0209224	4.83e-06	GCST90199628	3-methylhistidine levels	8289	textfile	TRUE	reported	TRUE	FALSE	FALSE	FALSE	2	1	TRUE	0.00251546	20.8982	1.76673e-06	TRUE	1.12337e-05
rs10016457	4	57141081	T	G	0.340309	-0.00632423	0.0188565	0.737334	IGFBP7	6847	314193	321040	Colorectal_cancer_controls_excluding_all_cancers_R10	TRUE	reported	Colorectal_Cancer	4	57141081	T	G	-0.0680842	0.284499	0.0149836	5.52e-06	GCST90200366	Creatinine levels	8239	textfile	TRUE	reported	TRUE	FALSE	FALSE	FALSE	2	1	TRUE	0.00249976	20.6421	3.50376e-07	TRUE	9.37988e-06
rs10016748	4	97067683	C	T	0.279628	0.00451346	0.0197659	0.819377	STPG2	6847	314193	321040	Colorectal_cancer_controls_excluding_all_cancers_R10	TRUE	reported	Colorectal_Cancer	4	97067683	C	T	-0.097394	0.312771	0.0195175	6.04e-07	GCST90200180	Glucuronide of C12H22O4 (1) levels	5831	textfile	TRUE	reported	TRUE	FALSE	FALSE	FALSE	2	1	TRUE	0.00425228	24.8924	1.62415e-07	TRUE	9.10188e-07
rs10017190	4	188734273	T	G	0.639566	0.0331471	0.0184306	0.0721008	TRIML1	6847	314193	321040	Colorectal_cancer_controls_excluding_all_cancers_R10	TRUE	reported	Colorectal_Cancer	4	188734273	T	G	0.0772922	0.627306	0.0160138	1.39e-06	GCST90199824	4-vinylphenol sulfate levels	8280	textfile	TRUE	reported	TRUE	FALSE	FALSE	FALSE	2	1	TRUE	0.00280564	23.2904	1.00751e-05	TRUE	7.55795e-06
rs10017259	4	142397732	A	G	0.295525	-0.0124834	0.0194097	0.520125	INPP4B	6847	314193	321040	Colorectal_cancer_controls_excluding_all_cancers_R10	TRUE	reported	Colorectal_Cancer	4	142397732	A	G	-0.0830187	0.232527	0.0181421	4.74e-06	GCST90199791	1-arachidonoyl-GPE (20:4n6) levels	8270	textfile	TRUE	reported	TRUE	FALSE	FALSE	FALSE	2	1	TRUE	0.00252565	20.9349	1.28845e-06	TRUE	1.01669e-05
rs10018182	4	121983040	G	T	0.575494	0.00595879	0.01788	0.738935	TRPC3	6847	314193	321040	Colorectal_cancer_controls_excluding_all_cancers_R10	TRUE	reported	Colorectal_Cancer	4	121983040	G	T	-0.0741575	0.465064	0.0160715	3.95e-06	GCST90200469	X-11483 levels	7798	textfile	TRUE	reported	TRUE	FALSE	FALSE	FALSE	2	1	TRUE	0.00272289	21.2856	3.45957e-07	TRUE	6.63899e-06
rs10018448	4	88304019	G	A	0.489237	0.00457217	0.0178625	0.797978	PPM1K	6847	314193	321040	Colorectal_cancer_controls_excluding_all_cancers_R10	TRUE	reported	Colorectal_Cancer	4	88304019	G	A	0.0938716	0.530035	0.0148331	2.48e-10	GCST90199736	Alpha-hydroxyisovalerate levels	8208	textfile	TRUE	reported	TRUE	FALSE	FALSE	FALSE	2	1	TRUE	0.00485572	40.0404	2.0408e-07	TRUE	5.55559e-10
rs10019927	4	170733032	A	G	0.824709	0.0273014	0.0232182	0.239649	AADAT	6847	314193	321040	Colorectal_cancer_controls_excluding_all_cancers_R10	TRUE	reported	Colorectal_Cancer	4	170733032	A	G	0.100043	0.8505	0.0210306	1.96e-06	GCST90200147	N,N,N-trimethyl-5-aminovalerate levels	8214	textfile	TRUE	reported	TRUE	FALSE	FALSE	FALSE	2	1	TRUE	0.00274739	22.6237	4.30677e-06	TRUE	6.52485e-06
rs10020341	4	40249848	G	A	0.992925	-0.133273	0.102498	0.193514	RHOH	6847	314193	321040	Colorectal_cancer_controls_excluding_all_cancers_R10	TRUE	reported	Colorectal_Cancer	4	40249848	G	A	-0.228497	0.980851	0.0511735	8e-06	GCST90199746	Erythronate levels	8198	textfile	TRUE	reported	TRUE	FALSE	FALSE	FALSE	2	1	TRUE	0.0024261	19.9326	5.26614e-06	TRUE	2.65163e-05
rs10020631	4	68488145	A	G	0.240514	0.0118824	0.0206298	0.564627	TMPRSS11E	6847	314193	321040	Colorectal_cancer_controls_excluding_all_cancers_R10	TRUE	reported	Colorectal_Cancer	4	68488145	A	G	-0.178664	0.238582	0.0173416	6.85e-25	GCST90200674	Androsterone sulfate levels	8182	textfile	TRUE	reported	TRUE	FALSE	FALSE	FALSE	2	1	TRUE	0.0128067	106.118	1.03338e-06	TRUE	8.35696e-24
rs10021230	4	73879833	A	T	0.223353	-0.0162262	0.0211697	0.443388	CXCL1	6847	314193	321040	Colorectal_cancer_controls_excluding_all_cancers_R10	TRUE	reported	Colorectal_Cancer	4	73879833	A	T	0.0832449	0.224178	0.0182089	4.84e-06	GCST90199893	Cis-4-decenoate (10:1n6) levels	8173	textfile	TRUE	reported	TRUE	FALSE	TRUE	FALSE	2	1	TRUE	0.00255069	20.895	1.82997e-06	TRUE	1.1279e-05
rs10022078	4	27329909	C	G	0.0209246	0.0123058	0.0607342	0.839434	STIM2	6847	314193	321040	Colorectal_cancer_controls_excluding_all_cancers_R10	TRUE	reported	Colorectal_Cancer	4	27329909	C	G	0.167617	0.0469072	0.0371962	6.6e-06	GCST90200466	X-11632 levels	7784	textfile	TRUE	reported	TRUE	FALSE	TRUE	FALSE	2	1	TRUE	0.00260198	20.3015	1.27877e-07	TRUE	9.92977e-06
rs10022238	4	20763284	T	G	0.740365	0.0188177	0.0202694	0.353211	KCNIP4	6847	314193	321040	Colorectal_cancer_controls_excluding_all_cancers_R10	TRUE	reported	Colorectal_Cancer	4	20763284	T	G	0.0800211	0.711718	0.0176398	5.72e-06	GCST90200260	Branched chain 14:0 dicarboxylic acid levels	7990	textfile	TRUE	reported	TRUE	FALSE	FALSE	FALSE	2	1	TRUE	0.00256896	20.5737	2.68467e-06	TRUE	1.46697e-05
rs10022440	4	69108008	A	G	0.0469072	0.0157155	0.0420388	0.708528	UGT2B7	6847	314193	321040	Colorectal_cancer_controls_excluding_all_cancers_R10	TRUE	reported	Colorectal_Cancer	4	69108008	A	G	-0.14809	0.0793092	0.0328486	6.54e-06	GCST90200182	Glycine conjugate of C10H12O2 levels	6177	textfile	TRUE	reported	TRUE	FALSE	FALSE	FALSE	2	1	TRUE	0.00327954	20.3178	4.35308e-07	TRUE	1.03063e-05
rs10022462	4	88322666	T	C	0.415707	0.00139362	0.0178943	0.937923	PPM1K	6847	314193	321040	Colorectal_cancer_controls_excluding_all_cancers_R10	TRUE	reported	Colorectal_Cancer	4	88322666	T	C	-0.122581	0.448686	0.0156743	5.26e-15	GCST90200305	2-aminobutyrate levels	8242	textfile	TRUE	reported	TRUE	FALSE	FALSE	FALSE	2	1	TRUE	0.00736591	61.1455	1.8893e-08	TRUE	1.37343e-14
rs10022462	4	88322666	T	C	0.415707	0.00139362	0.0178943	0.937923	PPM1K	6847	314193	321040	Colorectal_cancer_controls_excluding_all_cancers_R10	TRUE	reported	Colorectal_Cancer	4	88322666	T	C	0.0925183	0.450655	0.0169223	4.57e-08	GCST90199785	Isovalerylglycine levels	7100	textfile	TRUE	reported	TRUE	FALSE	FALSE	FALSE	2	1	TRUE	0.00419231	29.8823	1.8893e-08	TRUE	6.99062e-08
rs10022462	4	88322666	T	C	0.415707	0.00139362	0.0178943	0.937923	PPM1K	6847	314193	321040	Colorectal_cancer_controls_excluding_all_cancers_R10	TRUE	reported	Colorectal_Cancer	4	88322666	T	C	-0.0815387	0.4489	0.0157023	2.07e-07	GCST90200032	2-hydroxybutyrate/2-hydroxyisobutyrate levels	8215	textfile	TRUE	reported	TRUE	FALSE	FALSE	FALSE	2	1	TRUE	0.00327168	26.9585	1.8893e-08	TRUE	3.1947e-07
rs10022462	4	88322666	T	C	0.415707	0.00139362	0.0178943	0.937923	PPM1K	6847	314193	321040	Colorectal_cancer_controls_excluding_all_cancers_R10	TRUE	reported	Colorectal_Cancer	4	88322666	T	C	-0.0705048	0.448379	0.0157398	7.49e-06	GCST90200438	Alpha-ketobutyrate levels	8192	textfile	TRUE	reported	TRUE	FALSE	FALSE	FALSE	2	1	TRUE	0.00244336	20.0601	1.8893e-08	TRUE	1.04118e-05
rs10022619	4	181382748	T	C	0.0300503	-0.043668	0.0519222	0.400332	TENM3	6847	314193	321040	Colorectal_cancer_controls_excluding_all_cancers_R10	TRUE	reported	Colorectal_Cancer	4	181382748	T	C	-0.211174	0.0310327	0.0444573	2.03e-06	GCST90199973	Methyl glucopyranoside (alpha + beta) levels	7973	textfile	TRUE	reported	TRUE	FALSE	FALSE	FALSE	2	1	TRUE	0.00282193	22.5572	2.20323e-06	TRUE	5.16028e-06
rs10023065	4	42867920	G	T	0.530192	-0.00952126	0.0177239	0.591131	GRXCR1	6847	314193	321040	Colorectal_cancer_controls_excluding_all_cancers_R10	TRUE	reported	Colorectal_Cancer	4	42867920	G	T	0.102591	0.514445	0.0197019	1.92e-07	GCST90200217	(2,4 or 2,5)-dimethylphenol sulfate levels	5189	textfile	TRUE	reported	TRUE	FALSE	FALSE	FALSE	2	1	TRUE	0.00519823	27.1041	8.98899e-07	TRUE	3.54501e-07
rs10023688	4	79975257	T	C	0.732687	-0.0383693	0.0200721	0.0559307	ANTXR2	6847	314193	321040	Colorectal_cancer_controls_excluding_all_cancers_R10	TRUE	reported	Colorectal_Cancer	4	79975257	T	C	0.0845451	0.746854	0.0187687	6.65e-06	GCST90200514	X-12851 levels	7385	textfile	TRUE	reported	TRUE	FALSE	FALSE	FALSE	2	1	TRUE	0.0027401	20.2857	1.1382e-05	TRUE	3.12535e-05
rs1002607	9	111096653	C	T	0.597828	-0.00066182	0.0180404	0.970736	LPAR1	6847	314193	321040	Colorectal_cancer_controls_excluding_all_cancers_R10	TRUE	reported	Colorectal_Cancer	9	111096653	C	T	-0.0725343	0.596423	0.015789	4.35e-06	GCST90200773	Serine to alpha-tocopherol ratio	8197	textfile	TRUE	reported	TRUE	FALSE	FALSE	FALSE	2	1	TRUE	0.00256806	21.0995	4.19207e-09	TRUE	5.95765e-06
rs1002607	9	111096653	C	T	0.597828	-0.00066182	0.0180404	0.970736	LPAR1	6847	314193	321040	Colorectal_cancer_controls_excluding_all_cancers_R10	TRUE	reported	Colorectal_Cancer	9	111096653	C	T	-0.078572	0.595973	0.0156171	4.88e-07	GCST90200415	Serine levels	8271	textfile	TRUE	reported	TRUE	FALSE	FALSE	FALSE	2	1	TRUE	0.00305105	25.3064	4.19207e-09	TRUE	7.10955e-07
rs10026304	4	138768472	G	A	0.0630019	0.0193025	0.0362927	0.594826	NOCT	6847	314193	321040	Colorectal_cancer_controls_excluding_all_cancers_R10	TRUE	reported	Colorectal_Cancer	4	138768472	G	A	-0.119442	0.086323	0.0267982	8.31e-06	GCST90200246	3-hydroxydecanoylcarnitine levels	8237	textfile	TRUE	reported	TRUE	FALSE	FALSE	FALSE	2	1	TRUE	0.00240596	19.8608	8.81108e-07	TRUE	1.60083e-05
rs1002762	20	60005830	G	A	0.148457	0.0472052	0.024726	0.0562445	CDH26	6847	314193	321040	Colorectal_cancer_controls_excluding_all_cancers_R10	TRUE	reported	Colorectal_Cancer	20	60005830	G	A	-0.0958491	0.199319	0.0195747	9.75e-07	GCST90199676	1-oleoylglycerol (18:1) levels	8225	textfile	TRUE	reported	TRUE	FALSE	FALSE	FALSE	2	1	TRUE	0.0029066	23.9707	1.13529e-05	TRUE	5.89431e-06
rs10028378	4	163861080	G	T	0.838136	-0.00577389	0.0241557	0.811084	MARCH1	6847	314193	321040	Colorectal_cancer_controls_excluding_all_cancers_R10	TRUE	reported	Colorectal_Cancer	4	163861080	G	T	0.0996459	0.825977	0.0214694	3.46e-06	GCST90199704	3-hydroxysebacate levels	7325	textfile	TRUE	reported	TRUE	FALSE	FALSE	FALSE	2	1	TRUE	0.00293222	21.5358	1.77967e-07	TRUE	5.35491e-06
rs10028378	4	163861080	G	T	0.838136	-0.00577389	0.0241557	0.811084	MARCH1	6847	314193	321040	Colorectal_cancer_controls_excluding_all_cancers_R10	TRUE	reported	Colorectal_Cancer	4	163861080	G	T	0.102313	0.826138	0.0230526	9.07e-06	GCST90200596	X-23655 levels	6764	textfile	TRUE	reported	TRUE	FALSE	FALSE	FALSE	2	1	TRUE	0.00290372	19.6922	1.77967e-07	TRUE	1.33188e-05
rs10028455	4	153551736	C	G	0.0823173	0.0230445	0.0318831	0.469814	KIAA0922	6847	314193	321040	Colorectal_cancer_controls_excluding_all_cancers_R10	TRUE	reported	Colorectal_Cancer	4	153551736	C	G	-0.172161	0.0931828	0.0358113	1.53e-06	GCST90200730	Adenosine 5'-diphosphate (ADP) to fructose ratio	4571	textfile	TRUE	reported	TRUE	FALSE	TRUE	FALSE	2	1	TRUE	0.00503069	23.1015	1.62725e-06	TRUE	2.83509e-06
rs10028561	4	21087379	A	T	0.250814	-0.00847787	0.0203725	0.677305	KCNIP4	6847	314193	321040	Colorectal_cancer_controls_excluding_all_cancers_R10	TRUE	reported	Colorectal_Cancer	4	21087379	A	T	0.0927406	0.244958	0.0195675	2.14e-06	GCST90199790	2-palmitoleoyl-GPC (16:1) levels	6697	textfile	TRUE	reported	TRUE	FALSE	TRUE	FALSE	2	1	TRUE	0.00334299	22.4564	5.39418e-07	TRUE	3.69701e-06
rs1002878	9	22184389	C	T	0.26691	0.0137168	0.0200784	0.494504	RP11-145E5.5	6847	314193	321040	Colorectal_cancer_controls_excluding_all_cancers_R10	TRUE	reported	Colorectal_Cancer	9	22184389	C	T	-0.0848218	0.221209	0.0186071	5.15e-06	GCST90200849	Adenosine 5'-monophosphate (AMP) to threonine ratio	8173	textfile	TRUE	reported	TRUE	FALSE	FALSE	FALSE	2	1	TRUE	0.00253614	20.7755	1.45374e-06	TRUE	1.12676e-05
rs10029516	4	113089932	T	G	0.452738	-0.0037956	0.0177318	0.830503	ANK2	6847	314193	321040	Colorectal_cancer_controls_excluding_all_cancers_R10	TRUE	reported	Colorectal_Cancer	4	113089932	T	G	0.074466	0.528102	0.0159824	3.17e-06	GCST90200270	2-methoxyhydroquinone sulfate (1) levels	7487	textfile	TRUE	reported	TRUE	FALSE	FALSE	FALSE	2	1	TRUE	0.00289112	21.7028	1.42724e-07	TRUE	4.86747e-06
rs1002981	8	133658632	C	G	0.339627	-0.0127563	0.018733	0.495901	ST3GAL1	6847	314193	321040	Colorectal_cancer_controls_excluding_all_cancers_R10	TRUE	reported	Colorectal_Cancer	8	133658632	C	G	-0.0813106	0.296175	0.0175132	3.44e-06	GCST90199784	Cysteine-glutathione disulfide levels	7812	textfile	TRUE	reported	TRUE	FALSE	TRUE	FALSE	2	1	TRUE	0.00275172	21.5502	1.44436e-06	TRUE	7.48393e-06
rs10029837	4	62388443	T	C	0.737986	-0.065494	0.0199115	0.00100452	ADGRL3	6847	314193	321040	Colorectal_cancer_controls_excluding_all_cancers_R10	TRUE	reported	Colorectal_Cancer	4	62388443	T	C	-0.110356	0.755077	0.0240885	4.62e-06	GCST90200730	Adenosine 5'-diphosphate (ADP) to fructose ratio	4571	textfile	TRUE	reported	TRUE	FALSE	FALSE	FALSE	2	1	TRUE	0.00457058	20.9789	3.36993e-05	TRUE	3.26049e-05
rs10029860	4	76489948	A	C	0.505722	-0.0170679	0.0176819	0.334406	SHROOM3	6847	314193	321040	Colorectal_cancer_controls_excluding_all_cancers_R10	TRUE	reported	Colorectal_Cancer	4	76489948	A	C	0.0771329	0.525138	0.0139792	3.43e-08	GCST90199746	Erythronate levels	8198	textfile	TRUE	reported	TRUE	FALSE	FALSE	FALSE	2	1	TRUE	0.00369996	30.4375	2.9023e-06	TRUE	1.2103e-07
rs10029860	4	76489948	A	C	0.505722	-0.0170679	0.0176819	0.334406	SHROOM3	6847	314193	321040	Colorectal_cancer_controls_excluding_all_cancers_R10	TRUE	reported	Colorectal_Cancer	4	76489948	A	C	0.091721	0.525763	0.0142683	1.29e-10	GCST90200443	Pseudouridine levels	8213	textfile	TRUE	reported	TRUE	FALSE	FALSE	FALSE	2	1	TRUE	0.00500624	41.3131	2.9023e-06	TRUE	6.06403e-10
rs10029860	4	76489948	A	C	0.505722	-0.0170679	0.0176819	0.334406	SHROOM3	6847	314193	321040	Colorectal_cancer_controls_excluding_all_cancers_R10	TRUE	reported	Colorectal_Cancer	4	76489948	A	C	0.0827734	0.52504	0.0145693	1.34e-08	GCST90199767	5,6-dihydrouridine levels	8210	textfile	TRUE	reported	TRUE	FALSE	FALSE	FALSE	2	1	TRUE	0.00391613	32.27	2.9023e-06	TRUE	4.95247e-08
rs10029860	4	76489948	A	C	0.505722	-0.0170679	0.0176819	0.334406	SHROOM3	6847	314193	321040	Colorectal_cancer_controls_excluding_all_cancers_R10	TRUE	reported	Colorectal_Cancer	4	76489948	A	C	0.0902922	0.525561	0.0168144	7.88e-08	GCST90200722	S-adenosylhomocysteine (SAH) to leucine ratio	6122	textfile	TRUE	reported	TRUE	FALSE	FALSE	FALSE	2	1	TRUE	0.00468817	28.8268	2.9023e-06	TRUE	2.19524e-07
rs1003023	22	44615811	C	G	0.0661149	0.0181307	0.0361907	0.616388	PRR5	6847	314193	321040	Colorectal_cancer_controls_excluding_all_cancers_R10	TRUE	reported	Colorectal_Cancer	22	44615811	C	G	0.248964	0.0330378	0.0503215	7.52e-07	GCST90200121	Ceramide (d18:1/17:0, d17:1/18:0) levels	6073	textfile	TRUE	reported	TRUE	FALSE	TRUE	FALSE	2	1	TRUE	0.00401435	24.4694	7.81764e-07	TRUE	1.37491e-06
rs10031168	4	99360736	C	T	0.201044	-0.0174433	0.0218973	0.425686	ADH1C	6847	314193	321040	Colorectal_cancer_controls_excluding_all_cancers_R10	TRUE	reported	Colorectal_Cancer	4	99360736	C	T	-0.121506	0.253402	0.0171342	1.33e-12	GCST90200373	Gluconate levels	8106	textfile	TRUE	reported	TRUE	FALSE	FALSE	FALSE	2	1	TRUE	0.0061656	50.276	1.97659e-06	TRUE	6.41605e-12
rs10031457	4	40552397	G	C	0.0620165	0.0120334	0.0366403	0.742593	RBM47	6847	314193	321040	Colorectal_cancer_controls_excluding_all_cancers_R10	TRUE	reported	Colorectal_Cancer	4	40552397	G	C	-0.166743	0.0435581	0.0376411	9.43e-06	GCST90199938	3-methyl catechol sulfate (1) levels	8233	textfile	TRUE	reported	TRUE	FALSE	TRUE	FALSE	2	1	TRUE	0.00237782	19.6185	3.35969e-07	TRUE	1.5628e-05
rs10032323	4	109646317	A	G	0.492164	0.0163108	0.0176743	0.356083	CCDC109B	6847	314193	321040	Colorectal_cancer_controls_excluding_all_cancers_R10	TRUE	reported	Colorectal_Cancer	4	109646317	A	G	-0.073378	0.403177	0.0150416	1.07e-06	GCST90200078	1-myristoyl-2-arachidonoyl-GPC (14:0/20:4) levels	8264	textfile	TRUE	reported	TRUE	FALSE	FALSE	FALSE	2	1	TRUE	0.00287147	23.7924	2.65281e-06	TRUE	3.05024e-06
rs1003260	6	71707840	A	G	0.278523	0.0180259	0.0197935	0.362453	RIMS1	6847	314193	321040	Colorectal_cancer_controls_excluding_all_cancers_R10	TRUE	reported	Colorectal_Cancer	6	71707840	A	G	0.0857723	0.213999	0.0185842	3.92e-06	GCST90200200	N-lactoyl valine levels	8133	textfile	TRUE	reported	TRUE	FALSE	FALSE	FALSE	2	1	TRUE	0.00261228	21.2961	2.58338e-06	TRUE	1.02405e-05
rs10033191	4	31369074	A	C	0.862017	0.000483353	0.0254321	0.984837	PCDH7	6847	314193	321040	Colorectal_cancer_controls_excluding_all_cancers_R10	TRUE	reported	Colorectal_Cancer	4	31369074	A	C	0.0975571	0.841734	0.0206647	2.35e-06	GCST90200328	3-methoxytyrosine levels	8258	textfile	TRUE	reported	TRUE	FALSE	FALSE	FALSE	2	1	TRUE	0.00269162	22.282	1.12514e-09	TRUE	3.23267e-06
rs10035725	5	154490919	G	T	0.460734	-0.0106278	0.0177001	0.548218	HAND1	6847	314193	321040	Colorectal_cancer_controls_excluding_all_cancers_R10	TRUE	reported	Colorectal_Cancer	5	154490919	G	T	0.0668235	0.500065	0.0146631	5.18e-06	GCST90199797	Gulonate levels	7731	textfile	TRUE	reported	TRUE	FALSE	FALSE	FALSE	2	1	TRUE	0.00267921	20.7632	1.12299e-06	TRUE	1.04122e-05
rs10038317	5	124594036	C	A	0.0703893	0.0448397	0.0341503	0.189179	ZNF608	6847	314193	321040	Colorectal_cancer_controls_excluding_all_cancers_R10	TRUE	reported	Colorectal_Cancer	5	124594036	C	A	-0.121953	0.101749	0.0262673	3.44e-06	GCST90200232	4-acetylcatechol sulfate (1) levels	7565	textfile	TRUE	reported	TRUE	FALSE	FALSE	FALSE	2	1	TRUE	0.00284125	21.5496	5.37001e-06	TRUE	1.15048e-05
rs10038788	5	62073767	C	G	0.0850157	0.0647149	0.0314526	0.0396342	KIF2A	6847	314193	321040	Colorectal_cancer_controls_excluding_all_cancers_R10	TRUE	reported	Colorectal_Cancer	5	62073767	C	G	-0.0962643	0.129917	0.0210402	4.76e-06	GCST90200838	Phosphate to glutamate ratio	8211	textfile	TRUE	reported	TRUE	FALSE	TRUE	FALSE	2	1	TRUE	0.0025429	20.9279	1.31865e-05	TRUE	2.78638e-05
rs10038788	5	62073767	C	G	0.0850157	0.0647149	0.0314526	0.0396342	KIF2A	6847	314193	321040	Colorectal_cancer_controls_excluding_all_cancers_R10	TRUE	reported	Colorectal_Cancer	5	62073767	C	G	0.0991422	0.130555	0.0220045	6.62e-06	GCST90200965	Glutamate to 5-oxoproline ratio	8171	textfile	TRUE	reported	TRUE	FALSE	TRUE	FALSE	2	1	TRUE	0.00247823	20.2949	1.31865e-05	TRUE	3.74706e-05
rs10039028	5	133699061	G	C	0.37868	0.0147025	0.0181895	0.418921	FSTL4	6847	314193	321040	Colorectal_cancer_controls_excluding_all_cancers_R10	TRUE	reported	Colorectal_Cancer	5	133699061	G	C	-0.0854513	0.256572	0.0192889	9.42e-06	GCST90200186	8-methoxykynurenate levels	6938	textfile	TRUE	reported	TRUE	FALSE	TRUE	FALSE	2	1	TRUE	0.00282073	19.6199	2.03508e-06	TRUE	2.02206e-05
rs10039449	5	139060827	G	A	0.8724	-0.0145928	0.0265959	0.583219	SIL1	6847	314193	321040	Colorectal_cancer_controls_excluding_all_cancers_R10	TRUE	reported	Colorectal_Cancer	5	139060827	G	A	-0.0956883	0.889448	0.0215687	9.15e-06	GCST90200181	N,n,n-trimethyl-alanylproline betaine (tmap) levels	8220	textfile	TRUE	reported	TRUE	FALSE	FALSE	FALSE	2	1	TRUE	0.00238869	19.6772	9.37753e-07	TRUE	1.77462e-05
rs10040302	5	84977017	A	C	0.0255618	0.073621	0.0556341	0.185733	EDIL3	6847	314193	321040	Colorectal_cancer_controls_excluding_all_cancers_R10	TRUE	reported	Colorectal_Cancer	5	84977017	A	C	-0.212892	0.0308854	0.0474413	7.21e-06	GCST90200660	X-25957 levels	7335	textfile	TRUE	reported	TRUE	FALSE	FALSE	FALSE	2	1	TRUE	0.00273788	20.132	5.45456e-06	TRUE	2.27104e-05
rs10042017	5	105168678	T	A	0.187568	0.0179147	0.0225315	0.426558	NUDT12	6847	314193	321040	Colorectal_cancer_controls_excluding_all_cancers_R10	TRUE	reported	Colorectal_Cancer	5	105168678	T	A	0.105087	0.197951	0.021329	8.35e-07	GCST90200141	Ethyl alpha-glucopyranoside levels	6620	textfile	TRUE	reported	TRUE	FALSE	TRUE	FALSE	2	1	TRUE	0.0036535	24.2675	1.96915e-06	TRUE	1.93708e-06
rs10042053	5	9835391	C	T	0.0680844	0.0117752	0.035088	0.737179	TAS2R1	6847	314193	321040	Colorectal_cancer_controls_excluding_all_cancers_R10	TRUE	reported	Colorectal_Cancer	5	9835391	C	T	-0.117384	0.0985078	0.0254453	3.97e-06	GCST90200950	Glucose to mannitol to sorbitol ratio	8254	textfile	TRUE	reported	TRUE	FALSE	FALSE	FALSE	2	1	TRUE	0.0025717	21.2764	3.508e-07	TRUE	6.82346e-06
rs10042053	5	9835391	C	T	0.0680844	0.0117752	0.035088	0.737179	TAS2R1	6847	314193	321040	Colorectal_cancer_controls_excluding_all_cancers_R10	TRUE	reported	Colorectal_Cancer	5	9835391	C	T	0.122582	0.0980488	0.025606	1.69e-06	GCST90199818	Mannitol/sorbitol levels	8211	textfile	TRUE	reported	TRUE	FALSE	FALSE	FALSE	2	1	TRUE	0.00278332	22.9121	3.508e-07	TRUE	2.99529e-06
rs10042124	5	69362672	A	G	0.368698	0.00451648	0.0184256	0.806364	AK6	6847	314193	321040	Colorectal_cancer_controls_excluding_all_cancers_R10	TRUE	reported	Colorectal_Cancer	5	69362672	A	G	0.0696319	0.326079	0.0156291	8.38e-06	GCST90200104	Hexadecadienoate (16:2n6) levels	8274	textfile	TRUE	reported	TRUE	FALSE	FALSE	FALSE	2	1	TRUE	0.00239327	19.8447	1.87153e-07	TRUE	1.31517e-05
rs10042254	5	150981549	G	T	0.0827054	-0.0411905	0.0319271	0.197001	AC008641.1	6847	314193	321040	Colorectal_cancer_controls_excluding_all_cancers_R10	TRUE	reported	Colorectal_Cancer	5	150981549	G	T	-0.103351	0.118931	0.022977	6.86e-06	GCST90200784	Glutamate to cysteine ratio	8199	textfile	TRUE	reported	TRUE	FALSE	FALSE	FALSE	2	1	TRUE	0.00246157	20.2272	5.18458e-06	TRUE	2.28058e-05
rs10042752	5	52998721	G	T	0.248714	-0.0205646	0.0205293	0.316478	ITGA2	6847	314193	321040	Colorectal_cancer_controls_excluding_all_cancers_R10	TRUE	reported	Colorectal_Cancer	5	52998721	G	T	0.0899928	0.221957	0.0185859	1.29e-06	GCST90200550	X-17357 levels	8041	textfile	TRUE	reported	TRUE	FALSE	FALSE	FALSE	2	1	TRUE	0.00290719	23.4391	3.12559e-06	TRUE	3.78735e-06
rs10043074	5	161420958	C	T	0.181682	0.00425873	0.0231732	0.854187	GABRB2	6847	314193	321040	Colorectal_cancer_controls_excluding_all_cancers_R10	TRUE	reported	Colorectal_Cancer	5	161420958	C	T	0.148038	0.120761	0.032423	4.98e-06	GCST90199857	5alpha-pregnan-diol disulfate levels	4110	textfile	TRUE	reported	TRUE	FALSE	FALSE	FALSE	2	1	TRUE	0.00504662	20.8367	1.05203e-07	TRUE	6.4593e-06
rs10043238	5	87858544	C	G	0.286061	0.0230921	0.0196253	0.239335	TMEM161B	6847	314193	321040	Colorectal_cancer_controls_excluding_all_cancers_R10	TRUE	reported	Colorectal_Cancer	5	87858544	C	G	0.0720785	0.307755	0.0162383	9.05e-06	GCST90200618	X-23782 levels	8263	textfile	TRUE	reported	TRUE	FALSE	TRUE	FALSE	2	1	TRUE	0.0023788	19.6981	4.31254e-06	TRUE	2.74221e-05
rs10044998	5	129547132	A	G	0.0161035	-0.0727626	0.0701117	0.299359	ADAMTS19	6847	314193	321040	Colorectal_cancer_controls_excluding_all_cancers_R10	TRUE	reported	Colorectal_Cancer	5	129547132	A	G	0.28079	0.0162238	0.0612305	4.52e-06	GCST90200430	Pyruvate levels	8259	textfile	TRUE	reported	TRUE	FALSE	FALSE	FALSE	2	1	TRUE	0.00253978	21.0243	3.35486e-06	TRUE	1.29549e-05
rs10045630	5	124400542	A	G	0.37401	-0.0173583	0.0182832	0.342413	ZNF608	6847	314193	321040	Colorectal_cancer_controls_excluding_all_cancers_R10	TRUE	reported	Colorectal_Cancer	5	124400542	A	G	-0.0789452	0.348745	0.0158415	6.25e-07	GCST90199807	Hexadecanedioate (C16-DC) levels	8260	textfile	TRUE	reported	TRUE	FALSE	FALSE	FALSE	2	1	TRUE	0.00299761	24.8287	2.80769e-06	TRUE	1.87109e-06
rs10045891	5	88173632	A	C	0.1917	-0.0251851	0.0222861	0.258442	TMEM161B	6847	314193	321040	Colorectal_cancer_controls_excluding_all_cancers_R10	TRUE	reported	Colorectal_Cancer	5	88173632	A	C	-0.0873659	0.224006	0.0187424	3.14e-06	GCST90200594	X-21467 levels	8195	textfile	TRUE	reported	TRUE	FALSE	FALSE	FALSE	2	1	TRUE	0.00264445	21.7234	3.97794e-06	TRUE	9.78314e-06
rs1004663	21	39837863	C	G	0.287119	-0.00842678	0.0195855	0.667009	PCP4	6847	314193	321040	Colorectal_cancer_controls_excluding_all_cancers_R10	TRUE	reported	Colorectal_Cancer	21	39837863	C	G	0.0727955	0.298664	0.0162055	7.06e-06	GCST90200020	Lignoceroyl sphingomyelin (d18:1/24:0) levels	8250	textfile	TRUE	reported	TRUE	FALSE	TRUE	FALSE	2	1	TRUE	0.00243988	20.1734	5.76626e-07	TRUE	1.2729e-05
rs10047346	10	21473912	A	G	0.237719	0.0411067	0.020846	0.0486183	CASC10	6847	314193	321040	Colorectal_cancer_controls_excluding_all_cancers_R10	TRUE	reported	Colorectal_Cancer	10	21473912	A	G	0.0841049	0.236095	0.0176222	1.82e-06	GCST90200021	N-acetylglucosamine/n-acetylgalactosamine levels	7940	textfile	TRUE	reported	TRUE	FALSE	FALSE	FALSE	2	1	TRUE	0.0028606	22.7726	1.2112e-05	TRUE	1.05633e-05
rs10051746	5	98104697	C	T	0.353882	-0.0139082	0.0184267	0.450378	RGMB	6847	314193	321040	Colorectal_cancer_controls_excluding_all_cancers_R10	TRUE	reported	Colorectal_Cancer	5	98104697	C	T	-0.0826209	0.361674	0.0177351	3.18e-06	GCST90200426	Xylose levels	6822	textfile	TRUE	reported	TRUE	FALSE	FALSE	FALSE	2	1	TRUE	0.00317118	21.6963	1.77454e-06	TRUE	6.87245e-06
rs1005230	6	43768759	C	T	0.454606	-0.00886463	0.0177113	0.616717	VEGFA	6847	314193	321040	Colorectal_cancer_controls_excluding_all_cancers_R10	TRUE	reported	Colorectal_Cancer	6	43768759	C	T	-0.0743937	0.501181	0.0155218	1.64e-06	GCST90199783	5-methyluridine (ribothymidine) levels	8168	textfile	TRUE	reported	TRUE	FALSE	FALSE	FALSE	2	1	TRUE	0.00280448	22.9658	7.80299e-07	TRUE	3.30114e-06
rs10053736	5	116899172	T	G	0.102962	-0.0064107	0.0292392	0.826455	SEMA6A	6847	314193	321040	Colorectal_cancer_controls_excluding_all_cancers_R10	TRUE	reported	Colorectal_Cancer	5	116899172	T	G	0.102768	0.135345	0.0224746	4.82e-06	GCST90199778	N-methyl-2-pyridone-5-carboxamide levels	8177	textfile	TRUE	reported	TRUE	FALSE	FALSE	FALSE	2	1	TRUE	0.00255052	20.9038	1.49734e-07	TRUE	7.52726e-06
rs10054038	5	8762328	G	A	0.00836189	0.199769	0.0943337	0.0342019	SEMA5A	6847	314193	321040	Colorectal_cancer_controls_excluding_all_cancers_R10	TRUE	reported	Colorectal_Cancer	5	8762328	G	A	0.370968	0.0180268	0.0812045	4.92e-06	GCST90199857	5alpha-pregnan-diol disulfate levels	4110	textfile	TRUE	reported	TRUE	FALSE	FALSE	FALSE	2	1	TRUE	0.00505209	20.8594	1.39687e-05	TRUE	1.73999e-05
rs10055120	5	138256577	T	C	0.197106	0.018437	0.0222346	0.40699	GFRA3	6847	314193	321040	Colorectal_cancer_controls_excluding_all_cancers_R10	TRUE	reported	Colorectal_Cancer	5	138256577	T	C	-0.105467	0.185512	0.0198728	1.11e-07	GCST90199965	Fructosyllysine levels	8238	textfile	TRUE	reported	TRUE	FALSE	FALSE	FALSE	2	1	TRUE	0.0034073	28.1585	2.14172e-06	TRUE	3.30358e-07
rs10057965	5	163692802	C	A	0.21647	0.0140152	0.021475	0.513995	MAT2B	6847	314193	321040	Colorectal_cancer_controls_excluding_all_cancers_R10	TRUE	reported	Colorectal_Cancer	5	163692802	C	A	-0.0879162	0.233242	0.019876	9.72e-06	GCST90200353	9,10-DiHOME levels	7557	textfile	TRUE	reported	TRUE	FALSE	FALSE	FALSE	2	1	TRUE	0.0025823	19.5598	1.3267e-06	TRUE	1.9513e-05
rs10057995	5	88147094	A	G	0.925155	-0.0383129	0.0337297	0.256007	TMEM161B	6847	314193	321040	Colorectal_cancer_controls_excluding_all_cancers_R10	TRUE	reported	Colorectal_Cancer	5	88147094	A	G	-0.147382	0.942548	0.0331884	8.96e-06	GCST90199711	Docosadienoate (22:2n6) levels	8264	textfile	TRUE	reported	TRUE	FALSE	FALSE	FALSE	2	1	TRUE	0.00238062	19.7157	4.01887e-06	TRUE	2.64256e-05
rs10058074	5	132350453	A	G	0.339608	0.0123733	0.0186657	0.507402	SLC22A4	6847	314193	321040	Colorectal_cancer_controls_excluding_all_cancers_R10	TRUE	reported	Colorectal_Cancer	5	132350453	A	G	-0.088692	0.469128	0.0164298	6.73e-08	GCST90200127	Behenoylcarnitine (C22) levels	7368	textfile	TRUE	reported	TRUE	FALSE	FALSE	FALSE	2	1	TRUE	0.00393949	29.1331	1.36875e-06	TRUE	1.66335e-07
rs10058823	5	59233346	T	C	0.136665	0.0195404	0.0256719	0.446563	PDE4D	6847	314193	321040	Colorectal_cancer_controls_excluding_all_cancers_R10	TRUE	reported	Colorectal_Cancer	5	59233346	T	C	0.11364	0.135511	0.0249731	5.35e-06	GCST90200634	X-24518 levels	6131	textfile	TRUE	reported	TRUE	FALSE	FALSE	FALSE	2	1	TRUE	0.00336606	20.7003	1.80464e-06	TRUE	1.08315e-05
rs10062061	5	27837487	A	C	0.414556	0.0109964	0.0180359	0.542065	CDH9	6847	314193	321040	Colorectal_cancer_controls_excluding_all_cancers_R10	TRUE	reported	Colorectal_Cancer	5	27837487	A	C	-0.0772274	0.343645	0.0164901	2.82e-06	GCST90200807	Carnitine to ergothioneine ratio	8110	textfile	TRUE	reported	TRUE	FALSE	FALSE	FALSE	2	1	TRUE	0.00269713	21.9275	1.15789e-06	TRUE	5.99402e-06
rs10062400	5	174387591	A	G	0.247519	0.0278273	0.0203996	0.172533	HMP19	6847	314193	321040	Colorectal_cancer_controls_excluding_all_cancers_R10	TRUE	reported	Colorectal_Cancer	5	174387591	A	G	0.0953282	0.284013	0.0191891	6.77e-07	GCST90199817	Indoleacetylglutamine levels	6161	textfile	TRUE	reported	TRUE	FALSE	FALSE	FALSE	2	1	TRUE	0.00398975	24.6713	5.79612e-06	TRUE	2.25357e-06
rs10062766	5	36590098	G	A	0.642634	0.0228859	0.0184446	0.214683	SLC1A3	6847	314193	321040	Colorectal_cancer_controls_excluding_all_cancers_R10	TRUE	reported	Colorectal_Cancer	5	36590098	G	A	0.0769204	0.669561	0.0171799	7.56e-06	GCST90200157	Carotene diol (3) levels	7650	textfile	TRUE	reported	TRUE	FALSE	FALSE	FALSE	2	1	TRUE	0.00261363	20.0414	4.79553e-06	TRUE	2.30694e-05
rs10063681	5	76266281	T	C	0.667507	0.00952954	0.0188013	0.612256	SV2C	6847	314193	321040	Colorectal_cancer_controls_excluding_all_cancers_R10	TRUE	reported	Colorectal_Cancer	5	76266281	T	C	-0.0692409	0.605637	0.0155168	8.11e-06	GCST90199885	Alpha-ketoglutaramate levels	8210	textfile	TRUE	reported	TRUE	FALSE	FALSE	FALSE	2	1	TRUE	0.0024195	19.9074	8.00219e-07	TRUE	1.53403e-05
rs10064818	5	41229175	G	A	0.135137	0.00394975	0.0258879	0.878736	C6	6847	314193	321040	Colorectal_cancer_controls_excluding_all_cancers_R10	TRUE	reported	Colorectal_Cancer	5	41229175	G	A	0.10624	0.118352	0.0237131	7.46e-06	GCST90200766	Phosphate to phosphoethanolamine ratio	8205	textfile	TRUE	reported	TRUE	FALSE	FALSE	FALSE	2	1	TRUE	0.00244039	20.0675	7.25081e-08	TRUE	1.09568e-05
rs10066802	5	77301636	A	G	0.337882	-0.00827158	0.0187122	0.658459	PDE8B	6847	314193	321040	Colorectal_cancer_controls_excluding_all_cancers_R10	TRUE	reported	Colorectal_Cancer	5	77301636	A	G	0.0686252	0.331425	0.0154557	8.99e-06	GCST90200371	3-(4-hydroxyphenyl)lactate levels	8259	textfile	TRUE	reported	TRUE	FALSE	FALSE	FALSE	2	1	TRUE	0.00238137	19.7099	6.0865e-07	TRUE	1.62095e-05
rs10067018	5	78306580	G	A	0.505387	0.00973695	0.0176706	0.581617	AP3B1	6847	314193	321040	Colorectal_cancer_controls_excluding_all_cancers_R10	TRUE	reported	Colorectal_Cancer	5	78306580	G	A	-0.0700197	0.544291	0.0158077	9.45e-06	GCST90199922	Prolylglycine levels	7907	textfile	TRUE	reported	TRUE	FALSE	FALSE	FALSE	2	1	TRUE	0.00247523	19.6152	9.45766e-07	TRUE	1.80391e-05
rs10067427	5	100006343	G	A	0.321018	-0.000787655	0.0188693	0.966704	FAM174A	6847	314193	321040	Colorectal_cancer_controls_excluding_all_cancers_R10	TRUE	reported	Colorectal_Cancer	5	100006343	G	A	-0.0719341	0.35826	0.016195	8.92e-06	GCST90200778	Pyruvate to 3-methyl-2-oxobutyrate ratio	8193	textfile	TRUE	reported	TRUE	FALSE	FALSE	FALSE	2	1	TRUE	0.00240226	19.7243	5.42752e-09	TRUE	1.2032e-05
rs10067443	5	19244223	T	C	0.816465	-0.0115885	0.0229447	0.613515	CDH18	6847	314193	321040	Colorectal_cancer_controls_excluding_all_cancers_R10	TRUE	reported	Colorectal_Cancer	5	19244223	T	C	-0.0895794	0.799609	0.0192192	3.15e-06	GCST90200705	Ethylmalonate levels	8172	textfile	TRUE	reported	TRUE	FALSE	FALSE	FALSE	2	1	TRUE	0.00265133	21.719	7.94566e-07	TRUE	6.17522e-06
rs10069534	5	29886040	G	A	0.0456791	0.0215871	0.0419758	0.607059	CDH6	6847	314193	321040	Colorectal_cancer_controls_excluding_all_cancers_R10	TRUE	reported	Colorectal_Cancer	5	29886040	G	A	0.179466	0.040801	0.0393691	5.15e-06	GCST90200628	X-24556 levels	8004	textfile	TRUE	reported	TRUE	FALSE	FALSE	FALSE	2	1	TRUE	0.00258953	20.7752	8.23818e-07	TRUE	9.87917e-06
rs10069711	5	11131883	T	G	0.480413	0.00123143	0.0177334	0.944638	CTNND2	6847	314193	321040	Colorectal_cancer_controls_excluding_all_cancers_R10	TRUE	reported	Colorectal_Cancer	5	11131883	T	G	-0.0754089	0.567753	0.015981	2.37e-06	GCST90200288	N-acetylleucine levels	7905	textfile	TRUE	reported	TRUE	FALSE	FALSE	FALSE	2	1	TRUE	0.00280876	22.2601	1.50202e-08	TRUE	3.35486e-06
rs10070196	5	13939721	C	A	0.749109	-0.00458739	0.0203953	0.822039	DNAH5	6847	314193	321040	Colorectal_cancer_controls_excluding_all_cancers_R10	TRUE	reported	Colorectal_Cancer	5	13939721	C	A	0.0760053	0.67248	0.0161293	2.45e-06	GCST90200164	Hexadecenedioate (C16:1-DC) levels	8248	textfile	TRUE	reported	TRUE	FALSE	FALSE	FALSE	2	1	TRUE	0.00268498	22.1999	1.57584e-07	TRUE	3.94312e-06
rs10070710	5	166942408	A	G	0.33201	-0.0104339	0.0188393	0.579689	TENM2	6847	314193	321040	Colorectal_cancer_controls_excluding_all_cancers_R10	TRUE	reported	Colorectal_Cancer	5	166942408	A	G	-0.0791459	0.285466	0.0174052	5.43e-06	GCST90200294	Pipecolate levels	8161	textfile	TRUE	reported	TRUE	FALSE	FALSE	FALSE	2	1	TRUE	0.0025273	20.6725	9.55442e-07	TRUE	1.07925e-05
rs10070717	5	9834108	A	G	0.067875	0.00938324	0.0351746	0.789652	TAS2R1	6847	314193	321040	Colorectal_cancer_controls_excluding_all_cancers_R10	TRUE	reported	Colorectal_Cancer	5	9834108	A	G	-0.128527	0.0976057	0.0258748	6.79e-07	GCST90200921	Mannose to mannitol to sorbitol ratio	8208	textfile	TRUE	reported	TRUE	FALSE	FALSE	FALSE	2	1	TRUE	0.00299705	24.6677	2.2166e-07	TRUE	1.17671e-06
rs1007144	20	16561784	A	G	0.154264	0.00495617	0.0246042	0.840358	KIF16B	6847	314193	321040	Colorectal_cancer_controls_excluding_all_cancers_R10	TRUE	reported	Colorectal_Cancer	20	16561784	A	G	-0.106723	0.1362	0.0233037	4.66e-06	GCST90200927	Theophylline to theobromine ratio	7858	textfile	TRUE	reported	TRUE	FALSE	FALSE	FALSE	2	1	TRUE	0.00266193	20.9679	1.26391e-07	TRUE	7.10108e-06
rs1007161	19	32862135	A	G	0.366444	-0.00817399	0.0184105	0.657054	SLC7A9	6847	314193	321040	Colorectal_cancer_controls_excluding_all_cancers_R10	TRUE	reported	Colorectal_Cancer	19	32862135	A	G	-0.0739702	0.335721	0.0158354	2.99e-06	GCST90200676	N-acetyl-L-glutamine levels	8181	textfile	TRUE	reported	TRUE	FALSE	FALSE	FALSE	2	1	TRUE	0.00266007	21.8147	6.14013e-07	TRUE	5.62704e-06
rs10072491	5	4715384	T	C	0.0409222	-0.0529244	0.0441517	0.230647	ADAMTS16	6847	314193	321040	Colorectal_cancer_controls_excluding_all_cancers_R10	TRUE	reported	Colorectal_Cancer	5	4715384	T	C	-0.17568	0.0420795	0.038446	4.89e-06	GCST90199684	1-linoleoylglycerol (18:2) levels	8212	textfile	TRUE	reported	TRUE	FALSE	FALSE	FALSE	2	1	TRUE	0.00253624	20.8755	4.47565e-06	TRUE	1.55893e-05
rs10073658	18	51743877	G	A	0.0735084	0.0248389	0.0342423	0.468214	MEX3C	6847	314193	321040	Colorectal_cancer_controls_excluding_all_cancers_R10	TRUE	reported	Colorectal_Cancer	18	51743877	G	A	0.104011	0.136043	0.0231405	6.97e-06	GCST90199635	3-phenylpropionate hydrocinnamate levels	7925	textfile	TRUE	reported	TRUE	FALSE	FALSE	FALSE	2	1	TRUE	0.00254278	20.1978	1.639e-06	TRUE	1.5252e-05
rs1007889	22	23897056	G	T	0.37091	0.0145817	0.0183646	0.42719	MIF	6847	314193	321040	Colorectal_cancer_controls_excluding_all_cancers_R10	TRUE	reported	Colorectal_Cancer	22	23897056	G	T	0.0741001	0.331625	0.0155021	1.75e-06	GCST90200184	3-formylindole levels	8256	textfile	TRUE	reported	TRUE	FALSE	FALSE	FALSE	2	1	TRUE	0.00275986	22.8429	1.96378e-06	TRUE	4.41148e-06
rs10079191	5	147337125	C	T	0.140849	-0.0642311	0.0251945	0.0107905	STK32A	6847	314193	321040	Colorectal_cancer_controls_excluding_all_cancers_R10	TRUE	reported	Colorectal_Cancer	5	147337125	C	T	0.0986831	0.168763	0.0209061	2.36e-06	GCST90200257	Metabolonic lactone sulfate levels	8203	textfile	TRUE	reported	TRUE	FALSE	FALSE	FALSE	2	1	TRUE	0.00270887	22.2758	2.02447e-05	TRUE	2.08253e-05
rs10079318	5	147434869	A	G	0.630704	0.035076	0.0183412	0.0558226	DPYSL3	6847	314193	321040	Colorectal_cancer_controls_excluding_all_cancers_R10	TRUE	reported	Colorectal_Cancer	5	147434869	A	G	0.0672649	0.532644	0.0152194	9.89e-06	GCST90199939	4-methylcatechol sulfate levels	8229	textfile	TRUE	reported	TRUE	FALSE	FALSE	FALSE	2	1	TRUE	0.00236813	19.5288	1.1392e-05	TRUE	4.9214e-05
rs10079528	5	35707759	G	A	0.639633	0.0312998	0.0184513	0.0898194	SPEF2	6847	314193	321040	Colorectal_cancer_controls_excluding_all_cancers_R10	TRUE	reported	Colorectal_Cancer	5	35707759	G	A	-0.0722568	0.601268	0.0153772	2.61e-06	GCST90200765	Phosphate to alanine ratio	8230	textfile	TRUE	reported	TRUE	FALSE	FALSE	FALSE	2	1	TRUE	0.00267571	22.0748	8.96326e-06	TRUE	1.24917e-05
rs10080355	6	143771768	T	C	0.663791	0.00216168	0.018709	0.908015	PHACTR2	6847	314193	321040	Colorectal_cancer_controls_excluding_all_cancers_R10	TRUE	reported	Colorectal_Cancer	6	143771768	T	C	0.0758929	0.615106	0.0166246	4.99e-06	GCST90200574	X-21310 levels	7801	textfile	TRUE	reported	TRUE	FALSE	FALSE	FALSE	2	1	TRUE	0.00266435	20.8348	4.15836e-08	TRUE	7.12307e-06
rs10081326	7	39247823	A	G	0.718514	-0.0259877	0.0196368	0.185697	POU6F2	6847	314193	321040	Colorectal_cancer_controls_excluding_all_cancers_R10	TRUE	reported	Colorectal_Cancer	7	39247823	A	G	0.0752391	0.635292	0.0169677	9.24e-06	GCST90200558	X-18888 levels	6974	textfile	TRUE	reported	TRUE	FALSE	FALSE	FALSE	2	1	TRUE	0.00281149	19.657	5.45548e-06	TRUE	2.77789e-05
rs10081723	9	2417698	T	C	0.323691	0.0187513	0.0188273	0.319269	VLDLR	6847	314193	321040	Colorectal_cancer_controls_excluding_all_cancers_R10	TRUE	reported	Colorectal_Cancer	9	2417698	T	C	-0.0857991	0.341672	0.0163643	1.58e-07	GCST90200301	Gamma-glutamylglutamine levels	8217	textfile	TRUE	reported	TRUE	FALSE	FALSE	FALSE	2	1	TRUE	0.00333432	27.483	3.08977e-06	TRUE	5.27267e-07
rs10085931	8	18387939	G	A	0.222649	0.0111827	0.0212192	0.598188	NAT2	6847	314193	321040	Colorectal_cancer_controls_excluding_all_cancers_R10	TRUE	reported	Colorectal_Cancer	8	18387939	G	A	-0.100175	0.184132	0.0215483	3.34e-06	GCST90200357	Adenosine 3',5'-cyclic monophosphate (camp) levels	6756	textfile	TRUE	reported	TRUE	FALSE	FALSE	FALSE	2	1	TRUE	0.00318872	21.6055	8.65119e-07	TRUE	6.13712e-06
rs10085935	8	39948748	T	C	0.361342	0.0131536	0.0183083	0.47248	IDO2	6847	314193	321040	Colorectal_cancer_controls_excluding_all_cancers_R10	TRUE	reported	Colorectal_Cancer	8	39948748	T	C	-0.0983638	0.367066	0.0145885	1.56e-11	GCST90200485	X-12100 levels	8210	textfile	TRUE	reported	TRUE	FALSE	FALSE	FALSE	2	1	TRUE	0.00550691	45.451	1.60781e-06	TRUE	6.2674e-11
rs10086743	8	113880846	T	G	0.449296	0.0137482	0.0178343	0.440775	CSMD3	6847	314193	321040	Colorectal_cancer_controls_excluding_all_cancers_R10	TRUE	reported	Colorectal_Cancer	8	113880846	T	G	0.0720451	0.464675	0.0152881	2.45e-06	GCST90200236	Undecenoylcarnitine (C11:1) levels	8253	textfile	TRUE	reported	TRUE	FALSE	FALSE	FALSE	2	1	TRUE	0.00268363	22.2022	1.85106e-06	TRUE	5.95056e-06
rs10086910	8	89335875	G	T	0.333229	-0.0126439	0.0187831	0.500852	RIPK2	6847	314193	321040	Colorectal_cancer_controls_excluding_all_cancers_R10	TRUE	reported	Colorectal_Cancer	8	89335875	G	T	-0.0788473	0.395566	0.0170638	3.82e-06	GCST90200695	2'-o-methyluridine levels	7582	textfile	TRUE	reported	TRUE	FALSE	FALSE	FALSE	2	1	TRUE	0.00280813	21.3456	1.41146e-06	TRUE	8.12488e-06
rs1008710	15	41850194	G	C	0.163268	0.0274334	0.0239118	0.251267	SPTBN5	6847	314193	321040	Colorectal_cancer_controls_excluding_all_cancers_R10	TRUE	reported	Colorectal_Cancer	15	41850194	G	C	-0.111775	0.185543	0.0227294	8.76e-07	GCST90200665	X-25433 levels	6516	textfile	TRUE	reported	TRUE	FALSE	TRUE	FALSE	2	1	TRUE	0.00369763	24.1758	4.09991e-06	TRUE	2.5687e-06
rs10087847	8	63566666	G	A	0.0179928	-0.00282667	0.0650217	0.965325	YTHDF3	6847	314193	321040	Colorectal_cancer_controls_excluding_all_cancers_R10	TRUE	reported	Colorectal_Cancer	8	63566666	G	A	0.263794	0.0195616	0.0573628	4.25e-06	GCST90200653	X-24812 levels	7878	textfile	TRUE	reported	TRUE	FALSE	FALSE	FALSE	2	1	TRUE	0.00267725	21.1426	5.88673e-09	TRUE	5.79629e-06
rs10088682	8	58287443	T	C	0.473157	0.00374207	0.0176964	0.832528	FAM110B	6847	314193	321040	Colorectal_cancer_controls_excluding_all_cancers_R10	TRUE	reported	Colorectal_Cancer	8	58287443	T	C	0.0701579	0.458395	0.0154642	5.71e-06	GCST90200215	4-ethylcatechol sulfate levels	8222	textfile	TRUE	reported	TRUE	FALSE	FALSE	FALSE	2	1	TRUE	0.00249709	20.5775	1.39282e-07	TRUE	8.84171e-06
rs10088682	8	58287443	T	C	0.473157	0.00374207	0.0176964	0.832528	FAM110B	6847	314193	321040	Colorectal_cancer_controls_excluding_all_cancers_R10	TRUE	reported	Colorectal_Cancer	8	58287443	T	C	0.0694216	0.458222	0.015521	7.72e-06	GCST90199696	Trigonelline levels	8272	textfile	TRUE	reported	TRUE	FALSE	FALSE	FALSE	2	1	TRUE	0.00241263	20.0007	1.39282e-07	TRUE	1.18596e-05
rs10088682	8	58287443	T	C	0.473157	0.00374207	0.0176964	0.832528	FAM110B	6847	314193	321040	Colorectal_cancer_controls_excluding_all_cancers_R10	TRUE	reported	Colorectal_Cancer	8	58287443	T	C	0.0754437	0.458054	0.0155084	1.15e-06	GCST90200005	Citraconate/glutaconate levels	8263	textfile	TRUE	reported	TRUE	FALSE	FALSE	FALSE	2	1	TRUE	0.00285583	23.6596	1.39282e-07	TRUE	1.87317e-06
rs10089768	8	72785420	G	T	0.0566353	-0.0518228	0.0382385	0.175337	KCNB2	6847	314193	321040	Colorectal_cancer_controls_excluding_all_cancers_R10	TRUE	reported	Colorectal_Cancer	8	72785420	G	T	-0.162423	0.0489165	0.0367053	9.64e-06	GCST90199756	1,7-dimethyluric acid levels	7950	textfile	TRUE	reported	TRUE	FALSE	FALSE	FALSE	2	1	TRUE	0.00245698	19.5762	5.72109e-06	TRUE	3.21004e-05
rs10089844	8	13716425	C	T	0.27787	-0.0208189	0.0197972	0.292978	DLC1	6847	314193	321040	Colorectal_cancer_controls_excluding_all_cancers_R10	TRUE	reported	Colorectal_Cancer	8	13716425	C	T	0.0834603	0.265024	0.0183351	5.32e-06	GCST90200833	Cholate to adenosine 5'-monophosphate (AMP) ratio	7769	textfile	TRUE	reported	TRUE	FALSE	FALSE	FALSE	2	1	TRUE	0.00265994	20.7148	3.44467e-06	TRUE	1.46835e-05
rs10090415	8	116116729	C	T	0.583052	0.0196285	0.0180003	0.275514	TRPS1	6847	314193	321040	Colorectal_cancer_controls_excluding_all_cancers_R10	TRUE	reported	Colorectal_Cancer	8	116116729	C	T	0.0696306	0.650488	0.0156247	8.33e-06	GCST90200117	Glycosyl-N-(2-hydroxynervonoyl)-sphingosine (d18:1/24:1(2OH)) levels	8012	textfile	TRUE	reported	TRUE	FALSE	FALSE	FALSE	2	1	TRUE	0.00247264	19.8549	3.70386e-06	TRUE	2.34617e-05
rs1009087	11	12140902	G	A	0.408039	0.0205506	0.0179315	0.251768	MICAL2	6847	314193	321040	Colorectal_cancer_controls_excluding_all_cancers_R10	TRUE	reported	Colorectal_Cancer	11	12140902	G	A	0.0821004	0.424708	0.0180499	5.4e-06	GCST90199755	3,7-dimethylurate levels	6894	textfile	TRUE	reported	TRUE	FALSE	FALSE	FALSE	2	1	TRUE	0.00299205	20.6831	4.09124e-06	TRUE	1.48354e-05
rs10091622	8	101588131	A	G	0.0228488	0.0108908	0.0587753	0.852997	GRHL2	6847	314193	321040	Colorectal_cancer_controls_excluding_all_cancers_R10	TRUE	reported	Colorectal_Cancer	8	101588131	A	G	-0.208906	0.0304392	0.0459783	5.53e-06	GCST90200658	X-25265 levels	7916	textfile	TRUE	reported	TRUE	FALSE	FALSE	FALSE	2	1	TRUE	0.00260111	20.6389	1.06948e-07	TRUE	8.30917e-06
rs10093762	8	100514765	G	A	0.530631	0.0029385	0.0177538	0.868539	ANKRD46	6847	314193	321040	Colorectal_cancer_controls_excluding_all_cancers_R10	TRUE	reported	Colorectal_Cancer	8	100514765	G	A	0.0817315	0.574118	0.0177849	4.32e-06	GCST90200665	X-25433 levels	6516	textfile	TRUE	reported	TRUE	FALSE	FALSE	FALSE	2	1	TRUE	0.00323065	21.1127	8.53315e-08	TRUE	6.10277e-06
rs10094039	8	129577430	G	A	0.621418	0.0134913	0.0181721	0.457834	GSDMC	6847	314193	321040	Colorectal_cancer_controls_excluding_all_cancers_R10	TRUE	reported	Colorectal_Cancer	8	129577430	G	A	-0.069388	0.622218	0.0154645	7.23e-06	GCST90199691	1-methylhistidine levels	8226	textfile	TRUE	reported	TRUE	FALSE	FALSE	FALSE	2	1	TRUE	0.00244144	20.1276	1.71687e-06	TRUE	1.62812e-05
rs10094292	8	64506549	A	G	0.316599	0.000373028	0.0189592	0.984302	BHLHE22	6847	314193	321040	Colorectal_cancer_controls_excluding_all_cancers_R10	TRUE	reported	Colorectal_Cancer	8	64506549	A	G	0.0720187	0.347027	0.0159653	6.45e-06	GCST90200855	Phosphate to threonine ratio	8226	textfile	TRUE	reported	TRUE	FALSE	FALSE	FALSE	2	1	TRUE	0.0024676	20.3437	1.20582e-09	TRUE	8.64675e-06
rs10094342	8	18346763	C	T	0.129067	0.0431449	0.0262307	0.100006	NAT2	6847	314193	321040	Colorectal_cancer_controls_excluding_all_cancers_R10	TRUE	reported	Colorectal_Cancer	8	18346763	C	T	0.111908	0.131802	0.0230978	1.27e-06	GCST90200678	N-acetylasparagine levels	7935	textfile	TRUE	reported	TRUE	FALSE	FALSE	FALSE	2	1	TRUE	0.00294952	23.4678	8.42707e-06	TRUE	5.96771e-06
rs10094942	8	102389877	G	A	0.0674427	0.0219052	0.0349648	0.530993	UBR5	6847	314193	321040	Colorectal_cancer_controls_excluding_all_cancers_R10	TRUE	reported	Colorectal_Cancer	8	102389877	G	A	0.148902	0.068425	0.0335442	9.04e-06	GCST90200809	Spermidine to taurocholate ratio	6777	textfile	TRUE	reported	TRUE	FALSE	FALSE	FALSE	2	1	TRUE	0.00289913	19.6987	1.22257e-06	TRUE	1.71015e-05
rs10095211	8	121481894	T	C	0.373715	0.0010469	0.0182648	0.954292	HAS2	6847	314193	321040	Colorectal_cancer_controls_excluding_all_cancers_R10	TRUE	reported	Colorectal_Cancer	8	121481894	T	C	0.0973395	0.365926	0.0205218	2.1e-06	GCST90200394	Inosine levels	4940	textfile	TRUE	reported	TRUE	FALSE	FALSE	FALSE	2	1	TRUE	0.00453364	22.4891	1.02334e-08	TRUE	2.6645e-06
rs10095211	8	121481894	T	C	0.373715	0.0010469	0.0182648	0.954292	HAS2	6847	314193	321040	Colorectal_cancer_controls_excluding_all_cancers_R10	TRUE	reported	Colorectal_Cancer	8	121481894	T	C	0.0963362	0.365642	0.0204992	2.61e-06	GCST90200896	Inosine to EDTA ratio	4926	textfile	TRUE	reported	TRUE	FALSE	FALSE	FALSE	2	1	TRUE	0.00446342	22.0764	1.02334e-08	TRUE	3.28818e-06
rs10096113	8	14954793	C	T	0.176559	-0.0375282	0.0232582	0.106625	SGCZ	6847	314193	321040	Colorectal_cancer_controls_excluding_all_cancers_R10	TRUE	reported	Colorectal_Cancer	8	14954793	C	T	0.0885937	0.250652	0.0178977	7.42e-07	GCST90199707	Pro-hydroxy-pro levels	8208	textfile	TRUE	reported	TRUE	FALSE	FALSE	FALSE	2	1	TRUE	0.00297632	24.4966	8.10962e-06	TRUE	3.65849e-06
rs1009621	3	148472961	G	A	0.774033	0.00184226	0.0211078	0.93045	AGTR1	6847	314193	321040	Colorectal_cancer_controls_excluding_all_cancers_R10	TRUE	reported	Colorectal_Cancer	3	148472961	G	A	0.0875556	0.697781	0.0162751	7.46e-08	GCST90200067	1-stearoyl-2-linoleoyl-GPI (18:0/18:2) levels	8113	textfile	TRUE	reported	TRUE	FALSE	FALSE	FALSE	2	1	TRUE	0.00355461	28.9343	2.37278e-08	TRUE	1.18885e-07
rs10096702	8	18741087	A	G	0.021323	-0.0101764	0.0609743	0.867451	PSD3	6847	314193	321040	Colorectal_cancer_controls_excluding_all_cancers_R10	TRUE	reported	Colorectal_Cancer	8	18741087	A	G	-0.181054	0.0418015	0.0404446	7.58e-06	GCST90200828	Cholate to bilirubin (Z,Z) ratio	7747	textfile	TRUE	reported	TRUE	FALSE	FALSE	FALSE	2	1	TRUE	0.00258012	20.0347	8.67632e-08	TRUE	1.10679e-05
rs10096921	8	119193894	T	G	0.507781	-0.0119607	0.0177033	0.499284	MAL2	6847	314193	321040	Colorectal_cancer_controls_excluding_all_cancers_R10	TRUE	reported	Colorectal_Cancer	8	119193894	T	G	0.073215	0.389983	0.0157309	3.25e-06	GCST90200428	Caprate (10:0) levels	8272	textfile	TRUE	reported	TRUE	FALSE	FALSE	FALSE	2	1	TRUE	0.00261184	21.6565	1.42182e-06	TRUE	7.27386e-06
rs10097327	8	2118244	C	T	0.730213	0.0123097	0.0200363	0.538972	MYOM2	6847	314193	321040	Colorectal_cancer_controls_excluding_all_cancers_R10	TRUE	reported	Colorectal_Cancer	8	2118244	C	T	-0.0947448	0.669759	0.0188989	5.35e-07	GCST90200475	X-11858 levels	6008	textfile	TRUE	reported	TRUE	FALSE	FALSE	FALSE	2	1	TRUE	0.00416577	25.1243	1.17571e-06	TRUE	1.06593e-06
rs10097464	8	135773275	C	T	0.54006	0.0367129	0.0178162	0.0393369	KHDRBS3	6847	314193	321040	Colorectal_cancer_controls_excluding_all_cancers_R10	TRUE	reported	Colorectal_Cancer	8	135773275	C	T	-0.0715199	0.441401	0.015626	4.72e-06	GCST90199646	Gentisate levels	8013	textfile	TRUE	reported	TRUE	FALSE	FALSE	FALSE	2	1	TRUE	0.00260753	20.9435	1.32264e-05	TRUE	2.7094e-05
rs10098706	8	134145174	A	G	0.0505081	0.091948	0.0408331	0.0243349	ZFAT	6847	314193	321040	Colorectal_cancer_controls_excluding_all_cancers_R10	TRUE	reported	Colorectal_Cancer	8	134145174	A	G	-0.161208	0.0566971	0.0345064	2.99e-06	GCST90199779	Gamma-glutamyl-2-aminobutyrate levels	7826	textfile	TRUE	reported	TRUE	FALSE	FALSE	FALSE	2	1	TRUE	0.00278115	21.8204	1.57941e-05	TRUE	1.99368e-05
rs10098729	8	127552553	C	T	0.104675	0.0491246	0.0290525	0.0908573	AC108925.1	6847	314193	321040	Colorectal_cancer_controls_excluding_all_cancers_R10	TRUE	reported	Colorectal_Cancer	8	127552553	C	T	-0.116776	0.0981645	0.0257573	5.8e-06	GCST90200237	Palmitoyl-sphingosine-phosphoethanolamine (d18:1/16:0) levels	8140	textfile	TRUE	reported	TRUE	FALSE	FALSE	FALSE	2	1	TRUE	0.00251876	20.5494	8.9057e-06	TRUE	2.56771e-05
rs10098930	8	71136987	C	T	0.0603457	0.0260731	0.0369724	0.480683	EYA1	6847	314193	321040	Colorectal_cancer_controls_excluding_all_cancers_R10	TRUE	reported	Colorectal_Cancer	8	71136987	C	T	-0.135245	0.0911797	0.0289117	2.9e-06	GCST90199980	N-formylphenylalanine levels	7229	textfile	TRUE	reported	TRUE	FALSE	FALSE	FALSE	2	1	TRUE	0.0030179	21.8764	1.54907e-06	TRUE	6.23758e-06
rs10099610	8	61425042	C	T	0.731253	0.00194146	0.0200077	0.922698	CLVS1	6847	314193	321040	Colorectal_cancer_controls_excluding_all_cancers_R10	TRUE	reported	Colorectal_Cancer	8	61425042	C	T	-0.0915853	0.790903	0.0204331	7.39e-06	GCST90200538	X-17010 levels	7879	textfile	TRUE	reported	TRUE	FALSE	FALSE	FALSE	2	1	TRUE	0.00254335	20.085	2.93294e-08	TRUE	1.03144e-05
rs10099683	8	91169328	G	A	0.0774786	-0.0407715	0.0331681	0.218983	LRRC69	6847	314193	321040	Colorectal_cancer_controls_excluding_all_cancers_R10	TRUE	reported	Colorectal_Cancer	8	91169328	G	A	-0.100908	0.11874	0.0221185	5.06e-06	GCST90199723	5-dodecenoate (12:1n7) levels	8248	textfile	TRUE	reported	TRUE	FALSE	FALSE	FALSE	2	1	TRUE	0.00251708	20.8082	4.70664e-06	TRUE	1.65146e-05
rs10099683	8	91169328	G	A	0.0774786	-0.0407715	0.0331681	0.218983	LRRC69	6847	314193	321040	Colorectal_cancer_controls_excluding_all_cancers_R10	TRUE	reported	Colorectal_Cancer	8	91169328	G	A	-0.105465	0.118924	0.0233156	6.09e-06	GCST90200263	(2 or 3)-decenoate (10:1n7 or n8) levels	8124	textfile	TRUE	reported	TRUE	FALSE	FALSE	FALSE	2	1	TRUE	0.00251224	20.4558	4.70664e-06	TRUE	1.94214e-05
rs10100444	8	32874819	G	A	0.0409448	0.0622243	0.0450632	0.167333	NRG1	6847	314193	321040	Colorectal_cancer_controls_excluding_all_cancers_R10	TRUE	reported	Colorectal_Cancer	8	32874819	G	A	-0.146684	0.0567548	0.0324613	6.22e-06	GCST90200183	N-acetyl-2-aminooctanoate levels	8253	textfile	TRUE	reported	TRUE	FALSE	FALSE	FALSE	2	1	TRUE	0.00246802	20.414	5.93901e-06	TRUE	2.22964e-05
rs10101003	8	15362997	C	T	0.0520257	0.00426604	0.0391164	0.913155	TUSC3	6847	314193	321040	Colorectal_cancer_controls_excluding_all_cancers_R10	TRUE	reported	Colorectal_Cancer	8	15362997	C	T	-0.110212	0.101055	0.024173	5.13e-06	GCST90200412	Glutamate levels	8287	textfile	TRUE	reported	TRUE	FALSE	FALSE	FALSE	2	1	TRUE	0.00250214	20.7822	3.70487e-08	TRUE	7.40852e-06
rs10101219	8	98906440	G	C	0.0139474	0.00278674	0.0744302	0.970133	STK3	6847	314193	321040	Colorectal_cancer_controls_excluding_all_cancers_R10	TRUE	reported	Colorectal_Cancer	8	98906440	G	C	0.475512	0.00580742	0.105433	6.48e-06	GCST90200541	X-15523 levels	8071	textfile	TRUE	reported	TRUE	FALSE	TRUE	FALSE	2	1	TRUE	0.00251391	20.3358	4.36652e-09	TRUE	8.75235e-06
rs10101376	8	1296114	G	A	0.352706	0.00511957	0.0185139	0.782145	DLGAP2	6847	314193	321040	Colorectal_cancer_controls_excluding_all_cancers_R10	TRUE	reported	Colorectal_Cancer	8	1296114	G	A	0.0755876	0.388492	0.0168628	7.38e-06	GCST90199663	4-acetylphenol sulfate levels	7135	textfile	TRUE	reported	TRUE	FALSE	FALSE	FALSE	2	1	TRUE	0.00280819	20.0872	2.38184e-07	TRUE	1.13479e-05
rs10101834	8	29969957	A	G	0.209279	0.00977286	0.0218936	0.655322	SARAF	6847	314193	321040	Colorectal_cancer_controls_excluding_all_cancers_R10	TRUE	reported	Colorectal_Cancer	8	29969957	A	G	0.107688	0.132544	0.0225818	1.85e-06	GCST90200286	Allantoin levels	8252	textfile	TRUE	reported	TRUE	FALSE	FALSE	FALSE	2	1	TRUE	0.00274829	22.7359	6.20654e-07	TRUE	3.56905e-06
rs10101987	8	112509694	T	C	0.22533	0.00501563	0.0210718	0.811861	CSMD3	6847	314193	321040	Colorectal_cancer_controls_excluding_all_cancers_R10	TRUE	reported	Colorectal_Cancer	8	112509694	T	C	0.0816956	0.282346	0.0171893	2.01e-06	GCST90201003	Glucose to N-palmitoyl-sphingosine (d18:1 to 16:0) ratio	8173	textfile	TRUE	reported	TRUE	FALSE	FALSE	FALSE	2	1	TRUE	0.00275614	22.5826	1.76477e-07	TRUE	3.27397e-06
rs1010232	19	56823212	C	A	0.254386	0.0113503	0.0202148	0.574466	PEG3,ZIM2	6847	314193	321040	Colorectal_cancer_controls_excluding_all_cancers_R10	TRUE	reported	Colorectal_Cancer	19	56823212	C	A	-0.0847774	0.30979	0.0187817	6.37e-06	GCST90199941	Gamma-CEHC glucuronide levels	6305	textfile	TRUE	reported	TRUE	FALSE	FALSE	FALSE	2	1	TRUE	0.0032211	20.3682	9.82011e-07	TRUE	1.13981e-05
rs10102996	8	140195218	C	T	0.828774	-0.0108827	0.0233936	0.641789	TRAPPC9	6847	314193	321040	Colorectal_cancer_controls_excluding_all_cancers_R10	TRUE	reported	Colorectal_Cancer	8	140195218	C	T	-0.0862798	0.784613	0.019247	7.37e-06	GCST90199962	Acisoga levels	7489	textfile	TRUE	reported	TRUE	FALSE	FALSE	FALSE	2	1	TRUE	0.00267611	20.0898	6.74093e-07	TRUE	1.31072e-05
rs10104327	8	137699084	C	T	0.482869	0.00675573	0.0176426	0.701778	FAM135B	6847	314193	321040	Colorectal_cancer_controls_excluding_all_cancers_R10	TRUE	reported	Colorectal_Cancer	8	137699084	C	T	0.0735594	0.576642	0.0156108	2.45e-06	GCST90200622	X-23997 levels	7804	textfile	TRUE	reported	TRUE	FALSE	FALSE	FALSE	2	1	TRUE	0.0028371	22.198	4.56731e-07	TRUE	4.35291e-06
rs10104997	8	54527508	T	C	0.233454	0.0269061	0.0208995	0.197955	RP1	6847	314193	321040	Colorectal_cancer_controls_excluding_all_cancers_R10	TRUE	reported	Colorectal_Cancer	8	54527508	T	C	0.0906589	0.190596	0.0189184	1.65e-06	GCST90200812	Glutamate to kynurenine ratio	8184	textfile	TRUE	reported	TRUE	FALSE	FALSE	FALSE	2	1	TRUE	0.00279814	22.9586	5.1626e-06	TRUE	6.00635e-06
rs10105452	8	4888789	G	A	0.993595	-0.20208	0.110528	0.0675025	CSMD1	6847	314193	321040	Colorectal_cancer_controls_excluding_all_cancers_R10	TRUE	reported	Colorectal_Cancer	8	4888789	G	A	-0.199615	0.968319	0.043866	5.35e-06	GCST90199992	Octadecanedioylcarnitine (C18-DC) levels	8049	textfile	TRUE	reported	TRUE	FALSE	FALSE	FALSE	2	1	TRUE	0.00256609	20.7025	1.04121e-05	TRUE	2.59993e-05
rs1010603	8	21166711	T	C	0.285194	-0.00524971	0.0195363	0.788148	GFRA2	6847	314193	321040	Colorectal_cancer_controls_excluding_all_cancers_R10	TRUE	reported	Colorectal_Cancer	8	21166711	T	C	0.0858973	0.351312	0.0185328	3.57e-06	GCST90200639	X-24757 levels	6251	textfile	TRUE	reported	TRUE	FALSE	FALSE	FALSE	2	1	TRUE	0.00342482	21.4752	2.24919e-07	TRUE	5.37552e-06
rs1010640	15	41891234	C	T	0.0759554	-0.0179605	0.0329734	0.585961	SPTBN5	6847	314193	321040	Colorectal_cancer_controls_excluding_all_cancers_R10	TRUE	reported	Colorectal_Cancer	15	41891234	C	T	0.135963	0.0699315	0.0307696	9.93e-06	GCST90199770	1-arachidonylglycerol (20:4) levels	7650	textfile	TRUE	reported	TRUE	FALSE	FALSE	FALSE	2	1	TRUE	0.00254583	19.5202	9.24166e-07	TRUE	1.8585e-05
rs1010664	10	14923688	C	T	0.0308608	0.0272864	0.0506717	0.590236	DCLRE1C	6847	314193	321040	Colorectal_cancer_controls_excluding_all_cancers_R10	TRUE	reported	Colorectal_Cancer	10	14923688	C	T	0.200004	0.0324447	0.0431905	3.64e-06	GCST90199646	Gentisate levels	8013	textfile	TRUE	reported	TRUE	FALSE	FALSE	FALSE	2	1	TRUE	0.00266898	21.4384	9.03238e-07	TRUE	7.21925e-06
rs10106654	8	95891757	C	A	0.190777	-0.0273277	0.0226163	0.226925	GDF6	6847	314193	321040	Colorectal_cancer_controls_excluding_all_cancers_R10	TRUE	reported	Colorectal_Cancer	8	95891757	C	A	0.0933587	0.15585	0.0209933	8.7e-06	GCST90199624	Hippurate levels	8260	textfile	TRUE	reported	TRUE	FALSE	FALSE	FALSE	2	1	TRUE	0.00238852	19.7717	4.54781e-06	TRUE	2.70381e-05
rs10106852	8	69644312	G	A	0.399861	0.019414	0.0180316	0.281631	SULF1	6847	314193	321040	Colorectal_cancer_controls_excluding_all_cancers_R10	TRUE	reported	Colorectal_Cancer	8	69644312	G	A	0.0700445	0.351169	0.0158181	9.51e-06	GCST90200001	Sphingomyelin (d18:1/20:0, d16:1/22:0) levels	8257	textfile	TRUE	reported	TRUE	FALSE	FALSE	FALSE	2	1	TRUE	0.00236912	19.6035	3.61078e-06	TRUE	2.67751e-05
rs10107132	8	90338460	G	A	0.702353	-0.0199804	0.0194911	0.305314	CALB1	6847	314193	321040	Colorectal_cancer_controls_excluding_all_cancers_R10	TRUE	reported	Colorectal_Cancer	8	90338460	G	A	0.0785886	0.644266	0.0174375	6.58e-06	GCST90200587	X-21733 levels	6916	textfile	TRUE	reported	TRUE	FALSE	FALSE	FALSE	2	1	TRUE	0.00292834	20.306	3.27322e-06	TRUE	1.65378e-05
rs10107182	8	58480178	T	C	0.623025	-0.00832042	0.0182574	0.648585	CYP7A1	6847	314193	321040	Colorectal_cancer_controls_excluding_all_cancers_R10	TRUE	reported	Colorectal_Cancer	8	58480178	T	C	0.10461	0.664125	0.0169558	6.85e-10	GCST90200386	Deoxycholate levels	7649	textfile	TRUE	reported	TRUE	FALSE	FALSE	FALSE	2	1	TRUE	0.00495164	38.0536	6.46924e-07	TRUE	1.72659e-09
rs10107609	8	137735578	C	T	0.432064	0.00500365	0.0178389	0.779101	FAM135B	6847	314193	321040	Colorectal_cancer_controls_excluding_all_cancers_R10	TRUE	reported	Colorectal_Cancer	8	137735578	C	T	-0.0691192	0.499202	0.015142	5e-06	GCST90200704	Bilirubin (z,z) levels	8261	textfile	TRUE	reported	TRUE	FALSE	FALSE	FALSE	2	1	TRUE	0.00251596	20.8318	2.45063e-07	TRUE	8.19579e-06
rs10107909	8	58385539	A	G	0.398326	0.0109957	0.0180673	0.54279	UBXN2B	6847	314193	321040	Colorectal_cancer_controls_excluding_all_cancers_R10	TRUE	reported	Colorectal_Cancer	8	58385539	A	G	0.0867379	0.350728	0.0166235	1.81e-07	GCST90199922	Prolylglycine levels	7907	textfile	TRUE	reported	TRUE	FALSE	FALSE	FALSE	2	1	TRUE	0.00343138	27.2184	1.15372e-06	TRUE	4.27136e-07
rs10107978	8	118123300	T	C	0.128929	-0.0332627	0.0264768	0.209008	EXT1	6847	314193	321040	Colorectal_cancer_controls_excluding_all_cancers_R10	TRUE	reported	Colorectal_Cancer	8	118123300	T	C	0.104382	0.145184	0.0233938	8.12e-06	GCST90200712	Spermidine to 5-methylthioadenosine (MTA) ratio	7320	textfile	TRUE	reported	TRUE	FALSE	FALSE	FALSE	2	1	TRUE	0.00271243	19.9036	4.91612e-06	TRUE	2.42661e-05
rs10109687	8	128376977	T	C	0.018105	0.0630089	0.0687098	0.359127	AC026248.1	6847	314193	321040	Colorectal_cancer_controls_excluding_all_cancers_R10	TRUE	reported	Colorectal_Cancer	8	128376977	T	C	-0.292098	0.0139381	0.0636726	4.49e-06	GCST90199920	Trimethylamine n-oxide levels	8218	textfile	TRUE	reported	TRUE	FALSE	FALSE	FALSE	2	1	TRUE	0.00255432	21.04	2.61943e-06	TRUE	1.17433e-05
rs10109981	8	21281405	A	G	0.230914	0.0309054	0.0210474	0.142004	GFRA2	6847	314193	321040	Colorectal_cancer_controls_excluding_all_cancers_R10	TRUE	reported	Colorectal_Cancer	8	21281405	A	G	0.0909447	0.284977	0.0194484	2.92e-06	GCST90200625	X-24456 levels	6523	textfile	TRUE	reported	TRUE	FALSE	FALSE	FALSE	2	1	TRUE	0.00334107	21.8602	6.71599e-06	TRUE	9.93329e-06
rs10110235	8	112576983	G	C	0.207808	0.0200461	0.0218194	0.358237	CSMD3	6847	314193	321040	Colorectal_cancer_controls_excluding_all_cancers_R10	TRUE	reported	Colorectal_Cancer	8	112576983	G	C	-0.0777473	0.240711	0.0174756	8.63e-06	GCST90200017	Sphingomyelin (d17:1/16:0, d18:1/15:0, d16:1/17:0) levels	8261	textfile	TRUE	reported	TRUE	FALSE	TRUE	FALSE	2	1	TRUE	0.0023902	19.788	2.62914e-06	TRUE	2.18858e-05
rs10111392	8	15876802	T	C	0.00575461	0.0286508	0.118544	0.809021	TUSC3	6847	314193	321040	Colorectal_cancer_controls_excluding_all_cancers_R10	TRUE	reported	Colorectal_Cancer	8	15876802	T	C	-0.210324	0.0267661	0.0449437	2.87e-06	GCST90200474	X-11444 levels	8206	textfile	TRUE	reported	TRUE	FALSE	FALSE	FALSE	2	1	TRUE	0.00266165	21.8945	1.81951e-07	TRUE	4.64954e-06
rs10111392	8	15876802	T	C	0.00575461	0.0286508	0.118544	0.809021	TUSC3	6847	314193	321040	Colorectal_cancer_controls_excluding_all_cancers_R10	TRUE	reported	Colorectal_Cancer	8	15876802	T	C	-0.223391	0.026956	0.0470254	2.03e-06	GCST90200571	X-21339 levels	8203	textfile	TRUE	reported	TRUE	FALSE	FALSE	FALSE	2	1	TRUE	0.00274347	22.5611	1.81951e-07	TRUE	3.3233e-06
rs10113381	8	9129886	T	C	0.317133	0.00890657	0.0189774	0.638837	PPP1R3B	6847	314193	321040	Colorectal_cancer_controls_excluding_all_cancers_R10	TRUE	reported	Colorectal_Cancer	8	9129886	T	C	0.0757091	0.403041	0.0169108	7.57e-06	GCST90200374	Sphinganine levels	7429	textfile	TRUE	reported	TRUE	FALSE	FALSE	FALSE	2	1	TRUE	0.00269071	20.0378	6.86101e-07	TRUE	1.3452e-05
rs1011347	12	130680352	T	G	0.339231	-0.0148866	0.0187038	0.426083	STX2	6847	314193	321040	Colorectal_cancer_controls_excluding_all_cancers_R10	TRUE	reported	Colorectal_Cancer	12	130680352	T	G	0.0752928	0.323386	0.0166503	6.13e-06	GCST90200301	Gamma-glutamylglutamine levels	8217	textfile	TRUE	reported	TRUE	FALSE	FALSE	FALSE	2	1	TRUE	0.00248239	20.4436	1.9732e-06	TRUE	1.44527e-05
rs10113614	8	126020667	C	T	0.186972	-0.0241699	0.0228237	0.289608	FAM84B	6847	314193	321040	Colorectal_cancer_controls_excluding_all_cancers_R10	TRUE	reported	Colorectal_Cancer	8	126020667	C	T	-0.0950713	0.18693	0.0196506	1.31e-06	GCST90200792	Carnitine to palmitoylcarnitine (C16) ratio	8146	textfile	TRUE	reported	TRUE	FALSE	FALSE	FALSE	2	1	TRUE	0.00286521	23.4013	3.49315e-06	TRUE	4.06268e-06
rs10114702	9	36262123	T	C	0.474852	-0.000294034	0.0176938	0.986741	CLTA,GNE	6847	314193	321040	Colorectal_cancer_controls_excluding_all_cancers_R10	TRUE	reported	Colorectal_Cancer	9	36262123	T	C	-0.0804496	0.492612	0.0179882	7.74e-06	GCST90199706	Butyrylglycine levels	6044	textfile	TRUE	reported	TRUE	FALSE	FALSE	FALSE	2	1	TRUE	0.00329847	19.9953	8.60189e-10	TRUE	9.64144e-06
rs10117377	9	92790155	T	C	0.504204	-0.00947323	0.0176955	0.592411	BICD2	6847	314193	321040	Colorectal_cancer_controls_excluding_all_cancers_R10	TRUE	reported	Colorectal_Cancer	9	92790155	T	C	0.078945	0.551175	0.0164847	1.68e-06	GCST90200987	Benzoate to oleoyl-linoleoyl-glycerol (18:1 to 18:2) [2] ratio	7162	textfile	TRUE	reported	TRUE	FALSE	FALSE	FALSE	2	1	TRUE	0.00319201	22.928	8.92711e-07	TRUE	3.2574e-06
rs10118407	9	71546627	T	A	0.883266	-0.0207771	0.027703	0.453258	TRPM3	6847	314193	321040	Colorectal_cancer_controls_excluding_all_cancers_R10	TRUE	reported	Colorectal_Cancer	9	71546627	T	A	-0.145212	0.907643	0.0282272	2.68e-07	GCST90200660	X-25957 levels	7335	textfile	TRUE	reported	TRUE	FALSE	TRUE	FALSE	2	1	TRUE	0.00359505	26.4576	1.75209e-06	TRUE	6.67876e-07
rs10119593	9	115573266	T	C	0.506848	0.00372538	0.0176684	0.833005	DEC1	6847	314193	321040	Colorectal_cancer_controls_excluding_all_cancers_R10	TRUE	reported	Colorectal_Cancer	9	115573266	T	C	-0.0695377	0.489283	0.0156878	9.31e-06	GCST90200925	Caffeine to theobromine ratio	7952	textfile	TRUE	reported	TRUE	FALSE	FALSE	FALSE	2	1	TRUE	0.00246472	19.643	1.3848e-07	TRUE	1.40347e-05
rs10120633	9	115565632	C	T	0.626295	-0.0215408	0.0182645	0.238246	DEC1	6847	314193	321040	Colorectal_cancer_controls_excluding_all_cancers_R10	TRUE	reported	Colorectal_Cancer	9	115565632	C	T	-0.0819867	0.681431	0.0175679	3.06e-06	GCST90199757	1,3,7-trimethylurate levels	7446	textfile	TRUE	reported	TRUE	FALSE	FALSE	FALSE	2	1	TRUE	0.00291646	21.7736	4.33258e-06	TRUE	9.29455e-06
rs10121542	9	18387912	T	G	0.839326	-0.0171942	0.0240582	0.474799	ADAMTSL1	6847	314193	321040	Colorectal_cancer_controls_excluding_all_cancers_R10	TRUE	reported	Colorectal_Cancer	9	18387912	T	G	0.0997156	0.842725	0.0213495	3e-06	GCST90200431	Alanine levels	8265	textfile	TRUE	reported	TRUE	FALSE	FALSE	FALSE	2	1	TRUE	0.00263247	21.8095	1.59103e-06	TRUE	6.93749e-06
rs10122720	9	29503852	G	C	0.649416	-0.0247878	0.0185177	0.180701	LINGO2	6847	314193	321040	Colorectal_cancer_controls_excluding_all_cancers_R10	TRUE	reported	Colorectal_Cancer	9	29503852	G	C	0.0707783	0.625561	0.0157864	7.34e-06	GCST90200144	Dihomo-linoleoylcarnitine (C20:2) levels	7887	textfile	TRUE	reported	TRUE	FALSE	TRUE	FALSE	2	1	TRUE	0.00254224	20.0967	5.58136e-06	TRUE	2.4487e-05
rs10123452	9	129800561	A	G	0.244661	-0.0160119	0.0205361	0.435569	TOR1B	6847	314193	321040	Colorectal_cancer_controls_excluding_all_cancers_R10	TRUE	reported	Colorectal_Cancer	9	129800561	A	G	0.0802388	0.26087	0.0176009	5.15e-06	GCST90199902	Hydantoin-5-propionate levels	8164	textfile	TRUE	reported	TRUE	FALSE	FALSE	FALSE	2	1	TRUE	0.00253917	20.7775	1.89361e-06	TRUE	1.20639e-05
rs10124831	9	91070638	C	T	0.603556	0.00826904	0.0181757	0.649144	AUH	6847	314193	321040	Colorectal_cancer_controls_excluding_all_cancers_R10	TRUE	reported	Colorectal_Cancer	9	91070638	C	T	0.0815282	0.482301	0.0182236	7.68e-06	GCST90200477	X-12127 levels	5878	textfile	TRUE	reported	TRUE	FALSE	FALSE	FALSE	2	1	TRUE	0.00339345	20.0078	6.44716e-07	TRUE	1.24956e-05
rs10125565	9	109593113	T	G	0.486634	-0.0122901	0.0176963	0.48737	PALM2	6847	314193	321040	Colorectal_cancer_controls_excluding_all_cancers_R10	TRUE	reported	Colorectal_Cancer	9	109593113	T	G	0.0734745	0.513407	0.0160062	4.42e-06	GCST90200231	Lithocholate sulfate (1) levels	7891	textfile	TRUE	reported	TRUE	FALSE	FALSE	FALSE	2	1	TRUE	0.00266322	21.0662	1.5024e-06	TRUE	9.6632e-06
rs10125876	9	90905612	T	C	0.0676205	-0.0275898	0.035313	0.43463	SYK	6847	314193	321040	Colorectal_cancer_controls_excluding_all_cancers_R10	TRUE	reported	Colorectal_Cancer	9	90905612	T	C	-0.125579	0.084553	0.0267861	2.76e-06	GCST90201013	Androsterone glucuronide to etiocholanolone glucuronide ratio	7555	textfile	TRUE	reported	TRUE	FALSE	FALSE	FALSE	2	1	TRUE	0.00290081	21.9735	1.90138e-06	TRUE	6.40926e-06
rs10127728	1	173182017	T	G	0.131903	-0.0503273	0.0263273	0.0559281	TNFSF4	6847	314193	321040	Colorectal_cancer_controls_excluding_all_cancers_R10	TRUE	reported	Colorectal_Cancer	1	173182017	T	G	0.126953	0.121667	0.0283378	7.46e-06	GCST90200504	X-12830 levels	5725	textfile	TRUE	reported	TRUE	FALSE	FALSE	FALSE	2	1	TRUE	0.00349348	20.0633	1.13823e-05	TRUE	2.86583e-05
rs10128455	10	95091596	C	T	0.466082	-0.0133199	0.0177031	0.451808	CYP2C8	6847	314193	321040	Colorectal_cancer_controls_excluding_all_cancers_R10	TRUE	reported	Colorectal_Cancer	10	95091596	C	T	-0.10757	0.477507	0.0149923	7.23e-13	GCST90199863	16a-hydroxy DHEA 3-sulfate levels	8236	textfile	TRUE	reported	TRUE	FALSE	FALSE	FALSE	2	1	TRUE	0.00621188	51.4684	1.76337e-06	TRUE	3.47289e-12
rs10128457	10	52301678	C	T	0.331412	-0.01875	0.0188043	0.31871	PRKG1	6847	314193	321040	Colorectal_cancer_controls_excluding_all_cancers_R10	TRUE	reported	Colorectal_Cancer	10	52301678	C	T	0.0720629	0.433654	0.0158584	5.52e-06	GCST90200531	X-16964 levels	8048	textfile	TRUE	reported	TRUE	FALSE	FALSE	FALSE	2	1	TRUE	0.0025592	20.6441	3.0969e-06	TRUE	1.49379e-05
rs10129238	14	65869244	T	C	0.266994	-0.00306135	0.019959	0.878097	FUT8	6847	314193	321040	Colorectal_cancer_controls_excluding_all_cancers_R10	TRUE	reported	Colorectal_Cancer	14	65869244	T	C	-0.0739165	0.258235	0.016675	9.3e-06	GCST90200049	Myristoyl dihydrosphingomyelin (d18:0/14:0) levels	8254	textfile	TRUE	reported	TRUE	FALSE	FALSE	FALSE	2	1	TRUE	0.00237495	19.6447	7.32806e-08	TRUE	1.3609e-05
rs1012976	7	38769390	A	G	0.90294	-0.0536065	0.0296274	0.0703963	VPS41	6847	314193	321040	Colorectal_cancer_controls_excluding_all_cancers_R10	TRUE	reported	Colorectal_Cancer	7	38769390	A	G	-0.118914	0.900305	0.0243709	1.06e-06	GCST90199908	2-o-methylascorbic acid levels	8219	textfile	TRUE	reported	TRUE	FALSE	FALSE	FALSE	2	1	TRUE	0.00288834	23.8022	1.01973e-05	TRUE	5.92458e-06
rs10129985	14	29157563	A	G	0.690247	0.0257115	0.0191221	0.178755	FOXG1	6847	314193	321040	Colorectal_cancer_controls_excluding_all_cancers_R10	TRUE	reported	Colorectal_Cancer	14	29157563	A	G	-0.0854669	0.675142	0.0176983	1.37e-06	GCST90200498	X-12730 levels	7133	textfile	TRUE	reported	TRUE	FALSE	FALSE	FALSE	2	1	TRUE	0.00325869	23.3137	5.63147e-06	TRUE	4.77225e-06
rs10130354	14	100683174	C	T	0.89066	-0.0559233	0.0280331	0.0460532	DLK1	6847	314193	321040	Colorectal_cancer_controls_excluding_all_cancers_R10	TRUE	reported	Colorectal_Cancer	14	100683174	C	T	-0.125247	0.902963	0.0248903	4.85e-07	GCST90200460	X-11372 levels	8251	textfile	TRUE	reported	TRUE	FALSE	FALSE	FALSE	2	1	TRUE	0.00305941	25.3145	1.23959e-05	TRUE	3.32942e-06
rs10131426	14	50854567	T	C	0.0363024	0.0263416	0.0476398	0.58031	PYGL	6847	314193	321040	Colorectal_cancer_controls_excluding_all_cancers_R10	TRUE	reported	Colorectal_Cancer	14	50854567	T	C	0.207162	0.0320966	0.045689	5.78e-06	GCST90200521	X-13844 levels	7501	textfile	TRUE	reported	TRUE	FALSE	FALSE	FALSE	2	1	TRUE	0.00273331	20.5533	9.52324e-07	TRUE	1.10434e-05
rs10131689	14	85841134	G	A	0.056949	0.0712329	0.0386914	0.0656145	FLRT2	6847	314193	321040	Colorectal_cancer_controls_excluding_all_cancers_R10	TRUE	reported	Colorectal_Cancer	14	85841134	G	A	-0.125906	0.0758186	0.0276729	5.37e-06	GCST90200174	3-hydroxybutyroylglycine levels	8171	textfile	TRUE	reported	TRUE	FALSE	FALSE	FALSE	2	1	TRUE	0.00252702	20.6956	1.05577e-05	TRUE	2.66581e-05
rs1013282	9	119664131	T	C	0.538691	0.0127591	0.017743	0.472075	BRINP1	6847	314193	321040	Colorectal_cancer_controls_excluding_all_cancers_R10	TRUE	reported	Colorectal_Cancer	9	119664131	T	C	-0.0983948	0.481155	0.0218658	6.8e-06	GCST90200716	Adenosine 5'-diphosphate (ADP) to phosphoethanolamine ratio	4579	textfile	TRUE	reported	TRUE	FALSE	FALSE	FALSE	2	1	TRUE	0.00440278	20.2406	1.61074e-06	TRUE	1.19657e-05
rs10133357	14	100550230	G	A	0.443246	-0.00399827	0.0178839	0.823093	BEGAIN	6847	314193	321040	Colorectal_cancer_controls_excluding_all_cancers_R10	TRUE	reported	Colorectal_Cancer	14	100550230	G	A	-0.078182	0.402112	0.0159602	9.65e-07	GCST90199952	2-aminoheptanoate levels	8238	textfile	TRUE	reported	TRUE	FALSE	FALSE	FALSE	2	1	TRUE	0.00290437	23.9901	1.5569e-07	TRUE	1.5999e-06
rs1013383	3	117182469	C	T	0.317182	0.00403512	0.0191613	0.833209	LSAMP	6847	314193	321040	Colorectal_cancer_controls_excluding_all_cancers_R10	TRUE	reported	Colorectal_Cancer	3	117182469	C	T	-0.0753327	0.296979	0.0167106	6.54e-06	GCST90200373	Gluconate levels	8106	textfile	TRUE	reported	TRUE	FALSE	FALSE	FALSE	2	1	TRUE	0.00250086	20.3178	1.38135e-07	TRUE	1.00304e-05
rs10134992	14	38017356	G	T	0.0821063	-0.0649352	0.0326063	0.0464269	TTC6	6847	314193	321040	Colorectal_cancer_controls_excluding_all_cancers_R10	TRUE	reported	Colorectal_Cancer	14	38017356	G	T	-0.143609	0.0590176	0.0322178	8.29e-06	GCST90199700	3-hydroxylaurate levels	8206	textfile	TRUE	reported	TRUE	FALSE	FALSE	FALSE	2	1	TRUE	0.0024154	19.864	1.23536e-05	TRUE	4.4145e-05
rs10136501	14	102131653	C	A	0.0909667	-0.0111229	0.0308929	0.718811	HSP90AA1	6847	314193	321040	Colorectal_cancer_controls_excluding_all_cancers_R10	TRUE	reported	Colorectal_Cancer	14	102131653	C	A	0.128358	0.0866886	0.0271247	2.22e-06	GCST90199714	3-hydroxy-2-ethylpropionate levels	8238	textfile	TRUE	reported	TRUE	FALSE	FALSE	FALSE	2	1	TRUE	0.00271091	22.3878	4.03794e-07	TRUE	3.97489e-06
rs10136862	14	94711606	C	A	0.160308	0.00487448	0.0239794	0.838918	GSC	6847	314193	321040	Colorectal_cancer_controls_excluding_all_cancers_R10	TRUE	reported	Colorectal_Cancer	14	94711606	C	A	0.0886147	0.21851	0.018832	2.53e-06	GCST90200274	Cis-3,4-methyleneheptanoylglycine levels	8106	textfile	TRUE	reported	TRUE	FALSE	FALSE	FALSE	2	1	TRUE	0.00272413	22.1366	1.28713e-07	TRUE	3.9807e-06
rs10138519	14	41962988	A	G	0.729622	0.0281387	0.0198193	0.155678	LRFN5	6847	314193	321040	Colorectal_cancer_controls_excluding_all_cancers_R10	TRUE	reported	Colorectal_Cancer	14	41962988	A	G	0.0908248	0.669397	0.0205498	9.88e-06	GCST90199984	Vanillic alcohol sulfate levels	5076	textfile	TRUE	reported	TRUE	FALSE	FALSE	FALSE	2	1	TRUE	0.00383358	19.5264	6.2787e-06	TRUE	2.62182e-05
rs10138588	14	25204084	C	A	0.39102	-0.0356828	0.0180869	0.0485121	STXBP6	6847	314193	321040	Colorectal_cancer_controls_excluding_all_cancers_R10	TRUE	reported	Colorectal_Cancer	14	25204084	C	A	0.0778115	0.451419	0.017091	5.29e-06	GCST90200068	1,2-dilinoleoyl-GPE (18:2/18:2) levels	6804	textfile	TRUE	reported	TRUE	FALSE	FALSE	FALSE	2	1	TRUE	0.00303716	20.7217	1.21234e-05	TRUE	2.46613e-05
rs10138857	14	80451174	C	A	0.0520317	0.0174286	0.0404759	0.666765	CEP128	6847	314193	321040	Colorectal_cancer_controls_excluding_all_cancers_R10	TRUE	reported	Colorectal_Cancer	14	80451174	C	A	0.168205	0.0525114	0.0375361	7.42e-06	GCST90200068	1,2-dilinoleoyl-GPE (18:2/18:2) levels	6804	textfile	TRUE	reported	TRUE	FALSE	FALSE	FALSE	2	1	TRUE	0.00294263	20.0748	5.77527e-07	TRUE	1.24671e-05
rs1013972	2	3829803	C	A	0.45035	0.00103396	0.0178009	0.953681	DCDC2C	6847	314193	321040	Colorectal_cancer_controls_excluding_all_cancers_R10	TRUE	reported	Colorectal_Cancer	2	3829803	C	A	-0.0734593	0.432383	0.0157219	2.98e-06	GCST90200858	Phosphate to tyrosine ratio	8226	textfile	TRUE	reported	TRUE	FALSE	FALSE	FALSE	2	1	TRUE	0.00264694	21.8262	1.05091e-08	TRUE	4.19164e-06
rs1013972	2	3829803	C	A	0.45035	0.00103396	0.0178009	0.953681	DCDC2C	6847	314193	321040	Colorectal_cancer_controls_excluding_all_cancers_R10	TRUE	reported	Colorectal_Cancer	2	3829803	C	A	0.0733347	0.433292	0.0159605	4.33e-06	GCST90200427	Tyrosine levels	8252	textfile	TRUE	reported	TRUE	FALSE	FALSE	FALSE	2	1	TRUE	0.00255186	21.1067	1.05091e-08	TRUE	6.04255e-06
rs10141997	14	99986323	A	C	0.280878	0.0235111	0.0197701	0.234352	EVL	6847	314193	321040	Colorectal_cancer_controls_excluding_all_cancers_R10	TRUE	reported	Colorectal_Cancer	14	99986323	A	C	0.0871385	0.255133	0.0192502	5.99e-06	GCST90200186	8-methoxykynurenate levels	6938	textfile	TRUE	reported	TRUE	FALSE	FALSE	FALSE	2	1	TRUE	0.00294466	20.4845	4.40521e-06	TRUE	1.68945e-05
rs10144151	14	67586542	G	T	0.13295	0.01396	0.0261392	0.593295	PIGH,PLEKHH1	6847	314193	321040	Colorectal_cancer_controls_excluding_all_cancers_R10	TRUE	reported	Colorectal_Cancer	14	67586542	G	T	-0.100435	0.186354	0.0197663	3.75e-07	GCST90200083	1-(1-enyl-palmitoyl)-2-palmitoyl-GPC (P-16:0/16:0) levels	8266	textfile	TRUE	reported	TRUE	FALSE	FALSE	FALSE	2	1	TRUE	0.00311365	25.8116	8.88437e-07	TRUE	8.27143e-07
rs10144488	14	36046768	T	C	0.101525	-0.0665375	0.0291199	0.0223157	BRMS1L	6847	314193	321040	Colorectal_cancer_controls_excluding_all_cancers_R10	TRUE	reported	Colorectal_Cancer	14	36046768	T	C	0.141842	0.072658	0.0296658	1.74e-06	GCST90200994	Glutamine to alanine ratio	8222	textfile	TRUE	reported	TRUE	FALSE	FALSE	FALSE	2	1	TRUE	0.00277277	22.8556	1.62625e-05	TRUE	1.31723e-05
rs10144811	14	94963403	C	T	0.43814	-0.0120593	0.0179627	0.501996	DICER1	6847	314193	321040	Colorectal_cancer_controls_excluding_all_cancers_R10	TRUE	reported	Colorectal_Cancer	14	94963403	C	T	0.0826835	0.460055	0.0168347	9.04e-07	GCST90199988	Tyramine O-sulfate levels	7254	textfile	TRUE	reported	TRUE	FALSE	FALSE	FALSE	2	1	TRUE	0.00331442	24.1161	1.40392e-06	TRUE	1.99943e-06
rs10145116	14	95479282	A	G	0.00888406	0.00880583	0.0921777	0.923893	SYNE3	6847	314193	321040	Colorectal_cancer_controls_excluding_all_cancers_R10	TRUE	reported	Colorectal_Cancer	14	95479282	A	G	-0.235015	0.0306007	0.0455934	2.54e-07	GCST90200957	N-acetylneuraminate to N-acetylglucosamine to N-acetylgalactosamine ratio	7988	textfile	TRUE	reported	TRUE	FALSE	FALSE	FALSE	2	1	TRUE	0.00331518	26.5631	2.84269e-08	TRUE	3.91602e-07
rs10146099	14	98662527	C	T	0.190806	-0.000438081	0.0225387	0.984493	C14orf177	6847	314193	321040	Colorectal_cancer_controls_excluding_all_cancers_R10	TRUE	reported	Colorectal_Cancer	14	98662527	C	T	0.102551	0.128752	0.0231156	9.15e-06	GCST90200392	Orotate levels	8128	textfile	TRUE	reported	TRUE	FALSE	FALSE	FALSE	2	1	TRUE	0.00241566	19.6772	1.17677e-09	TRUE	1.21034e-05
rs10146121	14	92617310	C	A	0.630123	0.0262838	0.018338	0.151772	RIN3	6847	314193	321040	Colorectal_cancer_controls_excluding_all_cancers_R10	TRUE	reported	Colorectal_Cancer	14	92617310	C	A	-0.0728283	0.677818	0.0164219	9.21e-06	GCST90199772	1-stearoyl-GPE (18:0) levels	8270	textfile	TRUE	reported	TRUE	FALSE	FALSE	FALSE	2	1	TRUE	0.00237256	19.6629	6.39898e-06	TRUE	3.33663e-05
rs10146609	14	24413599	C	T	0.896057	-0.00181926	0.0292945	0.950481	NYNRIN	6847	314193	321040	Colorectal_cancer_controls_excluding_all_cancers_R10	TRUE	reported	Colorectal_Cancer	14	24413599	C	T	-0.140589	0.92438	0.0310047	5.78e-06	GCST90200535	X-17325 levels	7448	textfile	TRUE	reported	TRUE	FALSE	FALSE	FALSE	2	1	TRUE	0.00275303	20.5556	1.20132e-08	TRUE	7.80556e-06
rs1014755	20	51192148	G	A	0.0758246	-0.0736948	0.0337821	0.0291481	KCNG1	6847	314193	321040	Colorectal_cancer_controls_excluding_all_cancers_R10	TRUE	reported	Colorectal_Cancer	20	51192148	G	A	-0.168571	0.0463418	0.0363552	3.54e-06	GCST90200284	Erucate (22:1n9) levels	8208	textfile	TRUE	reported	TRUE	FALSE	FALSE	FALSE	2	1	TRUE	0.00261252	21.4945	1.4823e-05	TRUE	2.32208e-05
rs10147603	14	35479326	C	T	0.331913	-0.00786801	0.0187805	0.675255	INSM2	6847	314193	321040	Colorectal_cancer_controls_excluding_all_cancers_R10	TRUE	reported	Colorectal_Cancer	14	35479326	C	T	-0.086901	0.256254	0.0159989	5.58e-08	GCST90201014	Glucuronate to androsterone glucuronide ratio	7804	textfile	TRUE	reported	TRUE	FALSE	FALSE	FALSE	2	1	TRUE	0.00376629	29.4957	5.46709e-07	TRUE	1.17118e-07
rs10148224	14	78086678	T	G	0.691862	0.0371408	0.0192362	0.0535106	NRXN3	6847	314193	321040	Colorectal_cancer_controls_excluding_all_cancers_R10	TRUE	reported	Colorectal_Cancer	14	78086678	T	G	-0.0905263	0.788151	0.0195794	3.77e-06	GCST90200157	Carotene diol (3) levels	7650	textfile	TRUE	reported	TRUE	FALSE	FALSE	FALSE	2	1	TRUE	0.00278662	21.3716	1.16118e-05	TRUE	1.93792e-05
rs10148270	14	85500620	A	T	0.5874	0.000356778	0.0180118	0.984197	FLRT2	6847	314193	321040	Colorectal_cancer_controls_excluding_all_cancers_R10	TRUE	reported	Colorectal_Cancer	14	85500620	A	T	0.0743912	0.692711	0.0167569	9.02e-06	GCST90200526	X-14056 levels	8242	textfile	TRUE	reported	TRUE	FALSE	TRUE	FALSE	2	1	TRUE	0.00238554	19.7038	1.22215e-09	TRUE	1.19846e-05
rs10148392	14	100559962	G	A	0.242359	-0.025114	0.0207368	0.225865	BEGAIN	6847	314193	321040	Colorectal_cancer_controls_excluding_all_cancers_R10	TRUE	reported	Colorectal_Cancer	14	100559962	G	A	-0.0823651	0.236753	0.018451	8.05e-06	GCST90200101	Pimeloylcarnitine/3-methyladipoylcarnitine (C7-DC) levels	7837	textfile	TRUE	reported	TRUE	FALSE	FALSE	FALSE	2	1	TRUE	0.00253626	19.9221	4.56864e-06	TRUE	2.43357e-05
rs1015008	1	171839606	T	C	0.697824	0.00178128	0.0192949	0.926445	DNM3	6847	314193	321040	Colorectal_cancer_controls_excluding_all_cancers_R10	TRUE	reported	Colorectal_Cancer	1	171839606	T	C	0.0876726	0.696778	0.0172504	3.73e-07	GCST90200434	12,13-DiHOME levels	7918	textfile	TRUE	reported	TRUE	FALSE	FALSE	FALSE	2	1	TRUE	0.00325162	25.8238	2.65473e-08	TRUE	5.64922e-07
rs10150720	14	82845599	C	T	0.686658	0.0258938	0.019002	0.172982	SEL1L	6847	314193	321040	Colorectal_cancer_controls_excluding_all_cancers_R10	TRUE	reported	Colorectal_Cancer	14	82845599	C	T	-0.09215	0.709602	0.018805	9.57e-07	GCST90199933	3b-hydroxy-5-cholenoic acid levels	6846	textfile	TRUE	reported	TRUE	FALSE	FALSE	FALSE	2	1	TRUE	0.00349532	24.0059	5.78404e-06	TRUE	3.34951e-06
rs10150725	14	89196908	G	C	0.366129	0.00202538	0.0183113	0.911927	FOXN3	6847	314193	321040	Colorectal_cancer_controls_excluding_all_cancers_R10	TRUE	reported	Colorectal_Cancer	14	89196908	G	C	-0.119846	0.220202	0.0259928	4.01e-06	GCST90200092	Glycocholate glucuronide (1) levels	4381	textfile	TRUE	reported	TRUE	FALSE	TRUE	FALSE	2	1	TRUE	0.00482909	21.2492	3.81079e-08	TRUE	5.07832e-06
rs10151745	14	94092541	C	T	0.480284	-0.00821238	0.0176877	0.642435	IFI27L1	6847	314193	321040	Colorectal_cancer_controls_excluding_all_cancers_R10	TRUE	reported	Colorectal_Cancer	14	94092541	C	T	-0.0732385	0.37598	0.0164524	8.53e-06	GCST90200650	X-25109 levels	7477	textfile	TRUE	reported	TRUE	FALSE	FALSE	FALSE	2	1	TRUE	0.00264328	19.8109	6.71484e-07	TRUE	1.50638e-05
rs10152093	14	41460424	G	A	0.0379919	-0.0453541	0.0462249	0.326513	LRFN5	6847	314193	321040	Colorectal_cancer_controls_excluding_all_cancers_R10	TRUE	reported	Colorectal_Cancer	14	41460424	G	A	-0.237584	0.0400776	0.0529366	7.19e-06	GCST90200737	Adenosine 5'-diphosphate (ADP) to 2'-deoxyuridine ratio	4391	textfile	TRUE	reported	TRUE	FALSE	FALSE	FALSE	2	1	TRUE	0.00456637	20.1337	2.99861e-06	TRUE	1.43218e-05
rs10152997	15	60904958	C	T	0.578064	-0.032589	0.0179406	0.0692947	RORA	6847	314193	321040	Colorectal_cancer_controls_excluding_all_cancers_R10	TRUE	reported	Colorectal_Cancer	15	60904958	C	T	-0.0762043	0.552011	0.0152829	6.16e-07	GCST90199648	1,5-anhydroglucitol (1,5-ag) levels	8139	textfile	TRUE	reported	TRUE	FALSE	FALSE	FALSE	2	1	TRUE	0.00304545	24.8565	1.02779e-05	TRUE	3.56505e-06
rs10153078	16	77400220	G	C	0.271824	0.0102371	0.0198201	0.605505	ADAMTS18	6847	314193	321040	Colorectal_cancer_controls_excluding_all_cancers_R10	TRUE	reported	Colorectal_Cancer	16	77400220	G	C	0.0986052	0.26293	0.021511	4.56e-06	GCST90200583	X-21807 levels	5602	textfile	TRUE	reported	TRUE	FALSE	TRUE	FALSE	2	1	TRUE	0.00373688	21.005	8.30965e-07	TRUE	7.71982e-06
rs10153505	19	652948	G	T	0.839567	0.0234697	0.024311	0.334348	RNF126	6847	314193	321040	Colorectal_cancer_controls_excluding_all_cancers_R10	TRUE	reported	Colorectal_Cancer	19	652948	G	T	-0.109387	0.854558	0.02296	1.9e-06	GCST90199646	Gentisate levels	8013	textfile	TRUE	reported	TRUE	FALSE	FALSE	FALSE	2	1	TRUE	0.00282465	22.6923	2.90301e-06	TRUE	5.30942e-06
rs10155886	7	84063282	C	T	0.371571	0.027971	0.0185402	0.131383	SEMA3A	6847	314193	321040	Colorectal_cancer_controls_excluding_all_cancers_R10	TRUE	reported	Colorectal_Cancer	7	84063282	C	T	0.0785204	0.414933	0.0171695	4.8e-06	GCST90200712	Spermidine to 5-methylthioadenosine (MTA) ratio	7320	textfile	TRUE	reported	TRUE	FALSE	FALSE	FALSE	2	1	TRUE	0.00284905	20.9089	7.08965e-06	TRUE	1.75703e-05
rs10157714	1	242880700	C	T	0.546867	0.0147085	0.0179079	0.411453	CEP170	6847	314193	321040	Colorectal_cancer_controls_excluding_all_cancers_R10	TRUE	reported	Colorectal_Cancer	1	242880700	C	T	0.0918808	0.622666	0.020558	7.85e-06	GCST90200244	5-hydroxymethyl-2-furoylcarnitine levels	4803	textfile	TRUE	reported	TRUE	FALSE	FALSE	FALSE	2	1	TRUE	0.00414164	19.9667	2.1013e-06	TRUE	1.47652e-05
rs10157929	1	64949885	G	C	0.271687	0.00759372	0.0200067	0.704273	JAK1	6847	314193	321040	Colorectal_cancer_controls_excluding_all_cancers_R10	TRUE	reported	Colorectal_Cancer	1	64949885	G	C	0.101191	0.139648	0.0219394	3.98e-06	GCST90199666	Palmitoylcarnitine levels (Metabolon platform)	8256	textfile	TRUE	reported	TRUE	FALSE	TRUE	FALSE	2	1	TRUE	0.00257008	21.2681	4.48744e-07	TRUE	7.08029e-06
rs10158032	1	45867029	C	T	0.267817	0.0334005	0.0200374	0.0955322	MAST2	6847	314193	321040	Colorectal_cancer_controls_excluding_all_cancers_R10	TRUE	reported	Colorectal_Cancer	1	45867029	C	T	-0.0846759	0.290642	0.016926	5.65e-07	GCST90200992	Alanine to asparagine ratio	8248	textfile	TRUE	reported	TRUE	FALSE	FALSE	FALSE	2	1	TRUE	0.00302515	25.0211	8.65486e-06	TRUE	2.97522e-06
rs10159232	1	87586618	A	C	0.0139022	-0.00636001	0.0773927	0.934505	LMO4	6847	314193	321040	Colorectal_cancer_controls_excluding_all_cancers_R10	TRUE	reported	Colorectal_Cancer	1	87586618	A	C	-0.252274	0.0185825	0.0568848	9.21e-06	GCST90200274	Cis-3,4-methyleneheptanoylglycine levels	8106	textfile	TRUE	reported	TRUE	FALSE	FALSE	FALSE	2	1	TRUE	0.00242044	19.6628	2.10357e-08	TRUE	1.27461e-05
rs10159780	10	53434446	C	G	0.00834011	-0.0755466	0.0970714	0.436416	PCDH15	6847	314193	321040	Colorectal_cancer_controls_excluding_all_cancers_R10	TRUE	reported	Colorectal_Cancer	10	53434446	C	G	0.520972	0.00861244	0.113246	4.22e-06	GCST90200799	Spermidine to adenosine 5'-diphosphate (ADP) ratio	4195	textfile	TRUE	reported	TRUE	FALSE	TRUE	FALSE	2	1	TRUE	0.00501956	21.1532	1.88663e-06	TRUE	7.57741e-06
rs10160757	11	3088196	C	T	0.768084	-0.00279368	0.0210245	0.89429	OSBPL5	6847	314193	321040	Colorectal_cancer_controls_excluding_all_cancers_R10	TRUE	reported	Colorectal_Cancer	11	3088196	C	T	0.10176	0.811195	0.021881	3.31e-06	GCST90200152	2-butenoylglycine levels	6253	textfile	TRUE	reported	TRUE	FALSE	FALSE	FALSE	2	1	TRUE	0.00344693	21.6213	5.49975e-08	TRUE	4.56441e-06
rs10160882	12	77683374	C	G	0.143824	0.0141914	0.0252353	0.573869	NAV3	6847	314193	321040	Colorectal_cancer_controls_excluding_all_cancers_R10	TRUE	reported	Colorectal_Cancer	12	77683374	C	G	-0.144339	0.0584118	0.0319789	6.38e-06	GCST90200846	Phenylalanine to phosphate ratio	8294	textfile	TRUE	reported	TRUE	FALSE	TRUE	FALSE	2	1	TRUE	0.00245025	20.3674	9.85086e-07	TRUE	1.27393e-05
rs10162468	14	87673165	A	G	0.0450761	0.0147257	0.0423256	0.727904	GALC	6847	314193	321040	Colorectal_cancer_controls_excluding_all_cancers_R10	TRUE	reported	Colorectal_Cancer	14	87673165	A	G	-0.156649	0.0604614	0.0347388	6.5e-06	GCST90200478	X-12221 levels	6819	textfile	TRUE	reported	TRUE	FALSE	FALSE	FALSE	2	1	TRUE	0.00297312	20.3282	3.77039e-07	TRUE	1.03917e-05
rs10162642	15	58284964	A	G	0.144449	0.00714367	0.0249284	0.774444	ALDH1A2	6847	314193	321040	Colorectal_cancer_controls_excluding_all_cancers_R10	TRUE	reported	Colorectal_Cancer	15	58284964	A	G	-0.120489	0.209229	0.019091	2.77e-10	GCST90200082	1-oleoyl-2-linoleoyl-GPE (18:1/18:2) levels	8205	textfile	TRUE	reported	TRUE	FALSE	FALSE	FALSE	2	1	TRUE	0.00483121	39.8228	2.55797e-07	TRUE	6.37821e-10
rs10162642	15	58284964	A	G	0.144449	0.00714367	0.0249284	0.774444	ALDH1A2	6847	314193	321040	Colorectal_cancer_controls_excluding_all_cancers_R10	TRUE	reported	Colorectal_Cancer	15	58284964	A	G	-0.122622	0.209091	0.0185389	3.73e-11	GCST90200065	1-stearoyl-2-docosahexaenoyl-GPE (18:0/22:6) levels	8251	textfile	TRUE	reported	TRUE	FALSE	FALSE	FALSE	2	1	TRUE	0.00527431	43.7385	2.55797e-07	TRUE	9.25489e-11
rs10162642	15	58284964	A	G	0.144449	0.00714367	0.0249284	0.774444	ALDH1A2	6847	314193	321040	Colorectal_cancer_controls_excluding_all_cancers_R10	TRUE	reported	Colorectal_Cancer	15	58284964	A	G	-0.16693	0.209177	0.018356	9.55e-20	GCST90200063	1-palmitoyl-2-docosahexaenoyl-GPE (16:0/22:6) levels	8262	textfile	TRUE	reported	TRUE	FALSE	FALSE	FALSE	2	1	TRUE	0.00991064	82.6813	2.55797e-07	TRUE	4.77629e-19
rs10163567	18	73336766	G	A	0.511121	0.0157917	0.017844	0.376166	NETO1	6847	314193	321040	Colorectal_cancer_controls_excluding_all_cancers_R10	TRUE	reported	Colorectal_Cancer	18	73336766	G	A	-0.0638295	0.389414	0.0141535	6.49e-06	GCST90200008	C-glycosyltryptophan levels	8204	textfile	TRUE	reported	TRUE	FALSE	FALSE	FALSE	2	1	TRUE	0.00247294	20.3334	2.43957e-06	TRUE	1.6255e-05
rs10163745	18	61483368	T	C	0.366412	-0.0162703	0.0183982	0.376513	CDH20	6847	314193	321040	Colorectal_cancer_controls_excluding_all_cancers_R10	TRUE	reported	Colorectal_Cancer	18	61483368	T	C	-0.0807504	0.343069	0.0169226	1.83e-06	GCST90199999	4-methoxyphenol sulfate levels	7500	textfile	TRUE	reported	TRUE	FALSE	FALSE	FALSE	2	1	TRUE	0.00302676	22.7635	2.43602e-06	TRUE	4.6481e-06
rs10164318	19	32968392	G	T	0.735125	0.00848323	0.0200606	0.672382	CEP89	6847	314193	321040	Colorectal_cancer_controls_excluding_all_cancers_R10	TRUE	reported	Colorectal_Cancer	19	32968392	G	T	0.121885	0.672936	0.0165096	1.55e-13	GCST90200708	X-12112 levels	8211	textfile	TRUE	reported	TRUE	FALSE	FALSE	FALSE	2	1	TRUE	0.00659414	54.4906	5.57026e-07	TRUE	5.43602e-13
rs10164318	19	32968392	G	T	0.735125	0.00848323	0.0200606	0.672382	CEP89	6847	314193	321040	Colorectal_cancer_controls_excluding_all_cancers_R10	TRUE	reported	Colorectal_Cancer	19	32968392	G	T	0.148538	0.672121	0.0163816	1.22e-19	GCST90200689	N6-methyllysine levels	8299	textfile	TRUE	reported	TRUE	FALSE	FALSE	FALSE	2	1	TRUE	0.00980969	82.1974	5.57026e-07	TRUE	7.38148e-19
rs10164484	2	136285296	G	A	0.274994	-0.0555566	0.020071	0.00564014	CXCR4	6847	314193	321040	Colorectal_cancer_controls_excluding_all_cancers_R10	TRUE	reported	Colorectal_Cancer	2	136285296	G	A	-0.0845535	0.271394	0.0180652	2.86e-06	GCST90200904	Phosphate to linoleoyl-arachidonoyl-glycerol (18:2 to 20:4) [1] ratio	7623	textfile	TRUE	reported	TRUE	FALSE	FALSE	FALSE	2	1	TRUE	0.00286553	21.901	2.38651e-05	TRUE	2.65397e-05
rs10164484	2	136285296	G	A	0.274994	-0.0555566	0.020071	0.00564014	CXCR4	6847	314193	321040	Colorectal_cancer_controls_excluding_all_cancers_R10	TRUE	reported	Colorectal_Cancer	2	136285296	G	A	-0.0813013	0.271442	0.0181418	7.41e-06	GCST90200907	Retinol (Vitamin A) to linoleoyl-arachidonoyl-glycerol (18:2 to 20:4) [1] ratio	7617	textfile	TRUE	reported	TRUE	FALSE	FALSE	FALSE	2	1	TRUE	0.0026297	20.078	2.38651e-05	TRUE	6.1993e-05
rs10164764	2	164605721	A	G	0.0253551	-0.0150687	0.0561756	0.788513	GRB14	6847	314193	321040	Colorectal_cancer_controls_excluding_all_cancers_R10	TRUE	reported	Colorectal_Cancer	2	164605721	A	G	-0.173882	0.0418385	0.035576	1.02e-06	GCST90199715	Myristoleate (14:1n5) levels	8255	textfile	TRUE	reported	TRUE	FALSE	FALSE	FALSE	2	1	TRUE	0.00288551	23.8831	2.24128e-07	TRUE	1.75012e-06
rs10165166	2	69949411	T	C	0.112432	0.00940738	0.0280387	0.737237	MXD1	6847	314193	321040	Colorectal_cancer_controls_excluding_all_cancers_R10	TRUE	reported	Colorectal_Cancer	2	69949411	T	C	0.139107	0.0890403	0.0273072	3.5e-07	GCST90200915	Glucose to fructose ratio	8214	textfile	TRUE	reported	TRUE	FALSE	FALSE	FALSE	2	1	TRUE	0.00314934	25.9441	3.50641e-07	TRUE	6.5693e-07
rs10165615	2	139804773	A	G	0.543605	-0.0098036	0.0178279	0.582386	LRP1B	6847	314193	321040	Colorectal_cancer_controls_excluding_all_cancers_R10	TRUE	reported	Colorectal_Cancer	2	139804773	A	G	-0.0765678	0.526882	0.0165386	3.66e-06	GCST90200282	Picolinate levels	7051	textfile	TRUE	reported	TRUE	FALSE	FALSE	FALSE	2	1	TRUE	0.00303058	21.4275	9.41914e-07	TRUE	6.93232e-06
rs1016631	21	21874511	G	C	0.172341	-0.010613	0.0236258	0.653279	NCAM2	6847	314193	321040	Colorectal_cancer_controls_excluding_all_cancers_R10	TRUE	reported	Colorectal_Cancer	21	21874511	G	C	0.113829	0.158893	0.0249937	5.26e-06	GCST90200484	X-12306 levels	6054	textfile	TRUE	reported	TRUE	FALSE	TRUE	FALSE	2	1	TRUE	0.00341442	20.7349	6.28556e-07	TRUE	8.69984e-06
rs1016647	5	138208708	T	C	0.519775	-0.00606077	0.0177156	0.732265	CDC23	6847	314193	321040	Colorectal_cancer_controls_excluding_all_cancers_R10	TRUE	reported	Colorectal_Cancer	5	138208708	T	C	-0.0691953	0.592834	0.0140159	7.94e-07	GCST90200267	Tetrahydrocortisol glucuronide levels	8182	textfile	TRUE	reported	TRUE	FALSE	FALSE	FALSE	2	1	TRUE	0.00297002	24.3672	3.64573e-07	TRUE	1.45027e-06
rs10166789	2	183276498	T	C	0.103499	-0.0580082	0.0290696	0.0459896	NUP35	6847	314193	321040	Colorectal_cancer_controls_excluding_all_cancers_R10	TRUE	reported	Colorectal_Cancer	2	183276498	T	C	-0.108814	0.112216	0.0241898	6.85e-06	GCST90200874	Cysteinylglycine to taurine ratio	8193	textfile	TRUE	reported	TRUE	FALSE	FALSE	FALSE	2	1	TRUE	0.00246372	20.2301	1.24033e-05	TRUE	3.71272e-05
rs10166967	2	46254692	G	T	0.0250284	-0.0518811	0.0564292	0.357885	EPAS1	6847	314193	321040	Colorectal_cancer_controls_excluding_all_cancers_R10	TRUE	reported	Colorectal_Cancer	2	46254692	G	T	-0.143727	0.0506586	0.030905	3.31e-06	GCST90199856	Androstenediol (3alpha, 17alpha) monosulfate (3) levels	8192	textfile	TRUE	reported	TRUE	FALSE	FALSE	FALSE	2	1	TRUE	0.0026332	21.6229	2.633e-06	TRUE	8.80785e-06
rs10168692	2	152514677	G	C	0.328573	-0.0168386	0.0188225	0.371001	FMNL2	6847	314193	321040	Colorectal_cancer_controls_excluding_all_cancers_R10	TRUE	reported	Colorectal_Cancer	2	152514677	G	C	0.0793087	0.333788	0.0169448	2.86e-06	GCST90200919	Caffeine to theophylline ratio	7756	textfile	TRUE	reported	TRUE	FALSE	TRUE	FALSE	2	1	TRUE	0.00281648	21.9006	2.49286e-06	TRUE	7.30984e-06
rs10168931	2	73650092	A	G	0.178024	0.0126774	0.0231021	0.583174	NAT8	6847	314193	321040	Colorectal_cancer_controls_excluding_all_cancers_R10	TRUE	reported	Colorectal_Cancer	2	73650092	A	G	0.616391	0.229457	0.0171463	5.27e-283	GCST90200288	N-acetylleucine levels	7905	textfile	TRUE	reported	TRUE	FALSE	FALSE	FALSE	2	1	TRUE	0.140511	1292	9.37989e-07	TRUE	3.99714e-261
rs10168931	2	73650092	A	G	0.178024	0.0126774	0.0231021	0.583174	NAT8	6847	314193	321040	Colorectal_cancer_controls_excluding_all_cancers_R10	TRUE	reported	Colorectal_Cancer	2	73650092	A	G	-0.126165	0.225342	0.0184067	7.17e-12	GCST90200708	X-12112 levels	8211	textfile	TRUE	reported	TRUE	FALSE	FALSE	FALSE	2	1	TRUE	0.00568921	46.97	9.37989e-07	TRUE	2.48917e-11
rs10168931	2	73650092	A	G	0.178024	0.0126774	0.0231021	0.583174	NAT8	6847	314193	321040	Colorectal_cancer_controls_excluding_all_cancers_R10	TRUE	reported	Colorectal_Cancer	2	73650092	A	G	0.123014	0.224014	0.0183105	1.84e-11	GCST90199637	N-acetylglutamate levels	7802	textfile	TRUE	reported	TRUE	FALSE	FALSE	FALSE	2	1	TRUE	0.00575172	45.1229	9.37989e-07	TRUE	5.91352e-11
rs10168931	2	73650092	A	G	0.178024	0.0126774	0.0231021	0.583174	NAT8	6847	314193	321040	Colorectal_cancer_controls_excluding_all_cancers_R10	TRUE	reported	Colorectal_Cancer	2	73650092	A	G	0.594726	0.260117	0.0185024	1.1e-226	GCST90200015	N-acetylkynurenine (2) levels	6193	textfile	TRUE	reported	TRUE	FALSE	FALSE	FALSE	2	1	TRUE	0.142978	1032.85	9.37989e-07	TRUE	4.72032e-210
rs10168931	2	73650092	A	G	0.178024	0.0126774	0.0231021	0.583174	NAT8	6847	314193	321040	Colorectal_cancer_controls_excluding_all_cancers_R10	TRUE	reported	Colorectal_Cancer	2	73650092	A	G	0.203073	0.237802	0.02127	1.33e-21	GCST90199627	N-alpha-acetylornithine levels	5606	textfile	TRUE	reported	TRUE	FALSE	FALSE	FALSE	2	1	TRUE	0.0159997	91.1201	9.37989e-07	TRUE	7.58418e-21
rs10169127	2	239645640	T	C	0.0123379	0.0192169	0.0797366	0.809552	HDAC4	6847	314193	321040	Colorectal_cancer_controls_excluding_all_cancers_R10	TRUE	reported	Colorectal_Cancer	2	239645640	T	C	-0.269893	0.017906	0.0578222	3.05e-06	GCST90200944	Alpha-ketoglutarate to pyruvate ratio	8272	textfile	TRUE	reported	TRUE	FALSE	FALSE	FALSE	2	1	TRUE	0.00262689	21.7816	1.80922e-07	TRUE	4.93306e-06
rs10169345	2	14932102	C	T	0.31382	0.0279362	0.0191466	0.144545	NBAS	6847	314193	321040	Colorectal_cancer_controls_excluding_all_cancers_R10	TRUE	reported	Colorectal_Cancer	2	14932102	C	T	-0.0713103	0.346089	0.015716	5.69e-06	GCST90200816	Alpha-ketoglutarate to aspartate ratio	8272	textfile	TRUE	reported	TRUE	FALSE	FALSE	FALSE	2	1	TRUE	0.00248274	20.5833	6.63116e-06	TRUE	2.174e-05
rs10171471	2	96181298	C	T	0.756714	-0.0523689	0.0206282	0.0111265	STARD7	6847	314193	321040	Colorectal_cancer_controls_excluding_all_cancers_R10	TRUE	reported	Colorectal_Cancer	2	96181298	C	T	-0.0832226	0.722933	0.017679	2.51e-06	GCST90200260	Branched chain 14:0 dicarboxylic acid levels	7990	textfile	TRUE	reported	TRUE	FALSE	FALSE	FALSE	2	1	TRUE	0.00276578	22.1543	2.0075e-05	TRUE	2.12454e-05
rs10171670	2	6292362	G	A	0.528349	0.0181774	0.0178815	0.30937	CMPK2	6847	314193	321040	Colorectal_cancer_controls_excluding_all_cancers_R10	TRUE	reported	Colorectal_Cancer	2	6292362	G	A	-0.0712309	0.547039	0.0155328	4.52e-06	GCST90201000	Serine to threonine ratio	8237	textfile	TRUE	reported	TRUE	FALSE	FALSE	FALSE	2	1	TRUE	0.0025466	21.0248	3.21881e-06	TRUE	1.27335e-05
rs10171897	2	120512596	G	A	0.115793	-0.0173953	0.0277992	0.53148	INHBB	6847	314193	321040	Colorectal_cancer_controls_excluding_all_cancers_R10	TRUE	reported	Colorectal_Cancer	2	120512596	G	A	0.0931545	0.172908	0.0207832	7.39e-06	GCST90200854	Arginine to phosphate ratio	8297	textfile	TRUE	reported	TRUE	FALSE	FALSE	FALSE	2	1	TRUE	0.00241552	20.0853	1.21966e-06	TRUE	1.53563e-05
rs10172303	2	72093193	G	C	0.333745	-0.00990147	0.0188144	0.5987	CYP26B1	6847	314193	321040	Colorectal_cancer_controls_excluding_all_cancers_R10	TRUE	reported	Colorectal_Cancer	2	72093193	G	C	0.0771167	0.299803	0.0173506	8.8e-06	GCST90199930	(R)-3-hydroxybutyrylcarnitine levels	7787	textfile	TRUE	reported	TRUE	FALSE	TRUE	FALSE	2	1	TRUE	0.00253045	19.7495	8.62699e-07	TRUE	1.64723e-05
rs10172619	2	173867531	A	G	0.112594	-0.0324171	0.0281308	0.249169	SP3	6847	314193	321040	Colorectal_cancer_controls_excluding_all_cancers_R10	TRUE	reported	Colorectal_Cancer	2	173867531	A	G	-0.124346	0.115257	0.0251	7.27e-07	GCST90199968	1-palmitoyl-GPG (16:0) levels	7708	textfile	TRUE	reported	TRUE	FALSE	FALSE	FALSE	2	1	TRUE	0.0031739	24.536	4.13641e-06	TRUE	2.40932e-06
rs10172635	2	47356825	A	G	0.90263	0.0416003	0.0299228	0.164452	EPCAM	6847	314193	321040	Colorectal_cancer_controls_excluding_all_cancers_R10	TRUE	reported	Colorectal_Cancer	2	47356825	A	G	-0.092789	0.817701	0.0195969	2.19e-06	GCST90199907	S-methylcysteine sulfoxide levels	8255	textfile	TRUE	reported	TRUE	FALSE	FALSE	FALSE	2	1	TRUE	0.00270847	22.4137	6.02042e-06	TRUE	8.50215e-06
rs1017363	15	27055226	T	C	0.666588	0.00803432	0.0188544	0.670017	GABRG3	6847	314193	321040	Colorectal_cancer_controls_excluding_all_cancers_R10	TRUE	reported	Colorectal_Cancer	15	27055226	T	C	0.0862892	0.727522	0.0181108	1.89e-06	GCST90200387	Glycocholate levels	8247	textfile	TRUE	reported	TRUE	FALSE	FALSE	FALSE	2	1	TRUE	0.00274503	22.6951	5.65605e-07	TRUE	3.58564e-06
rs10174021	2	10939414	C	T	0.11969	-0.0665878	0.027379	0.0150127	KCNF1	6847	314193	321040	Colorectal_cancer_controls_excluding_all_cancers_R10	TRUE	reported	Colorectal_Cancer	2	10939414	C	T	0.119528	0.119622	0.0242901	8.62e-07	GCST90200519	X-13729 levels	7724	textfile	TRUE	reported	TRUE	FALSE	FALSE	FALSE	2	1	TRUE	0.00312521	24.2085	1.84241e-05	TRUE	7.23915e-06
rs10174074	2	220965881	T	C	0.0970417	0.0351518	0.0303184	0.246284	EPHA4	6847	314193	321040	Colorectal_cancer_controls_excluding_all_cancers_R10	TRUE	reported	Colorectal_Cancer	2	220965881	T	C	-0.189775	0.0468548	0.0399499	2.03e-06	GCST90199969	1-oleoyl-GPG (18:1) levels	6990	textfile	TRUE	reported	TRUE	FALSE	FALSE	FALSE	2	1	TRUE	0.00321788	22.5591	4.18718e-06	TRUE	5.99074e-06
rs10175956	2	229699615	T	C	0.394296	0.0144835	0.0181318	0.424413	DNER	6847	314193	321040	Colorectal_cancer_controls_excluding_all_cancers_R10	TRUE	reported	Colorectal_Cancer	2	229699615	T	C	0.081608	0.261383	0.0180145	5.89e-06	GCST90200922	Alpha-ketobutyrate to pyruvate ratio	8129	textfile	TRUE	reported	TRUE	FALSE	FALSE	FALSE	2	1	TRUE	0.00251819	20.517	1.98749e-06	TRUE	1.38863e-05
rs10176315	2	211576871	C	T	0.258979	0.0127904	0.0204415	0.531507	ERBB4	6847	314193	321040	Colorectal_cancer_controls_excluding_all_cancers_R10	TRUE	reported	Colorectal_Cancer	2	211576871	C	T	0.0916354	0.2185	0.0188909	1.23e-06	GCST90200132	Linolenoylcarnitine (C18:3) levels	8195	textfile	TRUE	reported	TRUE	FALSE	FALSE	FALSE	2	1	TRUE	0.00286304	23.5242	1.2195e-06	TRUE	2.75653e-06
rs10176700	2	167557764	C	G	0.00834096	0.0647837	0.0998333	0.516391	XIRP2	6847	314193	321040	Colorectal_cancer_controls_excluding_all_cancers_R10	TRUE	reported	Colorectal_Cancer	2	167557764	C	G	-0.27483	0.015995	0.062205	9.96e-06	GCST90200692	1-palmitoyl-2-arachidonoyl-gpc (16:0/20:4n6) levels	8238	textfile	TRUE	reported	TRUE	FALSE	TRUE	FALSE	2	1	TRUE	0.00236389	19.5152	1.31166e-06	TRUE	2.0682e-05
rs10176990	2	21820438	A	G	0.0199897	-0.067554	0.0652249	0.300338	TDRD15	6847	314193	321040	Colorectal_cancer_controls_excluding_all_cancers_R10	TRUE	reported	Colorectal_Cancer	2	21820438	A	G	-0.147798	0.053854	0.0334298	9.82e-06	GCST90200768	Phosphate to 2'-deoxyuridine ratio	7846	textfile	TRUE	reported	TRUE	FALSE	FALSE	FALSE	2	1	TRUE	0.00248508	19.5415	3.34129e-06	TRUE	2.60479e-05
rs10177868	2	66117073	T	G	0.262031	0.00743149	0.0202267	0.713313	MEIS1	6847	314193	321040	Colorectal_cancer_controls_excluding_all_cancers_R10	TRUE	reported	Colorectal_Cancer	2	66117073	T	G	0.083033	0.218625	0.0185391	7.51e-06	GCST90199728	10-nonadecenoate (19:1n9) levels	8277	textfile	TRUE	reported	TRUE	FALSE	FALSE	FALSE	2	1	TRUE	0.00241769	20.0548	4.20477e-07	TRUE	1.29258e-05
rs10177868	2	66117073	T	G	0.262031	0.00743149	0.0202267	0.713313	MEIS1	6847	314193	321040	Colorectal_cancer_controls_excluding_all_cancers_R10	TRUE	reported	Colorectal_Cancer	2	66117073	T	G	0.0815719	0.218774	0.018283	8.13e-06	GCST90199731	10-heptadecenoate (17:1n7) levels	8282	textfile	TRUE	reported	TRUE	FALSE	FALSE	FALSE	2	1	TRUE	0.00239777	19.9013	4.20477e-07	TRUE	1.39675e-05
rs10178409	2	73628380	T	G	0.179828	0.0132633	0.0230116	0.564364	NAT8	6847	314193	321040	Colorectal_cancer_controls_excluding_all_cancers_R10	TRUE	reported	Colorectal_Cancer	2	73628380	T	G	-0.444806	0.22342	0.0171704	5.8e-148	GCST90200465	X-11787 levels	8247	textfile	TRUE	reported	TRUE	FALSE	FALSE	FALSE	2	1	TRUE	0.0752504	670.927	1.03478e-06	TRUE	1.46872e-139
rs10178909	2	216035805	G	C	0.0698043	-0.0375706	0.0344829	0.275915	PECR	6847	314193	321040	Colorectal_cancer_controls_excluding_all_cancers_R10	TRUE	reported	Colorectal_Cancer	2	216035805	G	C	0.479306	0.100287	0.0254084	2.25e-79	GCST90200547	X-17654 levels	7690	textfile	TRUE	reported	TRUE	FALSE	TRUE	FALSE	2	1	TRUE	0.0442282	355.761	3.69767e-06	TRUE	4.67139e-75
rs10179520	2	45863921	A	G	0.427264	0.0013217	0.0178863	0.941094	PRKCE	6847	314193	321040	Colorectal_cancer_controls_excluding_all_cancers_R10	TRUE	reported	Colorectal_Cancer	2	45863921	A	G	0.0855126	0.450826	0.0192251	8.67e-06	GCST90199924	N-methyltaurine levels	5440	textfile	TRUE	reported	TRUE	FALSE	FALSE	FALSE	2	1	TRUE	0.00362366	19.7771	1.70085e-08	TRUE	1.09579e-05
rs10179725	2	122649741	G	A	0.167153	-0.00738971	0.0238839	0.757016	TSN	6847	314193	321040	Colorectal_cancer_controls_excluding_all_cancers_R10	TRUE	reported	Colorectal_Cancer	2	122649741	G	A	-0.0958312	0.14939	0.020977	4.91e-06	GCST90200229	2,6-dihydroxybenzoic acid levels	8269	textfile	TRUE	reported	TRUE	FALSE	FALSE	FALSE	2	1	TRUE	0.00251756	20.8652	2.98184e-07	TRUE	8.23583e-06
rs10180195	2	201974592	C	T	0.618527	-0.0137382	0.0181415	0.448883	FZD7	6847	314193	321040	Colorectal_cancer_controls_excluding_all_cancers_R10	TRUE	reported	Colorectal_Cancer	2	201974592	C	T	0.0716721	0.568222	0.0157913	5.66e-06	GCST90200082	1-oleoyl-2-linoleoyl-GPE (18:1/18:2) levels	8205	textfile	TRUE	reported	TRUE	FALSE	FALSE	FALSE	2	1	TRUE	0.00250436	20.5948	1.7863e-06	TRUE	1.303e-05
rs10180486	2	214731148	A	G	0.957994	0.0161441	0.0436646	0.711584	BARD1	6847	314193	321040	Colorectal_cancer_controls_excluding_all_cancers_R10	TRUE	reported	Colorectal_Cancer	2	214731148	A	G	0.131836	0.904057	0.0294428	7.54e-06	GCST90199874	S-methylmethionine levels	6674	textfile	TRUE	reported	TRUE	FALSE	FALSE	FALSE	2	1	TRUE	0.00299517	20.0438	4.25804e-07	TRUE	1.20918e-05
rs10180663	2	25410373	C	T	0.415319	0.0414178	0.0179632	0.0211271	DTNB	6847	314193	321040	Colorectal_cancer_controls_excluding_all_cancers_R10	TRUE	reported	Colorectal_Cancer	2	25410373	C	T	0.0757329	0.296736	0.0169927	8.32e-06	GCST90200700	Decadienedioic acid (C10:2-DC) levels	8131	textfile	TRUE	reported	TRUE	FALSE	FALSE	FALSE	2	1	TRUE	0.00243692	19.8581	1.65592e-05	TRUE	5.42533e-05
rs10180789	2	52227367	G	T	0.486369	-0.0145948	0.0177444	0.41079	NRXN1	6847	314193	321040	Colorectal_cancer_controls_excluding_all_cancers_R10	TRUE	reported	Colorectal_Cancer	2	52227367	G	T	-0.0696751	0.420112	0.0156711	8.74e-06	GCST90200629	X-24337 levels	8088	textfile	TRUE	reported	TRUE	FALSE	FALSE	FALSE	2	1	TRUE	0.00243812	19.7628	2.10724e-06	TRUE	2.0477e-05
rs1018091	4	143618621	C	T	0.411126	-0.0233722	0.0179473	0.192825	FREM3	6847	314193	321040	Colorectal_cancer_controls_excluding_all_cancers_R10	TRUE	reported	Colorectal_Cancer	4	143618621	C	T	0.0675472	0.457063	0.0146699	4.14e-06	GCST90199651	Docosahexaenoate DHA; 22:6n3 levels	8279	textfile	TRUE	reported	TRUE	FALSE	FALSE	FALSE	2	1	TRUE	0.0025543	21.1961	5.2825e-06	TRUE	1.44412e-05
rs1018158	11	99344428	C	T	0.46708	0.0348727	0.0177724	0.0497405	CNTN5	6847	314193	321040	Colorectal_cancer_controls_excluding_all_cancers_R10	TRUE	reported	Colorectal_Cancer	11	99344428	C	T	0.0843513	0.428469	0.018866	7.78e-06	GCST90199734	Hyocholate levels	5782	textfile	TRUE	reported	TRUE	FALSE	FALSE	FALSE	2	1	TRUE	0.00344546	19.9836	1.19926e-05	TRUE	3.08977e-05
rs10181777	2	26964386	A	G	0.250063	-0.0253305	0.0204244	0.214898	MAPRE3	6847	314193	321040	Colorectal_cancer_controls_excluding_all_cancers_R10	TRUE	reported	Colorectal_Cancer	2	26964386	A	G	-0.0813035	0.249167	0.0180758	6.86e-06	GCST90200513	X-13507 levels	7936	textfile	TRUE	reported	TRUE	FALSE	FALSE	FALSE	2	1	TRUE	0.00254282	20.2262	4.79102e-06	TRUE	2.15648e-05
rs10181994	2	126725507	T	A	0.727891	0.00366321	0.0197532	0.852877	GYPC	6847	314193	321040	Colorectal_cancer_controls_excluding_all_cancers_R10	TRUE	reported	Colorectal_Cancer	2	126725507	T	A	0.0821837	0.691427	0.0169317	1.21e-06	GCST90199628	3-methylhistidine levels	8289	textfile	TRUE	reported	TRUE	FALSE	TRUE	FALSE	2	1	TRUE	0.00283423	23.554	1.07125e-07	TRUE	1.93752e-06
rs10181994	2	126725507	T	A	0.727891	0.00366321	0.0197532	0.852877	GYPC	6847	314193	321040	Colorectal_cancer_controls_excluding_all_cancers_R10	TRUE	reported	Colorectal_Cancer	2	126725507	T	A	0.0748663	0.691069	0.0166275	6.71e-06	GCST90199901	1-methyl-5-imidazoleacetate levels	8171	textfile	TRUE	reported	TRUE	FALSE	TRUE	FALSE	2	1	TRUE	0.00247496	20.2681	1.07125e-07	TRUE	1.0125e-05
rs10182251	2	240903113	G	A	0.545434	-0.00460335	0.01774	0.795258	CROCC2	6847	314193	321040	Colorectal_cancer_controls_excluding_all_cancers_R10	TRUE	reported	Colorectal_Cancer	2	240903113	G	A	-0.092649	0.514555	0.0155411	2.5e-09	GCST90200294	Pipecolate levels	8161	textfile	TRUE	reported	TRUE	FALSE	FALSE	FALSE	2	1	TRUE	0.00433598	35.5313	2.0974e-07	TRUE	5.18822e-09
rs1018392	1	171384725	T	C	0.302523	0.00143445	0.0192457	0.940586	FMO4	6847	314193	321040	Colorectal_cancer_controls_excluding_all_cancers_R10	TRUE	reported	Colorectal_Cancer	1	171384725	T	C	-0.0788478	0.323121	0.016451	1.64e-06	GCST90200760	Methionine to methionine sulfoxide ratio	8214	textfile	TRUE	reported	TRUE	FALSE	FALSE	FALSE	2	1	TRUE	0.00278886	22.9662	1.73039e-08	TRUE	2.38281e-06
rs10184886	2	123991318	A	G	0.0789618	0.0205214	0.0324313	0.526888	CNTNAP5	6847	314193	321040	Colorectal_cancer_controls_excluding_all_cancers_R10	TRUE	reported	Colorectal_Cancer	2	123991318	A	G	-0.104837	0.139309	0.0220662	2.02e-06	GCST90200185	Gamma-glutamylcitrulline levels	8163	textfile	TRUE	reported	TRUE	FALSE	FALSE	FALSE	2	1	TRUE	0.00275756	22.5667	1.24717e-06	TRUE	4.45107e-06
rs10184968	2	38414285	T	C	0.0536624	-0.0295841	0.0397673	0.456918	ATL2	6847	314193	321040	Colorectal_cancer_controls_excluding_all_cancers_R10	TRUE	reported	Colorectal_Cancer	2	38414285	T	C	-0.17286	0.0524567	0.037315	3.61e-06	GCST90200467	X-11852 levels	7295	textfile	TRUE	reported	TRUE	FALSE	FALSE	FALSE	2	1	TRUE	0.00293306	21.4537	1.72387e-06	TRUE	7.94458e-06
rs10185931	2	74734726	G	A	0.0853961	-0.031882	0.0316901	0.314389	SEMA4F	6847	314193	321040	Colorectal_cancer_controls_excluding_all_cancers_R10	TRUE	reported	Colorectal_Cancer	2	74734726	G	A	0.126738	0.0722243	0.0283477	7.79e-06	GCST90200674	Androsterone sulfate levels	8182	textfile	TRUE	reported	TRUE	FALSE	FALSE	FALSE	2	1	TRUE	0.00243702	19.9835	3.15271e-06	TRUE	2.10196e-05
rs10185948	2	38209987	C	T	0.117602	0.00663875	0.0274179	0.808678	ATL2	6847	314193	321040	Colorectal_cancer_controls_excluding_all_cancers_R10	TRUE	reported	Colorectal_Cancer	2	38209987	C	T	-0.123213	0.114873	0.0275409	7.68e-06	GCST90200477	X-12127 levels	5878	textfile	TRUE	reported	TRUE	FALSE	FALSE	FALSE	2	1	TRUE	0.00339352	20.0082	1.82619e-07	TRUE	1.09588e-05
rs10186786	2	125845081	C	T	0.103212	0.0198766	0.0290064	0.493186	GYPC	6847	314193	321040	Colorectal_cancer_controls_excluding_all_cancers_R10	TRUE	reported	Colorectal_Cancer	2	125845081	C	T	-0.101922	0.126578	0.0227121	7.2e-06	GCST90199792	1-palmitoyl-GPE (16:0) levels	8276	textfile	TRUE	reported	TRUE	FALSE	FALSE	FALSE	2	1	TRUE	0.00242742	20.1334	1.46264e-06	TRUE	1.56293e-05
rs1018790	22	32758988	C	T	0.370032	0.0174799	0.0182369	0.337815	SYN3	6847	314193	321040	Colorectal_cancer_controls_excluding_all_cancers_R10	TRUE	reported	Colorectal_Cancer	22	32758988	C	T	-0.0854186	0.313525	0.0190753	7.54e-06	GCST90200639	X-24757 levels	6251	textfile	TRUE	reported	TRUE	FALSE	FALSE	FALSE	2	1	TRUE	0.00319758	20.0458	2.86164e-06	TRUE	1.7145e-05
rs10187912	2	3845211	G	A	0.561569	0.0122647	0.0177789	0.49029	DCDC2C	6847	314193	321040	Colorectal_cancer_controls_excluding_all_cancers_R10	TRUE	reported	Colorectal_Cancer	2	3845211	G	A	-0.0834117	0.566015	0.0177457	2.6e-06	GCST90200639	X-24757 levels	6251	textfile	TRUE	reported	TRUE	FALSE	FALSE	FALSE	2	1	TRUE	0.00352197	22.0866	1.48233e-06	TRUE	5.21026e-06
rs10188280	2	38445313	A	C	0.327035	0.0262426	0.0188868	0.164691	ATL2	6847	314193	321040	Colorectal_cancer_controls_excluding_all_cancers_R10	TRUE	reported	Colorectal_Cancer	2	38445313	A	C	-0.0783246	0.315828	0.016629	2.48e-06	GCST90200826	Glycine to phosphate ratio	8271	textfile	TRUE	reported	TRUE	FALSE	FALSE	FALSE	2	1	TRUE	0.00267512	22.1799	6.01361e-06	TRUE	9.53177e-06
rs10188669	2	150897389	A	G	0.545509	-0.0222872	0.017694	0.207817	RBM43	6847	314193	321040	Colorectal_cancer_controls_excluding_all_cancers_R10	TRUE	reported	Colorectal_Cancer	2	150897389	A	G	-0.0671657	0.51141	0.0151226	8.94e-06	GCST90199649	1-stearoyl-2-arachidonoyl-GPI (18:0/20:4) levels	8134	textfile	TRUE	reported	TRUE	FALSE	FALSE	FALSE	2	1	TRUE	0.00241928	19.7213	4.94194e-06	TRUE	2.84328e-05
rs1018934	4	113633703	G	A	0.451775	-0.0243015	0.0177662	0.171359	CAMK2D	6847	314193	321040	Colorectal_cancer_controls_excluding_all_cancers_R10	TRUE	reported	Colorectal_Cancer	4	113633703	G	A	0.0778194	0.459047	0.0164378	2.2e-06	GCST90200468	X-11847 levels	7193	textfile	TRUE	reported	TRUE	FALSE	FALSE	FALSE	2	1	TRUE	0.00310618	22.4062	5.82794e-06	TRUE	7.59896e-06
rs1019213	19	46225995	G	A	0.638655	-0.0431463	0.0185198	0.0198198	IGFL1	6847	314193	321040	Colorectal_cancer_controls_excluding_all_cancers_R10	TRUE	reported	Colorectal_Cancer	19	46225995	G	A	-0.0706679	0.717274	0.0159514	9.41e-06	GCST90200443	Pseudouridine levels	8213	textfile	TRUE	reported	TRUE	FALSE	FALSE	FALSE	2	1	TRUE	0.00238401	19.6219	1.69063e-05	TRUE	6.22302e-05
rs10194513	2	173696371	G	A	0.0962059	-0.023095	0.0302359	0.44497	SP3	6847	314193	321040	Colorectal_cancer_controls_excluding_all_cancers_R10	TRUE	reported	Colorectal_Cancer	2	173696371	G	A	-0.117127	0.120255	0.0263237	8.61e-06	GCST90199874	S-methylmethionine levels	6674	textfile	TRUE	reported	TRUE	FALSE	FALSE	FALSE	2	1	TRUE	0.00295766	19.792	1.81731e-06	TRUE	1.77211e-05
rs10194878	2	138639888	C	T	0.259554	0.0135781	0.020212	0.501722	NXPH2	6847	314193	321040	Colorectal_cancer_controls_excluding_all_cancers_R10	TRUE	reported	Colorectal_Cancer	2	138639888	C	T	0.0856191	0.28288	0.0175209	1.03e-06	GCST90199756	1,7-dimethyluric acid levels	7950	textfile	TRUE	reported	TRUE	FALSE	FALSE	FALSE	2	1	TRUE	0.00299474	23.8737	1.40572e-06	TRUE	2.36347e-06
rs10194878	2	138639888	C	T	0.259554	0.0135781	0.020212	0.501722	NXPH2	6847	314193	321040	Colorectal_cancer_controls_excluding_all_cancers_R10	TRUE	reported	Colorectal_Cancer	2	138639888	C	T	0.0873181	0.283293	0.0182519	1.72e-06	GCST90199694	1,3-dimethylurate levels	7444	textfile	TRUE	reported	TRUE	FALSE	FALSE	FALSE	2	1	TRUE	0.00306516	22.881	1.40572e-06	TRUE	3.7446e-06
rs10194878	2	138639888	C	T	0.259554	0.0135781	0.020212	0.501722	NXPH2	6847	314193	321040	Colorectal_cancer_controls_excluding_all_cancers_R10	TRUE	reported	Colorectal_Cancer	2	138639888	C	T	0.0813778	0.283189	0.0175452	3.51e-06	GCST90199763	1-methylxanthine levels	7959	textfile	TRUE	reported	TRUE	FALSE	FALSE	FALSE	2	1	TRUE	0.00269566	21.5073	1.40572e-06	TRUE	7.66397e-06
rs10194878	2	138639888	C	T	0.259554	0.0135781	0.020212	0.501722	NXPH2	6847	314193	321040	Colorectal_cancer_controls_excluding_all_cancers_R10	TRUE	reported	Colorectal_Cancer	2	138639888	C	T	0.0812524	0.283725	0.0177378	4.63e-06	GCST90199654	Paraxanthine levels in elite athletes	7840	textfile	TRUE	reported	TRUE	FALSE	FALSE	FALSE	2	1	TRUE	0.00266929	20.9779	1.40572e-06	TRUE	9.90413e-06
rs10196167	2	34726352	G	C	0.367463	-0.00966266	0.0182767	0.597023	FAM98A	6847	314193	321040	Colorectal_cancer_controls_excluding_all_cancers_R10	TRUE	reported	Colorectal_Cancer	2	34726352	G	C	0.0697964	0.362995	0.0155841	7.51e-06	GCST90200398	Malate levels	8187	textfile	TRUE	reported	TRUE	FALSE	TRUE	FALSE	2	1	TRUE	0.00244408	20.0538	8.70639e-07	TRUE	1.44634e-05
rs10196179	2	18261617	A	T	0.0307048	-0.00513759	0.0511717	0.920028	KCNS3	6847	314193	321040	Colorectal_cancer_controls_excluding_all_cancers_R10	TRUE	reported	Colorectal_Cancer	2	18261617	A	T	0.186421	0.0350792	0.0406298	4.47e-06	GCST90200846	Phenylalanine to phosphate ratio	8294	textfile	TRUE	reported	TRUE	FALSE	TRUE	FALSE	2	1	TRUE	0.00253183	21.0473	3.13979e-08	TRUE	6.43724e-06
rs10196818	2	37349709	G	A	0.599747	-0.0022287	0.018022	0.90158	QPCT	6847	314193	321040	Colorectal_cancer_controls_excluding_all_cancers_R10	TRUE	reported	Colorectal_Cancer	2	37349709	G	A	-0.0698831	0.515279	0.0154041	5.72e-06	GCST90200170	Octadecadienedioate (C18:2-DC) levels	8231	textfile	TRUE	reported	TRUE	FALSE	FALSE	FALSE	2	1	TRUE	0.00249422	20.5762	4.76363e-08	TRUE	8.29658e-06
rs10197143	2	145397779	C	T	0.340476	-0.0130593	0.0186465	0.483702	ZEB2	6847	314193	321040	Colorectal_cancer_controls_excluding_all_cancers_R10	TRUE	reported	Colorectal_Cancer	2	145397779	C	T	0.0721125	0.418732	0.0152204	2.16e-06	GCST90200070	1-(1-enyl-palmitoyl)-2-palmitoleoyl-GPC (P-16:0/16:1) levels	8083	textfile	TRUE	reported	TRUE	FALSE	FALSE	FALSE	2	1	TRUE	0.00276944	22.442	1.52787e-06	TRUE	4.95706e-06
rs10197274	2	1676250	G	C	0.159504	0.0178716	0.0244623	0.465039	PXDN	6847	314193	321040	Colorectal_cancer_controls_excluding_all_cancers_R10	TRUE	reported	Colorectal_Cancer	2	1676250	G	C	-0.0856273	0.230107	0.0189442	6.18e-06	GCST90200286	Allantoin levels	8252	textfile	TRUE	reported	TRUE	FALSE	TRUE	FALSE	2	1	TRUE	0.00246967	20.4252	1.66254e-06	TRUE	1.39455e-05
rs10197572	2	167565198	C	T	0.00778135	-0.0192395	0.104082	0.853348	B3GALT1	6847	314193	321040	Colorectal_cancer_controls_excluding_all_cancers_R10	TRUE	reported	Colorectal_Cancer	2	167565198	C	T	-0.305126	0.0130961	0.0680474	7.32e-06	GCST90200685	1-stearoyl-2-arachidonoyl-gpc (18:0/20:4) levels	8253	textfile	TRUE	reported	TRUE	FALSE	FALSE	FALSE	2	1	TRUE	0.00243034	20.1016	1.06433e-07	TRUE	1.1045e-05
rs10197694	2	144407099	C	T	0.622263	0.0163647	0.018199	0.368544	ZEB2	6847	314193	321040	Colorectal_cancer_controls_excluding_all_cancers_R10	TRUE	reported	Colorectal_Cancer	2	144407099	C	T	0.0734802	0.568892	0.0157725	3.18e-06	GCST90200332	1-palmitoyl-2-linoleoyl-GPI (16:0/18:2) levels	8115	textfile	TRUE	reported	TRUE	FALSE	FALSE	FALSE	2	1	TRUE	0.00266742	21.6986	2.51861e-06	TRUE	8.31439e-06
rs10197773	2	226960119	A	G	0.469159	-0.00562621	0.0176858	0.750393	RHBDD1	6847	314193	321040	Colorectal_cancer_controls_excluding_all_cancers_R10	TRUE	reported	Colorectal_Cancer	2	226960119	A	G	-0.0685064	0.409901	0.0152063	6.63e-06	GCST90200601	X-23654 levels	8241	textfile	TRUE	reported	TRUE	FALSE	FALSE	FALSE	2	1	TRUE	0.00245678	20.2913	3.15227e-07	TRUE	1.10534e-05
rs10197942	2	83692428	T	C	0.237664	-0.0206707	0.0207324	0.318751	SUCLG1	6847	314193	321040	Colorectal_cancer_controls_excluding_all_cancers_R10	TRUE	reported	Colorectal_Cancer	2	83692428	T	C	-0.0798965	0.282146	0.01765	5.99e-06	GCST90200754	Sphingosine to phosphate ratio	8017	textfile	TRUE	reported	TRUE	FALSE	FALSE	FALSE	2	1	TRUE	0.00254944	20.486	3.09635e-06	TRUE	1.61115e-05
rs10198350	2	236244682	C	T	0.0990888	-0.00671226	0.0294387	0.81964	ASB18	6847	314193	321040	Colorectal_cancer_controls_excluding_all_cancers_R10	TRUE	reported	Colorectal_Cancer	2	236244682	C	T	0.10324	0.129046	0.0233431	9.75e-06	GCST90200778	Pyruvate to 3-methyl-2-oxobutyrate ratio	8193	textfile	TRUE	reported	TRUE	FALSE	FALSE	FALSE	2	1	TRUE	0.00238177	19.5557	1.61935e-07	TRUE	1.49879e-05
rs10198374	2	43202896	G	A	0.467781	0.0276757	0.0177459	0.118866	ZFP36L2	6847	314193	321040	Colorectal_cancer_controls_excluding_all_cancers_R10	TRUE	reported	Colorectal_Cancer	2	43202896	G	A	-0.0759565	0.506693	0.0159662	1.96e-06	GCST90199758	N4-acetylcytidine levels	7425	textfile	TRUE	reported	TRUE	FALSE	FALSE	FALSE	2	1	TRUE	0.00303884	22.6261	7.57598e-06	TRUE	7.98796e-06
rs10199322	2	196243517	C	T	0.0475985	-0.0590856	0.0417595	0.157097	HECW2	6847	314193	321040	Colorectal_cancer_controls_excluding_all_cancers_R10	TRUE	reported	Colorectal_Cancer	2	196243517	C	T	0.170195	0.0556188	0.0366796	3.48e-06	GCST90200793	Glycolithocholate to glycolithocholate sulfate ratio	7043	textfile	TRUE	reported	TRUE	FALSE	FALSE	FALSE	2	1	TRUE	0.00304762	21.5239	6.23578e-06	TRUE	1.18998e-05
rs1019972	2	26187345	T	C	0.036137	0.0311277	0.046492	0.503159	GAREM2	6847	314193	321040	Colorectal_cancer_controls_excluding_all_cancers_R10	TRUE	reported	Colorectal_Cancer	2	26187345	T	C	0.162614	0.0448349	0.03679	9.87e-06	GCST90200705	Ethylmalonate levels	8172	textfile	TRUE	reported	TRUE	FALSE	FALSE	FALSE	2	1	TRUE	0.00238501	19.5321	1.3963e-06	TRUE	2.07309e-05
rs1020048	9	84052078	C	A	0.833136	-0.000357585	0.0236271	0.987925	RMI1	6847	314193	321040	Colorectal_cancer_controls_excluding_all_cancers_R10	TRUE	reported	Colorectal_Cancer	9	84052078	C	A	-0.102991	0.809931	0.0198761	2.2e-07	GCST90199625	Methionine sulfoxide levels	8243	textfile	TRUE	reported	TRUE	FALSE	FALSE	FALSE	2	1	TRUE	0.00324667	26.843	7.13475e-10	TRUE	3.21636e-07
rs10201159	2	73631838	C	T	0.179872	0.0136114	0.0230083	0.554127	NAT8	6847	314193	321040	Colorectal_cancer_controls_excluding_all_cancers_R10	TRUE	reported	Colorectal_Cancer	2	73631838	C	T	-0.541126	0.221786	0.0176088	2.23e-207	GCST90199937	2-aminooctanoate levels	8178	textfile	TRUE	reported	TRUE	FALSE	FALSE	FALSE	2	1	TRUE	0.103521	944.128	1.09013e-06	TRUE	9.69327e-194
rs10201159	2	73631838	C	T	0.179872	0.0136114	0.0230083	0.554127	NAT8	6847	314193	321040	Colorectal_cancer_controls_excluding_all_cancers_R10	TRUE	reported	Colorectal_Cancer	2	73631838	C	T	0.399844	0.229125	0.0184741	7e-104	GCST90200268	N-acetyl-2-aminoadipate levels	7606	textfile	TRUE	reported	TRUE	FALSE	FALSE	FALSE	2	1	TRUE	0.0580152	468.317	1.09013e-06	TRUE	1.12015e-98
rs10201159	2	73631838	C	T	0.179872	0.0136114	0.0230083	0.554127	NAT8	6847	314193	321040	Colorectal_cancer_controls_excluding_all_cancers_R10	TRUE	reported	Colorectal_Cancer	2	73631838	C	T	-0.43144	0.225085	0.0166023	6.99e-149	GCST90199961	Methionine sulfone levels	8254	textfile	TRUE	reported	TRUE	FALSE	FALSE	FALSE	2	1	TRUE	0.0756286	675.148	1.09013e-06	TRUE	2.22573e-140
rs10201698	2	43798216	C	G	0.348479	-0.00586354	0.0185537	0.751978	DYNC2LI1	6847	314193	321040	Colorectal_cancer_controls_excluding_all_cancers_R10	TRUE	reported	Colorectal_Cancer	2	43798216	C	G	0.0723808	0.34712	0.0159664	5.81e-06	GCST90200258	2-hydroxy-4-(methylthio)butanoic acid levels	8255	textfile	TRUE	reported	TRUE	FALSE	TRUE	FALSE	2	1	TRUE	0.00248334	20.546	3.111e-07	TRUE	9.71326e-06
rs10202530	2	106803555	T	G	0.254266	-0.0204009	0.020718	0.324774	ST6GAL2	6847	314193	321040	Colorectal_cancer_controls_excluding_all_cancers_R10	TRUE	reported	Colorectal_Cancer	2	106803555	T	G	0.11444	0.115613	0.0241501	2.15e-06	GCST90200842	Citrate to oxalate (ethanedioate) ratio	8097	textfile	TRUE	reported	TRUE	FALSE	FALSE	FALSE	2	1	TRUE	0.00276561	22.4497	3.02025e-06	TRUE	6.10782e-06
rs10203174	2	43462891	T	C	0.0622785	-0.0773515	0.0363197	0.0331933	THADA	6847	314193	321040	Colorectal_cancer_controls_excluding_all_cancers_R10	TRUE	reported	Colorectal_Cancer	2	43462891	T	C	0.106631	0.112289	0.0240162	9e-06	GCST90200055	Lactosyl-N-palmitoyl-sphingosine (d18:1/16:0) levels	8266	textfile	TRUE	reported	TRUE	FALSE	FALSE	FALSE	2	1	TRUE	0.00237919	19.7085	1.41282e-05	TRUE	5.2546e-05
rs10203323	2	114758503	T	C	0.0990701	0.0311423	0.0299695	0.298742	DPP10	6847	314193	321040	Colorectal_cancer_controls_excluding_all_cancers_R10	TRUE	reported	Colorectal_Cancer	2	114758503	T	C	-0.125895	0.0887484	0.0275888	5.04e-06	GCST90199756	1,7-dimethyluric acid levels	7950	textfile	TRUE	reported	TRUE	FALSE	FALSE	FALSE	2	1	TRUE	0.00261245	20.8181	3.36343e-06	TRUE	1.40235e-05
rs10203323	2	114758503	T	C	0.0990701	0.0311423	0.0299695	0.298742	DPP10	6847	314193	321040	Colorectal_cancer_controls_excluding_all_cancers_R10	TRUE	reported	Colorectal_Cancer	2	114758503	T	C	-0.13102	0.0886995	0.0276595	2.17e-06	GCST90199763	1-methylxanthine levels	7959	textfile	TRUE	reported	TRUE	FALSE	FALSE	FALSE	2	1	TRUE	0.00281129	22.4325	3.36343e-06	TRUE	6.34386e-06
rs10203657	2	112107290	G	A	0.628258	0.00402055	0.0184617	0.827602	TMEM87B	6847	314193	321040	Colorectal_cancer_controls_excluding_all_cancers_R10	TRUE	reported	Colorectal_Cancer	2	112107290	G	A	0.0979574	0.671643	0.0197464	7.02e-07	GCST90200484	X-12306 levels	6054	textfile	TRUE	reported	TRUE	FALSE	FALSE	FALSE	2	1	TRUE	0.0040485	24.6011	1.4773e-07	TRUE	1.05811e-06
rs10204080	2	49734952	T	C	0.294176	-0.0138351	0.0193404	0.474395	NRXN1	6847	314193	321040	Colorectal_cancer_controls_excluding_all_cancers_R10	TRUE	reported	Colorectal_Cancer	2	49734952	T	C	0.0729613	0.386835	0.0161285	6.08e-06	GCST90200161	2-hydroxyarachidate levels	8170	textfile	TRUE	reported	TRUE	FALSE	FALSE	FALSE	2	1	TRUE	0.00249855	20.4593	1.59395e-06	TRUE	1.34944e-05
rs10204233	2	240841796	A	T	0.349734	-0.0240383	0.0185905	0.195995	KIF1A	6847	314193	321040	Colorectal_cancer_controls_excluding_all_cancers_R10	TRUE	reported	Colorectal_Cancer	2	240841796	A	T	0.0794303	0.279235	0.0174557	5.35e-06	GCST90199830	4-ethylphenylsulfate levels	8139	textfile	TRUE	reported	TRUE	FALSE	TRUE	FALSE	2	1	TRUE	0.0025376	20.701	5.20792e-06	TRUE	1.80459e-05
rs10204814	2	230674589	T	C	0.298031	0.0123399	0.0194017	0.524763	CAB39	6847	314193	321040	Colorectal_cancer_controls_excluding_all_cancers_R10	TRUE	reported	Colorectal_Cancer	2	230674589	T	C	0.0826005	0.262202	0.0184257	7.36e-06	GCST90200333	Taurocholic acid levels	7743	textfile	TRUE	reported	TRUE	FALSE	FALSE	FALSE	2	1	TRUE	0.0025887	20.0912	1.26004e-06	TRUE	1.49478e-05
rs10206766	2	149337488	T	G	0.333166	-0.0221801	0.0188957	0.240469	LYPD6	6847	314193	321040	Colorectal_cancer_controls_excluding_all_cancers_R10	TRUE	reported	Colorectal_Cancer	2	149337488	T	G	-0.0837525	0.284816	0.0188221	8.6e-06	GCST90200603	X-23641 levels	6673	textfile	TRUE	reported	TRUE	FALSE	FALSE	FALSE	2	1	TRUE	0.00295836	19.7938	4.29181e-06	TRUE	2.30035e-05
rs10206899	2	73673773	C	T	0.17792	0.0123089	0.023131	0.59463	NAT8	6847	314193	321040	Colorectal_cancer_controls_excluding_all_cancers_R10	TRUE	reported	Colorectal_Cancer	2	73673773	C	T	-0.43067	0.198831	0.0205953	4.24e-97	GCST90199919	Alliin levels	6517	textfile	TRUE	reported	TRUE	FALSE	FALSE	FALSE	2	1	TRUE	0.0628784	437.139	8.82044e-07	TRUE	1.75749e-92
rs1020696	17	17505170	C	T	0.112878	0.00693904	0.0284019	0.806986	PEMT	6847	314193	321040	Colorectal_cancer_controls_excluding_all_cancers_R10	TRUE	reported	Colorectal_Cancer	17	17505170	C	T	0.115573	0.130384	0.0224022	2.48e-07	GCST90200965	Glutamate to 5-oxoproline ratio	8171	textfile	TRUE	reported	TRUE	FALSE	FALSE	FALSE	2	1	TRUE	0.00324671	26.6088	1.85928e-07	TRUE	4.36248e-07
rs10207534	2	14575239	A	G	0.0567674	-0.0191097	0.0383058	0.617868	FAM84A	6847	314193	321040	Colorectal_cancer_controls_excluding_all_cancers_R10	TRUE	reported	Colorectal_Cancer	2	14575239	A	G	-0.158174	0.0436741	0.0352086	7.04e-06	GCST90199828	N-acetylserine levels	8217	textfile	TRUE	reported	TRUE	FALSE	FALSE	FALSE	2	1	TRUE	0.00245016	20.1775	7.7521e-07	TRUE	1.33267e-05
rs10207676	2	76647079	C	T	0.923982	-0.0289073	0.0328064	0.378238	LRRTM4	6847	314193	321040	Colorectal_cancer_controls_excluding_all_cancers_R10	TRUE	reported	Colorectal_Cancer	2	76647079	C	T	-0.101181	0.857105	0.0228761	9.73e-06	GCST90200878	Glutarate (C5-DC) to caprylate (8:0) ratio	7685	textfile	TRUE	reported	TRUE	FALSE	FALSE	FALSE	2	1	TRUE	0.00253914	19.5578	2.41845e-06	TRUE	2.29973e-05
rs10207924	2	215257210	G	A	0.626111	-0.0257031	0.0183268	0.16077	ATIC	6847	314193	321040	Colorectal_cancer_controls_excluding_all_cancers_R10	TRUE	reported	Colorectal_Cancer	2	215257210	G	A	-0.0724664	0.571438	0.0154709	2.81e-06	GCST90200167	Glutamine conjugate of C7H12O2 levels	7881	textfile	TRUE	reported	TRUE	FALSE	FALSE	FALSE	2	1	TRUE	0.00277622	21.9347	6.12683e-06	TRUE	1.04554e-05
rs10207972	2	64056213	T	A	0.0270274	-0.0944437	0.0553071	0.0877061	PELI1	6847	314193	321040	Colorectal_cancer_controls_excluding_all_cancers_R10	TRUE	reported	Colorectal_Cancer	2	64056213	T	A	-0.300773	0.0144778	0.0641379	2.74e-06	GCST90200938	Alpha-ketoglutarate to alanine ratio	8272	textfile	TRUE	reported	TRUE	FALSE	TRUE	FALSE	2	1	TRUE	0.00265146	21.9858	9.08283e-06	TRUE	1.32013e-05
rs10210198	2	58026287	T	C	0.136511	-0.0133422	0.0256608	0.603102	VRK2	6847	314193	321040	Colorectal_cancer_controls_excluding_all_cancers_R10	TRUE	reported	Colorectal_Cancer	2	58026287	T	C	-0.12773	0.082322	0.027691	3.97e-06	GCST90200112	2,3-dihydroxy-2-methylbutyrate levels	8018	textfile	TRUE	reported	TRUE	FALSE	FALSE	FALSE	2	1	TRUE	0.00264662	21.2716	8.42083e-07	TRUE	7.74356e-06
rs10211727	20	51194339	C	T	0.0768943	-0.00396926	0.0336504	0.906103	KCNG1	6847	314193	321040	Colorectal_cancer_controls_excluding_all_cancers_R10	TRUE	reported	Colorectal_Cancer	20	51194339	C	T	-0.180455	0.0447189	0.0370114	1.08e-06	GCST90200446	Arachidate (20:0) levels	8228	textfile	TRUE	reported	TRUE	FALSE	FALSE	FALSE	2	1	TRUE	0.00288084	23.7663	4.33391e-08	TRUE	1.64681e-06
rs10212037	22	26042141	A	G	0.0684929	-0.00372191	0.0351704	0.915721	MYO18B	6847	314193	321040	Colorectal_cancer_controls_excluding_all_cancers_R10	TRUE	reported	Colorectal_Cancer	22	26042141	A	G	0.141588	0.0472388	0.0317246	8.08e-06	GCST90200929	Glycerol to carnitine ratio	8235	textfile	TRUE	reported	TRUE	FALSE	FALSE	FALSE	2	1	TRUE	0.00241295	19.9138	3.48833e-08	TRUE	1.14618e-05
rs10212193	3	25090336	A	G	0.151824	0.0305862	0.0246484	0.214642	RARB	6847	314193	321040	Colorectal_cancer_controls_excluding_all_cancers_R10	TRUE	reported	Colorectal_Cancer	3	25090336	A	G	0.0836991	0.169893	0.0188477	8.96e-06	GCST90200485	X-12100 levels	8210	textfile	TRUE	reported	TRUE	FALSE	FALSE	FALSE	2	1	TRUE	0.00239629	19.716	4.79637e-06	TRUE	2.83107e-05
rs10212643	4	56508490	C	G	0.152289	0.0511171	0.0246168	0.0378469	ARL9	6847	314193	321040	Colorectal_cancer_controls_excluding_all_cancers_R10	TRUE	reported	Colorectal_Cancer	4	56508490	C	G	0.119578	0.0911629	0.0270537	9.87e-06	GCST90200430	Pyruvate levels	8259	textfile	TRUE	reported	TRUE	FALSE	TRUE	FALSE	2	1	TRUE	0.00235991	19.5319	1.34309e-05	TRUE	5.50794e-05
rs10212881	4	67595784	A	C	0.0661826	-0.027699	0.0364066	0.446762	STAP1	6847	314193	321040	Colorectal_cancer_controls_excluding_all_cancers_R10	TRUE	reported	Colorectal_Cancer	4	67595784	A	C	0.162205	0.0427079	0.0366696	9.71e-06	GCST90200674	Androsterone sulfate levels	8182	textfile	TRUE	reported	TRUE	FALSE	FALSE	FALSE	2	1	TRUE	0.00238572	19.5619	1.80305e-06	TRUE	2.17945e-05
rs10212920	4	27605028	C	T	0.430013	-0.0155219	0.0179026	0.38593	STIM2	6847	314193	321040	Colorectal_cancer_controls_excluding_all_cancers_R10	TRUE	reported	Colorectal_Cancer	4	27605028	C	T	0.0819613	0.446324	0.0157641	2e-07	GCST90200361	Beta-alanine levels	8114	textfile	TRUE	reported	TRUE	FALSE	FALSE	FALSE	2	1	TRUE	0.00332047	27.0254	2.34152e-06	TRUE	5.88729e-07
rs10214728	6	148266946	T	C	0.0796508	-0.0616271	0.0328486	0.0606429	SASH1	6847	314193	321040	Colorectal_cancer_controls_excluding_all_cancers_R10	TRUE	reported	Colorectal_Cancer	6	148266946	T	C	-0.138442	0.0652825	0.0306455	6.26e-06	GCST90200094	Ascorbic acid 2-sulfate levels	8089	textfile	TRUE	reported	TRUE	FALSE	FALSE	FALSE	2	1	TRUE	0.00251659	20.403	1.09634e-05	TRUE	3.1145e-05
rs10215967	7	111440185	G	T	0.0668696	0.0286683	0.0357668	0.422822	IMMP2L	6847	314193	321040	Colorectal_cancer_controls_excluding_all_cancers_R10	TRUE	reported	Colorectal_Cancer	7	111440185	G	T	-0.134098	0.0766642	0.0277647	1.37e-06	GCST90200379	Hypotaurine levels	8212	textfile	TRUE	reported	TRUE	FALSE	FALSE	FALSE	2	1	TRUE	0.00283255	23.3213	2.00117e-06	TRUE	3.49213e-06
rs10216403	8	27750417	G	A	0.867592	-0.0654731	0.0262151	0.012506	CCDC25	6847	314193	321040	Colorectal_cancer_controls_excluding_all_cancers_R10	TRUE	reported	Colorectal_Cancer	8	27750417	G	A	0.10378	0.866887	0.0223168	3.31e-06	GCST90200483	X-12216 levels	8181	textfile	TRUE	reported	TRUE	FALSE	FALSE	FALSE	2	1	TRUE	0.0026364	21.6201	1.94292e-05	TRUE	2.72041e-05
rs10216697	8	73386806	T	C	0.376634	-0.00248292	0.0183005	0.892078	STAU2	6847	314193	321040	Colorectal_cancer_controls_excluding_all_cancers_R10	TRUE	reported	Colorectal_Cancer	8	73386806	T	C	0.0770171	0.420804	0.015523	7e-07	GCST90199891	S-methylcysteine levels	8239	textfile	TRUE	reported	TRUE	FALSE	FALSE	FALSE	2	1	TRUE	0.00297888	24.6103	5.73377e-08	TRUE	1.0922e-06
rs10216901	8	39947074	T	C	0.379992	0.0126059	0.0181401	0.487107	IDO2	6847	314193	321040	Colorectal_cancer_controls_excluding_all_cancers_R10	TRUE	reported	Colorectal_Cancer	8	39947074	T	C	-0.092585	0.372432	0.0153069	1.46e-09	GCST90199636	Kynurenine levels	8244	textfile	TRUE	reported	TRUE	FALSE	FALSE	FALSE	2	1	TRUE	0.0044182	36.5764	1.50421e-06	TRUE	4.71364e-09
rs10216959	8	3187408	C	G	0.250444	0.00444836	0.0202218	0.825888	CSMD1	6847	314193	321040	Colorectal_cancer_controls_excluding_all_cancers_R10	TRUE	reported	Colorectal_Cancer	8	3187408	C	G	-0.0862106	0.367111	0.0191969	7.09e-06	GCST90200273	2-methoxyhydroquinone sulfate (2) levels	5778	textfile	TRUE	reported	TRUE	FALSE	TRUE	FALSE	2	1	TRUE	0.00347831	20.1608	1.5073e-07	TRUE	9.96077e-06
rs10217033	8	71377496	G	C	0.111505	0.0441301	0.0281731	0.117258	EYA1	6847	314193	321040	Colorectal_cancer_controls_excluding_all_cancers_R10	TRUE	reported	Colorectal_Cancer	8	71377496	G	C	0.143085	0.096738	0.0273792	1.73e-07	GCST90200538	X-17010 levels	7879	textfile	TRUE	reported	TRUE	FALSE	TRUE	FALSE	2	1	TRUE	0.0034544	27.3046	7.64255e-06	TRUE	8.79928e-07
rs10218823	1	6029418	T	G	0.016323	-0.231832	0.0751477	0.0020354	KCNAB2	6847	314193	321040	Colorectal_cancer_controls_excluding_all_cancers_R10	TRUE	reported	Colorectal_Cancer	1	6029418	T	G	-0.222455	0.0230311	0.0503262	9.86e-06	GCST90200621	X-23739 levels	8249	textfile	TRUE	reported	TRUE	FALSE	FALSE	FALSE	2	1	TRUE	0.00236302	19.534	2.96444e-05	TRUE	0.000107126
rs10219460	12	33175458	T	C	0.0602507	-0.0393065	0.0380375	0.301436	SYT10	6847	314193	321040	Colorectal_cancer_controls_excluding_all_cancers_R10	TRUE	reported	Colorectal_Cancer	12	33175458	T	C	-0.148455	0.0653037	0.0310154	1.7e-06	GCST90200369	2-hydroxyphenylacetate levels	7564	textfile	TRUE	reported	TRUE	FALSE	FALSE	FALSE	2	1	TRUE	0.00301974	22.9045	3.32617e-06	TRUE	4.85329e-06
rs10220047	13	54510382	C	G	0.021629	0.03357	0.062228	0.589564	OLFM4	6847	314193	321040	Colorectal_cancer_controls_excluding_all_cancers_R10	TRUE	reported	Colorectal_Cancer	13	54510382	C	G	-0.199031	0.0311757	0.0442577	6.89e-06	GCST90200548	X-17676 levels	8118	textfile	TRUE	reported	TRUE	FALSE	TRUE	FALSE	2	1	TRUE	0.00248504	20.2189	9.06508e-07	TRUE	1.3371e-05
rs10220650	14	99923056	T	C	0.0219795	0.0429892	0.0589057	0.465513	EML1	6847	314193	321040	Colorectal_cancer_controls_excluding_all_cancers_R10	TRUE	reported	Colorectal_Cancer	14	99923056	T	C	-0.170156	0.0373968	0.0379492	7.33e-06	GCST90200104	Hexadecadienoate (16:2n6) levels	8274	textfile	TRUE	reported	TRUE	FALSE	FALSE	FALSE	2	1	TRUE	0.00242393	20.0995	1.65899e-06	TRUE	1.64094e-05
rs10220847	15	46918878	T	C	0.663665	0.0247708	0.0186491	0.184093	AC066615.1	6847	314193	321040	Colorectal_cancer_controls_excluding_all_cancers_R10	TRUE	reported	Colorectal_Cancer	15	46918878	T	C	0.0735974	0.708488	0.0164398	7.58e-06	GCST90200744	Arginine to glutamate ratio	8194	textfile	TRUE	reported	TRUE	FALSE	FALSE	FALSE	2	1	TRUE	0.00243992	20.0367	5.49544e-06	TRUE	2.5693e-05
rs10221305	18	77523863	G	A	0.322176	0.0038383	0.0189472	0.839464	GALR1	6847	314193	321040	Colorectal_cancer_controls_excluding_all_cancers_R10	TRUE	reported	Colorectal_Cancer	18	77523863	G	A	-0.0827321	0.42424	0.0178264	3.47e-06	GCST90200665	X-25433 levels	6516	textfile	TRUE	reported	TRUE	FALSE	FALSE	FALSE	2	1	TRUE	0.00329463	21.5322	1.27829e-07	TRUE	5.05566e-06
rs10221489	19	18716165	T	C	0.445435	0.0156397	0.0177266	0.37763	CRTC1	6847	314193	321040	Colorectal_cancer_controls_excluding_all_cancers_R10	TRUE	reported	Colorectal_Cancer	19	18716165	T	C	0.0779798	0.333738	0.0170703	4.92e-06	GCST90200956	Cytidine to N-acetylglucosamine to N-acetylgalactosamine ratio	7427	textfile	TRUE	reported	TRUE	FALSE	FALSE	FALSE	2	1	TRUE	0.00280188	20.8624	2.42463e-06	TRUE	1.18369e-05
rs10221859	2	205907101	C	T	0.438108	0.000262212	0.0178078	0.988252	INO80D	6847	314193	321040	Colorectal_cancer_controls_excluding_all_cancers_R10	TRUE	reported	Colorectal_Cancer	2	205907101	C	T	0.0696821	0.562909	0.0156846	8.88e-06	GCST90199836	N-methylproline levels	8299	textfile	TRUE	reported	TRUE	FALSE	FALSE	FALSE	2	1	TRUE	0.00237267	19.7329	6.75345e-10	TRUE	1.1785e-05
rs10222346	3	121605163	T	C	0.376956	0.0263381	0.0182937	0.149942	FBXO40	6847	314193	321040	Colorectal_cancer_controls_excluding_all_cancers_R10	TRUE	reported	Colorectal_Cancer	3	121605163	T	C	0.0633581	0.360409	0.0137754	4.24e-06	GCST90199782	Glutamine degradant levels	8293	textfile	TRUE	reported	TRUE	FALSE	FALSE	FALSE	2	1	TRUE	0.00254436	21.1491	6.4566e-06	TRUE	1.63304e-05
rs10223008	4	15190381	A	C	0.41563	0.0137634	0.0179667	0.443645	CPEB2	6847	314193	321040	Colorectal_cancer_controls_excluding_all_cancers_R10	TRUE	reported	Colorectal_Cancer	4	15190381	A	C	-0.0826777	0.306209	0.0184103	7.09e-06	GCST90200990	Benzoate to linoleoyl-arachidonoyl-glycerol (18:2 to 20:4) [2] ratio	6865	textfile	TRUE	reported	TRUE	FALSE	FALSE	FALSE	2	1	TRUE	0.00292914	20.1618	1.82791e-06	TRUE	1.49354e-05
rs10223284	5	162425010	G	A	0.0221925	0.0696676	0.0623209	0.263616	GABRG2	6847	314193	321040	Colorectal_cancer_controls_excluding_all_cancers_R10	TRUE	reported	Colorectal_Cancer	5	162425010	G	A	1.02764	0.00129467	0.22193	3.65e-06	GCST90200103	Linoleoyl-arachidonoyl-glycerol (18:2/20:4) [1] levels	7731	textfile	TRUE	reported	TRUE	FALSE	FALSE	FALSE	2	1	TRUE	0.00276574	21.4357	3.89254e-06	TRUE	1.07588e-05
rs1022335	2	145339215	A	T	0.332122	-0.0111547	0.0188224	0.553432	ZEB2	6847	314193	321040	Colorectal_cancer_controls_excluding_all_cancers_R10	TRUE	reported	Colorectal_Cancer	2	145339215	A	T	-0.077709	0.394166	0.0173745	7.73e-06	GCST90200870	Adenosine 5'-monophosphate (AMP) to acetoacetate ratio	6773	textfile	TRUE	reported	TRUE	FALSE	TRUE	FALSE	2	1	TRUE	0.0029448	19.9981	1.09397e-06	TRUE	1.43889e-05
rs10224999	7	148998888	A	C	0.668493	0.0282116	0.0187325	0.132061	PDIA4	6847	314193	321040	Colorectal_cancer_controls_excluding_all_cancers_R10	TRUE	reported	Colorectal_Cancer	7	148998888	A	C	0.0834602	0.669749	0.0184293	5.94e-06	GCST90200141	Ethyl alpha-glucopyranoside levels	6620	textfile	TRUE	reported	TRUE	FALSE	FALSE	FALSE	2	1	TRUE	0.00308844	20.5026	7.06483e-06	TRUE	1.99579e-05
rs10225322	7	52593399	C	T	0.185465	0.00834699	0.0227403	0.713577	POM121L12	6847	314193	321040	Colorectal_cancer_controls_excluding_all_cancers_R10	TRUE	reported	Colorectal_Cancer	7	52593399	C	T	-0.0900685	0.189565	0.0198491	5.69e-06	GCST90200631	X-24306 levels	8074	textfile	TRUE	reported	TRUE	FALSE	FALSE	FALSE	2	1	TRUE	0.00254372	20.5853	4.1967e-07	TRUE	9.80364e-06
rs10225370	7	115100848	A	T	0.175364	-0.0221408	0.0232226	0.340381	MDFIC	6847	314193	321040	Colorectal_cancer_controls_excluding_all_cancers_R10	TRUE	reported	Colorectal_Cancer	7	115100848	A	T	-0.0991324	0.127837	0.0220839	7.16e-06	GCST90199736	Alpha-hydroxyisovalerate levels	8208	textfile	TRUE	reported	TRUE	FALSE	TRUE	FALSE	2	1	TRUE	0.00244894	20.1453	2.83142e-06	TRUE	1.87328e-05
rs10225685	7	88935427	T	C	0.392642	-0.00126103	0.0181858	0.944718	ZNF804B	6847	314193	321040	Colorectal_cancer_controls_excluding_all_cancers_R10	TRUE	reported	Colorectal_Cancer	7	88935427	T	C	-0.0759174	0.396912	0.0169993	7.97e-06	GCST90200296	Methyl indole-3-acetate levels	7032	textfile	TRUE	reported	TRUE	FALSE	FALSE	FALSE	2	1	TRUE	0.00282821	19.9387	1.49771e-08	TRUE	1.05962e-05
rs10225965	7	92644264	T	C	0.21975	-0.00154805	0.0213809	0.942281	CDK6	6847	314193	321040	Colorectal_cancer_controls_excluding_all_cancers_R10	TRUE	reported	Colorectal_Cancer	7	92644264	T	C	-0.084906	0.190784	0.0192079	9.85e-06	GCST90200875	Cysteinylglycine to glutamate ratio	8197	textfile	TRUE	reported	TRUE	FALSE	FALSE	FALSE	2	1	TRUE	0.00237809	19.5349	1.6329e-08	TRUE	1.3548e-05
rs10226985	7	30502225	C	T	0.0550142	0.0484793	0.0397057	0.222099	GGCT,RP4-777O23.3	6847	314193	321040	Colorectal_cancer_controls_excluding_all_cancers_R10	TRUE	reported	Colorectal_Cancer	7	30502225	C	T	0.176859	0.0479719	0.0363456	1.14e-06	GCST90199918	Carboxyethyl-gaba levels	8090	textfile	TRUE	reported	TRUE	FALSE	FALSE	FALSE	2	1	TRUE	0.00291832	23.6725	4.6435e-06	TRUE	4.00232e-06
rs102275	11	61790331	C	T	0.416098	-0.0748396	0.017929	2.99013e-05	TMEM258	6847	314193	321040	Colorectal_cancer_controls_excluding_all_cancers_R10	TRUE	reported	Colorectal_Cancer	11	61790331	C	T	-0.342018	0.345143	0.0152893	7.75e-111	GCST90200078	1-myristoyl-2-arachidonoyl-GPC (14:0/20:4) levels	8264	textfile	TRUE	reported	TRUE	FALSE	FALSE	FALSE	2	1	TRUE	0.0570953	500.285	5.4271e-05	TRUE	8.54392e-100
rs102275	11	61790331	C	T	0.416098	-0.0748396	0.017929	2.99013e-05	TMEM258	6847	314193	321040	Colorectal_cancer_controls_excluding_all_cancers_R10	TRUE	reported	Colorectal_Cancer	11	61790331	C	T	-0.168221	0.345968	0.0160894	1.38e-25	GCST90200083	1-(1-enyl-palmitoyl)-2-palmitoyl-GPC (P-16:0/16:0) levels	8266	textfile	TRUE	reported	TRUE	FALSE	FALSE	FALSE	2	1	TRUE	0.0130521	109.289	5.4271e-05	TRUE	5.54268e-22
rs102275	11	61790331	C	T	0.416098	-0.0748396	0.017929	2.99013e-05	TMEM258	6847	314193	321040	Colorectal_cancer_controls_excluding_all_cancers_R10	TRUE	reported	Colorectal_Cancer	11	61790331	C	T	-0.110206	0.34613	0.015681	2.1e-12	GCST90200070	1-(1-enyl-palmitoyl)-2-palmitoleoyl-GPC (P-16:0/16:1) levels	8083	textfile	TRUE	reported	TRUE	FALSE	FALSE	FALSE	2	1	TRUE	0.00607358	49.3805	5.4271e-05	TRUE	3.41155e-10
rs102275	11	61790331	C	T	0.416098	-0.0748396	0.017929	2.99013e-05	TMEM258	6847	314193	321040	Colorectal_cancer_controls_excluding_all_cancers_R10	TRUE	reported	Colorectal_Cancer	11	61790331	C	T	-0.220549	0.34593	0.015913	1.11e-43	GCST90199660	1,2-dipalmitoyl-gpc (16:0/16:0) levels	8264	textfile	TRUE	reported	TRUE	FALSE	FALSE	FALSE	2	1	TRUE	0.0227162	192.044	5.4271e-05	TRUE	1.84261e-38
rs102275	11	61790331	C	T	0.416098	-0.0748396	0.017929	2.99013e-05	TMEM258	6847	314193	321040	Colorectal_cancer_controls_excluding_all_cancers_R10	TRUE	reported	Colorectal_Cancer	11	61790331	C	T	-0.0736936	0.345907	0.0158033	3.11e-06	GCST90200136	Cerotoylcarnitine (C26) levels	8266	textfile	TRUE	reported	TRUE	FALSE	FALSE	FALSE	2	1	TRUE	0.00262378	21.74	5.4271e-05	TRUE	8.1402e-05
rs102275	11	61790331	C	T	0.416098	-0.0748396	0.017929	2.99013e-05	TMEM258	6847	314193	321040	Colorectal_cancer_controls_excluding_all_cancers_R10	TRUE	reported	Colorectal_Cancer	11	61790331	C	T	0.311885	0.340013	0.0165777	5.85e-79	GCST90200908	Retinol (Vitamin A) to linoleoyl-arachidonoyl-glycerol (18:2 to 20:4) [2] ratio	7668	textfile	TRUE	reported	TRUE	FALSE	FALSE	FALSE	2	1	TRUE	0.0441225	353.856	5.4271e-05	TRUE	5.73398e-71
rs102275	11	61790331	C	T	0.416098	-0.0748396	0.017929	2.99013e-05	TMEM258	6847	314193	321040	Colorectal_cancer_controls_excluding_all_cancers_R10	TRUE	reported	Colorectal_Cancer	11	61790331	C	T	-0.288805	0.345258	0.0158284	2.23e-74	GCST90200058	1-(1-enyl-stearoyl)-2-arachidonoyl-GPE (p-18:0/20:4) levels	8254	textfile	TRUE	reported	TRUE	FALSE	FALSE	FALSE	2	1	TRUE	0.0387702	332.836	5.4271e-05	TRUE	1.50175e-66
rs102275	11	61790331	C	T	0.416098	-0.0748396	0.017929	2.99013e-05	TMEM258	6847	314193	321040	Colorectal_cancer_controls_excluding_all_cancers_R10	TRUE	reported	Colorectal_Cancer	11	61790331	C	T	-0.475997	0.344959	0.0152485	6.45e-214	GCST90200052	1-(1-enyl-palmitoyl)-2-arachidonoyl-gpc (p-16:0/20:4) levels	8251	textfile	TRUE	reported	TRUE	FALSE	FALSE	FALSE	2	1	TRUE	0.105625	974.202	5.4271e-05	TRUE	2.71158e-192
rs102275	11	61790331	C	T	0.416098	-0.0748396	0.017929	2.99013e-05	TMEM258	6847	314193	321040	Colorectal_cancer_controls_excluding_all_cancers_R10	TRUE	reported	Colorectal_Cancer	11	61790331	C	T	-0.313782	0.346261	0.0155465	1.37e-90	GCST90200358	Arachidonate (20:4n6) levels	8272	textfile	TRUE	reported	TRUE	FALSE	FALSE	FALSE	2	1	TRUE	0.0469356	407.273	5.4271e-05	TRUE	2.36793e-81
rs102275	11	61790331	C	T	0.416098	-0.0748396	0.017929	2.99013e-05	TMEM258	6847	314193	321040	Colorectal_cancer_controls_excluding_all_cancers_R10	TRUE	reported	Colorectal_Cancer	11	61790331	C	T	-0.562555	0.345078	0.0149199	0	GCST90199788	1-arachidonoyl-gpc (20:4n6) levels	8267	textfile	TRUE	reported	TRUE	FALSE	FALSE	FALSE	2	1	TRUE	0.146735	1421.32	5.4271e-05	TRUE	4.22166e-277
rs102275	11	61790331	C	T	0.416098	-0.0748396	0.017929	2.99013e-05	TMEM258	6847	314193	321040	Colorectal_cancer_controls_excluding_all_cancers_R10	TRUE	reported	Colorectal_Cancer	11	61790331	C	T	-0.119552	0.345934	0.0157297	2.95e-14	GCST90200057	1-(1-enyl-palmitoyl)-2-oleoyl-gpc (p-16:0/18:1) levels	8222	textfile	TRUE	reported	TRUE	FALSE	FALSE	FALSE	2	1	TRUE	0.00697678	57.752	5.4271e-05	TRUE	8.18256e-12
rs102275	11	61790331	C	T	0.416098	-0.0748396	0.017929	2.99013e-05	TMEM258	6847	314193	321040	Colorectal_cancer_controls_excluding_all_cancers_R10	TRUE	reported	Colorectal_Cancer	11	61790331	C	T	-0.0852742	0.346196	0.0160778	1.13e-07	GCST90200048	1-(1-enyl-palmitoyl)-2-arachidonoyl-GPE (p-16:0/20:4) levels	8262	textfile	TRUE	reported	TRUE	FALSE	FALSE	FALSE	2	1	TRUE	0.00339329	28.124	5.4271e-05	TRUE	4.83237e-06
rs102275	11	61790331	C	T	0.416098	-0.0748396	0.017929	2.99013e-05	TMEM258	6847	314193	321040	Colorectal_cancer_controls_excluding_all_cancers_R10	TRUE	reported	Colorectal_Cancer	11	61790331	C	T	-0.106213	0.345836	0.0148767	9.36e-13	GCST90200010	Sphingomyelin (d18:1/22:1, d18:2/22:0, d16:1/24:1) levels	8246	textfile	TRUE	reported	TRUE	FALSE	FALSE	FALSE	2	1	TRUE	0.00614359	50.9609	5.4271e-05	TRUE	1.7632e-10
rs10227729	7	25466138	C	T	0.19478	-0.00487206	0.0223292	0.827279	NPVF	6847	314193	321040	Colorectal_cancer_controls_excluding_all_cancers_R10	TRUE	reported	Colorectal_Cancer	7	25466138	C	T	0.097048	0.16595	0.0197725	9.19e-07	GCST90200868	Isoleucine to phosphate ratio	8298	textfile	TRUE	reported	TRUE	FALSE	FALSE	FALSE	2	1	TRUE	0.00289479	24.0849	1.48293e-07	TRUE	1.52312e-06
rs10227729	7	25466138	C	T	0.19478	-0.00487206	0.0223292	0.827279	NPVF	6847	314193	321040	Colorectal_cancer_controls_excluding_all_cancers_R10	TRUE	reported	Colorectal_Cancer	7	25466138	C	T	0.106942	0.16595	0.0194162	3.63e-08	GCST90200971	Leucine to phosphate ratio	8298	textfile	TRUE	reported	TRUE	FALSE	FALSE	FALSE	2	1	TRUE	0.00364259	30.3294	1.48293e-07	TRUE	6.69576e-08
rs10228265	7	45869316	G	A	0.356286	-0.00854128	0.0184588	0.643563	RP11-638I8.1	6847	314193	321040	Colorectal_cancer_controls_excluding_all_cancers_R10	TRUE	reported	Colorectal_Cancer	7	45869316	G	A	0.0880351	0.301425	0.0195387	6.62e-06	GCST90200297	Ursodeoxycholate levels	6206	textfile	TRUE	reported	TRUE	FALSE	FALSE	FALSE	2	1	TRUE	0.00326055	20.2946	6.66929e-07	TRUE	1.1049e-05
rs10228292	7	64520810	T	C	0.719651	0.0275173	0.0196481	0.161361	ZNF680	6847	314193	321040	Colorectal_cancer_controls_excluding_all_cancers_R10	TRUE	reported	Colorectal_Cancer	7	64520810	T	C	-0.0656196	0.694808	0.0146309	7.29e-06	GCST90199673	DHEAS levels	8228	textfile	TRUE	reported	TRUE	FALSE	FALSE	FALSE	2	1	TRUE	0.00243877	20.1103	6.10954e-06	TRUE	2.61465e-05
rs10228292	7	64520810	T	C	0.719651	0.0275173	0.0196481	0.161361	ZNF680	6847	314193	321040	Colorectal_cancer_controls_excluding_all_cancers_R10	TRUE	reported	Colorectal_Cancer	7	64520810	T	C	-0.0819215	0.694547	0.0152163	7.29e-08	GCST90199842	Androstenediol (3beta,17beta) disulfate (1) levels	8222	textfile	TRUE	reported	TRUE	FALSE	FALSE	FALSE	2	1	TRUE	0.00351295	28.9782	6.10954e-06	TRUE	3.56521e-07
rs10229386	7	43204423	T	G	0.0270855	-0.082489	0.0539198	0.126055	HECW1	6847	314193	321040	Colorectal_cancer_controls_excluding_all_cancers_R10	TRUE	reported	Colorectal_Cancer	7	43204423	T	G	-0.207751	0.0393538	0.0421208	8.13e-07	GCST90200334	Taurodeoxycholate levels	7287	textfile	TRUE	reported	TRUE	FALSE	FALSE	FALSE	2	1	TRUE	0.00332734	24.3206	7.2901e-06	TRUE	3.3898e-06
rs10229445	7	38893014	G	T	0.890993	-0.0279301	0.0281757	0.321546	VPS41	6847	314193	321040	Colorectal_cancer_controls_excluding_all_cancers_R10	TRUE	reported	Colorectal_Cancer	7	38853414	G	T	-0.113135	0.903721	0.0253716	8.23e-06	GCST90200194	N-lactoyl phenylalanine levels	8223	textfile	TRUE	reported	TRUE	FALSE	FALSE	FALSE	2	1	TRUE	0.00241223	19.8789	3.0608e-06	TRUE	2.19664e-05
rs10230752	7	78925235	C	T	0.00387632	-0.0965938	0.14003	0.490314	MAGI2	6847	314193	321040	Colorectal_cancer_controls_excluding_all_cancers_R10	TRUE	reported	Colorectal_Cancer	7	78925235	C	T	0.418915	0.0121323	0.0946781	9.66e-06	GCST90199719	Tauro-beta-muricholate levels	4661	textfile	TRUE	reported	TRUE	FALSE	FALSE	FALSE	2	1	TRUE	0.00418267	19.5689	1.48216e-06	TRUE	1.66312e-05
rs10231384	7	8350953	T	G	0.586495	0.00692836	0.017944	0.699415	NXPH1	6847	314193	321040	Colorectal_cancer_controls_excluding_all_cancers_R10	TRUE	reported	Colorectal_Cancer	7	8350953	T	G	-0.0723811	0.518984	0.0158582	5.01e-06	GCST90200827	Phosphate to N-palmitoyl-sphingosine (d18:1 to 16:0) ratio	8223	textfile	TRUE	reported	TRUE	FALSE	FALSE	FALSE	2	1	TRUE	0.00252705	20.8275	4.64369e-07	TRUE	8.86283e-06
rs10232072	7	80953280	C	T	0.322541	0.0249822	0.0189749	0.187975	SEMA3C	6847	314193	321040	Colorectal_cancer_controls_excluding_all_cancers_R10	TRUE	reported	Colorectal_Cancer	7	80953280	C	T	0.0837652	0.29755	0.0168778	6.94e-07	GCST90200852	Adenosine 5'-monophosphate (AMP) to arginine ratio	8185	textfile	TRUE	reported	TRUE	FALSE	FALSE	FALSE	2	1	TRUE	0.00300035	24.6257	5.39934e-06	TRUE	2.73111e-06
rs10232703	7	4296845	A	G	0.167313	-0.0693954	0.024026	0.00387267	SDK1	6847	314193	321040	Colorectal_cancer_controls_excluding_all_cancers_R10	TRUE	reported	Colorectal_Cancer	7	4296845	A	G	0.0959215	0.191931	0.0208535	4.23e-06	GCST90200919	Caffeine to theophylline ratio	7756	textfile	TRUE	reported	TRUE	FALSE	FALSE	FALSE	2	1	TRUE	0.00272053	21.1525	2.59853e-05	TRUE	4.15382e-05
rs10233957	7	68371037	A	G	0.0973114	0.0519293	0.0299169	0.0826019	TYW1	6847	314193	321040	Colorectal_cancer_controls_excluding_all_cancers_R10	TRUE	reported	Colorectal_Cancer	7	68371037	A	G	0.267306	0.0313003	0.0537833	6.69e-07	GCST90200000	Umbelliferone sulfate levels	5598	textfile	TRUE	reported	TRUE	FALSE	FALSE	FALSE	2	1	TRUE	0.00439316	24.6926	9.38488e-06	TRUE	2.66356e-06
rs1023470	22	45839797	G	A	0.232992	-0.0134388	0.0209297	0.520814	ATXN10	6847	314193	321040	Colorectal_cancer_controls_excluding_all_cancers_R10	TRUE	reported	Colorectal_Cancer	22	45839797	G	A	0.0756529	0.239938	0.0166548	5.56e-06	GCST90199947	Sphingomyelin (d18:2/16:0, d18:1/16:1) levels	8272	textfile	TRUE	reported	TRUE	FALSE	FALSE	FALSE	2	1	TRUE	0.00248817	20.6285	1.28421e-06	TRUE	1.18357e-05
rs10234749	7	152690784	G	T	0.665843	-0.00217349	0.0188453	0.908181	XRCC2	6847	314193	321040	Colorectal_cancer_controls_excluding_all_cancers_R10	TRUE	reported	Colorectal_Cancer	7	152690784	G	T	0.08454	0.772722	0.0182688	3.7e-06	GCST90199772	1-stearoyl-GPE (18:0) levels	8270	textfile	TRUE	reported	TRUE	FALSE	FALSE	FALSE	2	1	TRUE	0.00258271	21.4091	4.14333e-08	TRUE	5.41493e-06
rs10235902	7	124392340	A	G	0.243031	0.0161277	0.0206314	0.434386	GPR37	6847	314193	321040	Colorectal_cancer_controls_excluding_all_cancers_R10	TRUE	reported	Colorectal_Cancer	7	124392340	A	G	0.0852549	0.228986	0.0179588	2.06e-06	GCST90199939	4-methylcatechol sulfate levels	8229	textfile	TRUE	reported	TRUE	FALSE	FALSE	FALSE	2	1	TRUE	0.00273117	22.5309	1.90339e-06	TRUE	5.09042e-06
rs10236125	7	12864420	C	T	0.82916	0.0157475	0.0235082	0.502939	ARL4A	6847	314193	321040	Colorectal_cancer_controls_excluding_all_cancers_R10	TRUE	reported	Colorectal_Cancer	7	12864420	C	T	0.0929353	0.824991	0.0204305	5.39e-06	GCST90199794	1-oleoyl-GPE (18:1) levels	8283	textfile	TRUE	reported	TRUE	FALSE	FALSE	FALSE	2	1	TRUE	0.00249191	20.687	1.39773e-06	TRUE	1.17378e-05
rs10236264	7	12058138	A	C	0.201508	0.0188711	0.022047	0.392025	TMEM106B	6847	314193	321040	Colorectal_cancer_controls_excluding_all_cancers_R10	TRUE	reported	Colorectal_Cancer	7	12058138	A	C	0.117014	0.134765	0.0245703	1.91e-06	GCST90200579	X-21442 levels	6827	textfile	TRUE	reported	TRUE	FALSE	FALSE	FALSE	2	1	TRUE	0.00331119	22.674	2.2821e-06	TRUE	4.52973e-06
rs10236510	7	119632797	A	G	0.228861	-0.00150069	0.0209573	0.942914	KCND2	6847	314193	321040	Colorectal_cancer_controls_excluding_all_cancers_R10	TRUE	reported	Colorectal_Cancer	7	119632797	A	G	-0.131769	0.170943	0.0274569	1.59e-06	GCST90200737	Adenosine 5'-diphosphate (ADP) to 2'-deoxyuridine ratio	4391	textfile	TRUE	reported	TRUE	FALSE	FALSE	FALSE	2	1	TRUE	0.00521781	23.0211	1.59717e-08	TRUE	2.0086e-06
rs10236510	7	119632797	A	G	0.228861	-0.00150069	0.0209573	0.942914	KCND2	6847	314193	321040	Colorectal_cancer_controls_excluding_all_cancers_R10	TRUE	reported	Colorectal_Cancer	7	119632797	A	G	-0.129244	0.172261	0.0271598	1.95e-06	GCST90200736	Adenosine 5'-diphosphate (ADP) to arginine ratio	4568	textfile	TRUE	reported	TRUE	FALSE	FALSE	FALSE	2	1	TRUE	0.00493281	22.6348	1.59717e-08	TRUE	2.46202e-06
rs10236510	7	119632797	A	G	0.228861	-0.00150069	0.0209573	0.942914	KCND2	6847	314193	321040	Colorectal_cancer_controls_excluding_all_cancers_R10	TRUE	reported	Colorectal_Cancer	7	119632797	A	G	-0.130581	0.171331	0.0272453	1.64e-06	GCST90200355	Adenosine 5'-diphosphate (ADP) levels	4607	textfile	TRUE	reported	TRUE	FALSE	FALSE	FALSE	2	1	TRUE	0.00496133	22.9609	1.59717e-08	TRUE	2.08733e-06
rs10236510	7	119632797	A	G	0.228861	-0.00150069	0.0209573	0.942914	KCND2	6847	314193	321040	Colorectal_cancer_controls_excluding_all_cancers_R10	TRUE	reported	Colorectal_Cancer	7	119632797	A	G	-0.124443	0.172567	0.0270302	4.15e-06	GCST90200958	Adenosine 5'-diphosphate (ADP) to choline ratio	4560	textfile	TRUE	reported	TRUE	FALSE	FALSE	FALSE	2	1	TRUE	0.00462662	21.1861	1.59717e-08	TRUE	5.16403e-06
rs10236510	7	119632797	A	G	0.228861	-0.00150069	0.0209573	0.942914	KCND2	6847	314193	321040	Colorectal_cancer_controls_excluding_all_cancers_R10	TRUE	reported	Colorectal_Cancer	7	119632797	A	G	-0.140987	0.172306	0.0272605	2.32e-07	GCST90200732	Adenosine 5'-diphosphate (ADP) to tyrosine ratio	4560	textfile	TRUE	reported	TRUE	FALSE	FALSE	FALSE	2	1	TRUE	0.00583157	26.7362	1.59717e-08	TRUE	3.04961e-07
rs10236510	7	119632797	A	G	0.228861	-0.00150069	0.0209573	0.942914	KCND2	6847	314193	321040	Colorectal_cancer_controls_excluding_all_cancers_R10	TRUE	reported	Colorectal_Cancer	7	119632797	A	G	-0.141919	0.171844	0.0270807	1.6e-07	GCST90200820	Adenosine 5'-diphosphate (ADP) to valine ratio	4608	textfile	TRUE	reported	TRUE	FALSE	FALSE	FALSE	2	1	TRUE	0.00592472	27.4519	1.59717e-08	TRUE	2.12511e-07
rs10236510	7	119632797	A	G	0.228861	-0.00150069	0.0209573	0.942914	KCND2	6847	314193	321040	Colorectal_cancer_controls_excluding_all_cancers_R10	TRUE	reported	Colorectal_Cancer	7	119632797	A	G	-0.137957	0.172337	0.0273017	4.35e-07	GCST90200961	Adenosine 5'-diphosphate (ADP) to ornithine ratio	4566	textfile	TRUE	reported	TRUE	FALSE	FALSE	FALSE	2	1	TRUE	0.00556097	25.5222	1.59717e-08	TRUE	5.65227e-07
rs10236510	7	119632797	A	G	0.228861	-0.00150069	0.0209573	0.942914	KCND2	6847	314193	321040	Colorectal_cancer_controls_excluding_all_cancers_R10	TRUE	reported	Colorectal_Cancer	7	119632797	A	G	-0.129363	0.172084	0.0273781	2.3e-06	GCST90200823	Adenosine 5'-diphosphate (ADP) to N-palmitoyl-sphingosine (d18:1 to 16:0) ratio	4561	textfile	TRUE	reported	TRUE	FALSE	FALSE	FALSE	2	1	TRUE	0.00487116	22.3163	1.59717e-08	TRUE	2.89643e-06
rs10236510	7	119632797	A	G	0.228861	-0.00150069	0.0209573	0.942914	KCND2	6847	314193	321040	Colorectal_cancer_controls_excluding_all_cancers_R10	TRUE	reported	Colorectal_Cancer	7	119632797	A	G	-0.129335	0.17216	0.0272972	2.16e-06	GCST90200721	Adenosine 5'-diphosphate (ADP) to phosphate ratio	4559	textfile	TRUE	reported	TRUE	FALSE	FALSE	FALSE	2	1	TRUE	0.00489997	22.4391	1.59717e-08	TRUE	2.72012e-06
rs10236510	7	119632797	A	G	0.228861	-0.00150069	0.0209573	0.942914	KCND2	6847	314193	321040	Colorectal_cancer_controls_excluding_all_cancers_R10	TRUE	reported	Colorectal_Cancer	7	119632797	A	G	-0.132076	0.171695	0.0273366	1.36e-06	GCST90200821	Adenosine 5'-diphosphate (ADP) to glycine ratio	4577	textfile	TRUE	reported	TRUE	FALSE	FALSE	FALSE	2	1	TRUE	0.00507421	23.3329	1.59717e-08	TRUE	1.72449e-06
rs10236510	7	119632797	A	G	0.228861	-0.00150069	0.0209573	0.942914	KCND2	6847	314193	321040	Colorectal_cancer_controls_excluding_all_cancers_R10	TRUE	reported	Colorectal_Cancer	7	119632797	A	G	-0.133109	0.171986	0.0270619	8.71e-07	GCST90200947	Adenosine 5'-diphosphate (ADP) to glucose ratio	4581	textfile	TRUE	reported	TRUE	FALSE	FALSE	FALSE	2	1	TRUE	0.00525352	24.1829	1.59717e-08	TRUE	1.11819e-06
rs10236510	7	119632797	A	G	0.228861	-0.00150069	0.0209573	0.942914	KCND2	6847	314193	321040	Colorectal_cancer_controls_excluding_all_cancers_R10	TRUE	reported	Colorectal_Cancer	7	119632797	A	G	-0.122297	0.171708	0.0272062	6.95e-06	GCST90200966	Adenosine 5'-diphosphate (ADP) to uridine ratio	4565	textfile	TRUE	reported	TRUE	FALSE	FALSE	FALSE	2	1	TRUE	0.00440694	20.1979	1.59717e-08	TRUE	8.57273e-06
rs10236510	7	119632797	A	G	0.228861	-0.00150069	0.0209573	0.942914	KCND2	6847	314193	321040	Colorectal_cancer_controls_excluding_all_cancers_R10	TRUE	reported	Colorectal_Cancer	7	119632797	A	G	-0.130935	0.171673	0.0269225	1.15e-06	GCST90200839	Adenosine 5'-diphosphate (ADP) to aspartate ratio	4563	textfile	TRUE	reported	TRUE	FALSE	FALSE	FALSE	2	1	TRUE	0.00515685	23.6423	1.59717e-08	TRUE	1.47196e-06
rs10236510	7	119632797	A	G	0.228861	-0.00150069	0.0209573	0.942914	KCND2	6847	314193	321040	Colorectal_cancer_controls_excluding_all_cancers_R10	TRUE	reported	Colorectal_Cancer	7	119632797	A	G	-0.132155	0.172111	0.0272066	1.19e-06	GCST90200962	Adenosine 5'-diphosphate (ADP) to glutamine ratio	4569	textfile	TRUE	reported	TRUE	FALSE	FALSE	FALSE	2	1	TRUE	0.0051376	23.5846	1.59717e-08	TRUE	1.51628e-06
rs10236510	7	119632797	A	G	0.228861	-0.00150069	0.0209573	0.942914	KCND2	6847	314193	321040	Colorectal_cancer_controls_excluding_all_cancers_R10	TRUE	reported	Colorectal_Cancer	7	119632797	A	G	-0.138425	0.172076	0.0272793	3.89e-07	GCST90200832	Adenosine 5'-diphosphate (ADP) to citrate ratio	4567	textfile	TRUE	reported	TRUE	FALSE	FALSE	FALSE	2	1	TRUE	0.00560648	25.7379	1.59717e-08	TRUE	5.06546e-07
rs10236510	7	119632797	A	G	0.228861	-0.00150069	0.0209573	0.942914	KCND2	6847	314193	321040	Colorectal_cancer_controls_excluding_all_cancers_R10	TRUE	reported	Colorectal_Cancer	7	119632797	A	G	-0.126522	0.17223	0.0270008	2.79e-06	GCST90200940	Adenosine 5'-diphosphate (ADP) to EDTA ratio	4563	textfile	TRUE	reported	TRUE	FALSE	FALSE	FALSE	2	1	TRUE	0.00478899	21.9477	1.59717e-08	TRUE	3.4975e-06
rs10236510	7	119632797	A	G	0.228861	-0.00150069	0.0209573	0.942914	KCND2	6847	314193	321040	Colorectal_cancer_controls_excluding_all_cancers_R10	TRUE	reported	Colorectal_Cancer	7	119632797	A	G	-0.12965	0.171719	0.0272676	1.99e-06	GCST90200834	Adenosine 5'-diphosphate (ADP) to glycerol 3-phosphate ratio	4588	textfile	TRUE	reported	TRUE	FALSE	FALSE	FALSE	2	1	TRUE	0.00490335	22.5976	1.59717e-08	TRUE	2.51111e-06
rs10238197	7	64465556	G	C	0.606903	0.0101796	0.0180443	0.572655	ZNF680	6847	314193	321040	Colorectal_cancer_controls_excluding_all_cancers_R10	TRUE	reported	Colorectal_Cancer	7	64465556	G	C	-0.075533	0.595132	0.0139091	5.62e-08	GCST90199856	Androstenediol (3alpha, 17alpha) monosulfate (3) levels	8192	textfile	TRUE	reported	TRUE	FALSE	TRUE	FALSE	2	1	TRUE	0.00358695	29.4828	9.91338e-07	TRUE	1.36912e-07
rs1023899	8	21177340	T	A	0.0625795	-0.0356547	0.0363819	0.32708	GFRA2	6847	314193	321040	Colorectal_cancer_controls_excluding_all_cancers_R10	TRUE	reported	Colorectal_Cancer	8	21177340	T	A	0.10788	0.088685	0.0229226	2.52e-06	GCST90199983	5alpha-androstan-3alpha,17beta-diol monosulfate (2) levels	5920	textfile	TRUE	reported	TRUE	FALSE	TRUE	FALSE	2	1	TRUE	0.00372744	22.1415	2.99159e-06	TRUE	5.96654e-06
rs10240649	7	49343294	T	G	0.3686	0.0114779	0.0183134	0.530822	VWC2	6847	314193	321040	Colorectal_cancer_controls_excluding_all_cancers_R10	TRUE	reported	Colorectal_Cancer	7	49303698	T	G	0.0704725	0.369601	0.0158956	9.27e-06	GCST90200316	N-acetylglucosaminylasparagine levels	8144	textfile	TRUE	reported	TRUE	FALSE	FALSE	FALSE	2	1	TRUE	0.00240769	19.6507	1.22357e-06	TRUE	1.89288e-05
rs10240723	7	97981884	T	C	0.426853	-0.00288582	0.0179637	0.872371	OCM2	6847	314193	321040	Colorectal_cancer_controls_excluding_all_cancers_R10	TRUE	reported	Colorectal_Cancer	7	97981884	T	C	-0.241981	0.381729	0.0147294	1.2e-60	GCST90200661	X-25422 levels	8210	textfile	TRUE	reported	TRUE	FALSE	FALSE	FALSE	2	1	TRUE	0.0318275	269.828	8.03873e-08	TRUE	2.29713e-58
rs1024200	14	95370054	A	G	0.536787	-0.00502174	0.0177356	0.777066	SYNE3	6847	314193	321040	Colorectal_cancer_controls_excluding_all_cancers_R10	TRUE	reported	Colorectal_Cancer	14	95370054	A	G	0.0724172	0.44543	0.0163815	9.84e-06	GCST90199904	Pantoate levels	7662	textfile	TRUE	reported	TRUE	FALSE	FALSE	FALSE	2	1	TRUE	0.00254406	19.5372	2.49722e-07	TRUE	1.53969e-05
rs1024277	9	131370838	C	T	0.943155	0.0129259	0.0385184	0.737189	PRRC2B	6847	314193	321040	Colorectal_cancer_controls_excluding_all_cancers_R10	TRUE	reported	Colorectal_Cancer	9	131370838	C	T	0.214952	0.974147	0.0486284	9.86e-06	GCST90199875	13-HODE + 9-HODE levels	8207	textfile	TRUE	reported	TRUE	FALSE	FALSE	FALSE	2	1	TRUE	0.00237512	19.5343	3.50773e-07	TRUE	1.63714e-05
rs10243245	7	149022979	C	T	0.988296	0.0103445	0.0792564	0.896155	PDIA4	6847	314193	321040	Colorectal_cancer_controls_excluding_all_cancers_R10	TRUE	reported	Colorectal_Cancer	7	149022979	C	T	0.309102	0.985187	0.0699267	9.85e-06	GCST90200357	Adenosine 3',5'-cyclic monophosphate (camp) levels	6756	textfile	TRUE	reported	TRUE	FALSE	FALSE	FALSE	2	1	TRUE	0.00288386	19.5339	5.30629e-08	TRUE	1.34415e-05
rs10243781	7	905237	A	G	0.156338	-0.0135959	0.0247234	0.582374	ADAP1,COX19	6847	314193	321040	Colorectal_cancer_controls_excluding_all_cancers_R10	TRUE	reported	Colorectal_Cancer	7	905237	A	G	0.111539	0.114094	0.0247189	6.41e-06	GCST90200136	Cerotoylcarnitine (C26) levels	8266	textfile	TRUE	reported	TRUE	FALSE	FALSE	FALSE	2	1	TRUE	0.00245715	20.3559	9.41976e-07	TRUE	1.26787e-05
rs10243781	7	905237	A	G	0.156338	-0.0135959	0.0247234	0.582374	ADAP1,COX19	6847	314193	321040	Colorectal_cancer_controls_excluding_all_cancers_R10	TRUE	reported	Colorectal_Cancer	7	905237	A	G	0.111524	0.113899	0.0249824	8.04e-06	GCST90200149	Ximenoylcarnitine (C26:1) levels	8260	textfile	TRUE	reported	TRUE	FALSE	FALSE	FALSE	2	1	TRUE	0.00240681	19.9234	9.41976e-07	TRUE	1.57358e-05
rs10244501	7	41352852	C	T	0.78564	0.0182568	0.0217865	0.40204	INHBA	6847	314193	321040	Colorectal_cancer_controls_excluding_all_cancers_R10	TRUE	reported	Colorectal_Cancer	7	41352852	C	T	-0.107509	0.805682	0.0215261	5.9e-07	GCST90199870	4-cholesten-3-one levels	6990	textfile	TRUE	reported	TRUE	FALSE	FALSE	FALSE	2	1	TRUE	0.00355578	24.9365	2.18733e-06	TRUE	1.47506e-06
rs10245855	7	146359393	A	G	0.00903521	-0.118063	0.0914638	0.196766	CNTNAP2	6847	314193	321040	Colorectal_cancer_controls_excluding_all_cancers_R10	TRUE	reported	Colorectal_Cancer	7	146359393	A	G	0.250091	0.0364223	0.0461165	5.86e-08	GCST90200625	X-24456 levels	6523	textfile	TRUE	reported	TRUE	FALSE	FALSE	FALSE	2	1	TRUE	0.00448831	29.4002	5.19e-06	TRUE	2.20216e-07
rs1024708	9	119531630	C	T	0.521003	0.0192486	0.0176881	0.276496	BRINP1	6847	314193	321040	Colorectal_cancer_controls_excluding_all_cancers_R10	TRUE	reported	Colorectal_Cancer	9	119531630	C	T	0.0711875	0.499244	0.0154677	4.18e-06	GCST90200968	Phosphate to 5-oxoproline ratio	8217	textfile	TRUE	reported	TRUE	FALSE	FALSE	FALSE	2	1	TRUE	0.00257113	21.1763	3.68872e-06	TRUE	1.24303e-05
rs10247649	7	95586935	G	A	0.310751	-0.0275936	0.0191489	0.149583	PDK4	6847	314193	321040	Colorectal_cancer_controls_excluding_all_cancers_R10	TRUE	reported	Colorectal_Cancer	7	95586935	G	A	-0.0826258	0.344838	0.0178465	3.66e-06	GCST90199632	Tartarate levels	7099	textfile	TRUE	reported	TRUE	FALSE	FALSE	FALSE	2	1	TRUE	0.00301036	21.429	6.46796e-06	TRUE	1.27533e-05
rs10250619	7	17673607	C	T	0.783621	-0.0349209	0.0215223	0.104687	SNX13	6847	314193	321040	Colorectal_cancer_controls_excluding_all_cancers_R10	TRUE	reported	Colorectal_Cancer	7	17673607	C	T	-0.0931159	0.782659	0.0209692	8.97e-06	GCST90199679	2,3-dihydroxypyridine levels	6496	textfile	TRUE	reported	TRUE	FALSE	FALSE	FALSE	2	1	TRUE	0.00302637	19.7129	8.20032e-06	TRUE	3.11788e-05
rs10250888	7	43612551	A	T	0.0445367	0.0276002	0.0434533	0.525318	COA1,STK17A	6847	314193	321040	Colorectal_cancer_controls_excluding_all_cancers_R10	TRUE	reported	Colorectal_Cancer	7	43612551	A	T	0.262874	0.0262176	0.0579529	5.73e-06	GCST90200162	3-hydroxyphenylacetoylglutamine levels	5371	textfile	TRUE	reported	TRUE	FALSE	TRUE	FALSE	2	1	TRUE	0.00381618	20.5676	1.25666e-06	TRUE	1.01966e-05
rs10250987	7	12782706	G	T	0.696014	0.0200264	0.0192131	0.297258	ARL4A	6847	314193	321040	Colorectal_cancer_controls_excluding_all_cancers_R10	TRUE	reported	Colorectal_Cancer	7	12782706	G	T	-0.0852009	0.725806	0.0174071	9.85e-07	GCST90200285	Eicosenedioate (C20:1-DC) levels	8166	textfile	TRUE	reported	TRUE	FALSE	FALSE	FALSE	2	1	TRUE	0.00292519	23.9513	3.38416e-06	TRUE	3.06882e-06
rs10251284	7	41823111	C	G	0.736001	0.00131699	0.0201791	0.947963	INHBA	6847	314193	321040	Colorectal_cancer_controls_excluding_all_cancers_R10	TRUE	reported	Colorectal_Cancer	7	41823111	C	G	-0.0797081	0.725276	0.0179341	8.81e-06	GCST90200982	Paraxanthine to linoleate (18:2n6) ratio	7785	textfile	TRUE	reported	TRUE	FALSE	TRUE	FALSE	2	1	TRUE	0.00253097	19.7485	1.32679e-08	TRUE	1.19307e-05
rs1025207	18	38545387	C	G	0.710244	-0.0118435	0.0194792	0.543184	CELF4	6847	314193	321040	Colorectal_cancer_controls_excluding_all_cancers_R10	TRUE	reported	Colorectal_Cancer	18	38545387	C	G	0.0775375	0.687213	0.0173869	8.21e-06	GCST90200927	Theophylline to theobromine ratio	7858	textfile	TRUE	reported	TRUE	FALSE	TRUE	FALSE	2	1	TRUE	0.00252447	19.8824	1.15148e-06	TRUE	1.63772e-05
rs10252214	7	72407774	G	C	0.253935	-0.0147396	0.0204585	0.471241	CALN1	6847	314193	321040	Colorectal_cancer_controls_excluding_all_cancers_R10	TRUE	reported	Colorectal_Cancer	7	72407774	G	C	-0.0756895	0.255288	0.0171239	9.86e-06	GCST90199846	Glycosyl-N-stearoyl-sphingosine (d18:1/18:0) levels	8233	textfile	TRUE	reported	TRUE	FALSE	TRUE	FALSE	2	1	TRUE	0.00236744	19.5326	1.61683e-06	TRUE	2.15594e-05
rs10252472	7	141116079	A	G	0.248086	0.00442071	0.0205457	0.829639	TMEM178B	6847	314193	321040	Colorectal_cancer_controls_excluding_all_cancers_R10	TRUE	reported	Colorectal_Cancer	7	141116079	A	G	-0.0890712	0.225279	0.0201273	9.63e-06	GCST90199862	4-hydroxycoumarin levels	6944	textfile	TRUE	reported	TRUE	FALSE	FALSE	FALSE	2	1	TRUE	0.00281236	19.5785	1.44206e-07	TRUE	1.39903e-05
rs10252509	7	64464647	C	T	0.719744	0.028408	0.0196595	0.148457	ZNF680	6847	314193	321040	Colorectal_cancer_controls_excluding_all_cancers_R10	TRUE	reported	Colorectal_Cancer	7	64464647	C	T	-0.0788992	0.696748	0.0141053	2.22e-08	GCST90200241	Pregnenetriol sulfate levels	8233	textfile	TRUE	reported	TRUE	FALSE	FALSE	FALSE	2	1	TRUE	0.00378595	31.2806	6.50391e-06	TRUE	1.22123e-07
rs10252509	7	64464647	C	T	0.719744	0.028408	0.0196595	0.148457	ZNF680	6847	314193	321040	Colorectal_cancer_controls_excluding_all_cancers_R10	TRUE	reported	Colorectal_Cancer	7	64464647	C	T	-0.0717319	0.696771	0.0143704	5.99e-07	GCST90199861	Pregnenediol sulfate (C21H34O5S) levels	8260	textfile	TRUE	reported	TRUE	FALSE	FALSE	FALSE	2	1	TRUE	0.00300745	24.9105	6.50391e-06	TRUE	2.64685e-06
rs10254747	7	89801345	C	A	0.342045	-0.00835629	0.0186663	0.654392	STEAP1	6847	314193	321040	Colorectal_cancer_controls_excluding_all_cancers_R10	TRUE	reported	Colorectal_Cancer	7	89801345	C	A	0.0782684	0.371873	0.0172658	5.81e-06	GCST90199980	N-formylphenylalanine levels	7229	textfile	TRUE	reported	TRUE	FALSE	FALSE	FALSE	2	1	TRUE	0.00283458	20.5437	6.24239e-07	TRUE	1.0171e-05
rs1025483	5	167502348	C	A	0.518867	-0.0179034	0.0177328	0.312678	TENM2	6847	314193	321040	Colorectal_cancer_controls_excluding_all_cancers_R10	TRUE	reported	Colorectal_Cancer	5	167502348	C	A	0.0705567	0.613799	0.0159524	9.74e-06	GCST90200584	X-21736 levels	8232	textfile	TRUE	reported	TRUE	FALSE	FALSE	FALSE	2	1	TRUE	0.00237076	19.5578	3.17509e-06	TRUE	2.6085e-05
rs10255591	7	76117091	C	T	0.348181	-0.00475908	0.0186515	0.798601	MDH2	6847	314193	321040	Colorectal_cancer_controls_excluding_all_cancers_R10	TRUE	reported	Colorectal_Cancer	7	76117091	C	T	0.112834	0.20472	0.018756	1.79e-09	GCST90199805	Octadecanedioate levels	8223	textfile	TRUE	reported	TRUE	FALSE	FALSE	FALSE	2	1	TRUE	0.0043819	36.1821	2.02796e-07	TRUE	3.75654e-09
rs10255591	7	76117091	C	T	0.348181	-0.00475908	0.0186515	0.798601	MDH2	6847	314193	321040	Colorectal_cancer_controls_excluding_all_cancers_R10	TRUE	reported	Colorectal_Cancer	7	76117091	C	T	-0.0841982	0.205206	0.0188634	8.06e-06	GCST90200363	Phosphocholine levels	8245	textfile	TRUE	reported	TRUE	FALSE	FALSE	FALSE	2	1	TRUE	0.00241061	19.9187	2.02796e-07	TRUE	1.27463e-05
rs10255696	7	157466654	A	G	0.907932	0.00329942	0.0303457	0.913418	DNAJB6	6847	314193	321040	Colorectal_cancer_controls_excluding_all_cancers_R10	TRUE	reported	Colorectal_Cancer	7	157466654	A	G	0.103776	0.868001	0.0234426	9.56e-06	GCST90199763	1-methylxanthine levels	7959	textfile	TRUE	reported	TRUE	FALSE	FALSE	FALSE	2	1	TRUE	0.00245616	19.5917	3.68232e-08	TRUE	1.34021e-05
rs10255736	7	64583907	G	A	0.911606	0.0215756	0.0312518	0.489955	ZNF680	6847	314193	321040	Colorectal_cancer_controls_excluding_all_cancers_R10	TRUE	reported	Colorectal_Cancer	7	64583907	G	A	-0.101514	0.879232	0.0227234	7.92e-06	GCST90199849	21-hydroxypregnenolone disulfate levels	8132	textfile	TRUE	reported	TRUE	FALSE	FALSE	FALSE	2	1	TRUE	0.00244818	19.9526	1.48462e-06	TRUE	1.70212e-05
rs1025628	15	95840799	A	G	0.943635	-0.0328607	0.0387878	0.396887	NR2F2	6847	314193	321040	Colorectal_cancer_controls_excluding_all_cancers_R10	TRUE	reported	Colorectal_Cancer	15	95840799	A	G	0.151408	0.93801	0.0322248	2.62e-06	GCST90200290	Glycerate levels	8222	textfile	TRUE	reported	TRUE	FALSE	FALSE	FALSE	2	1	TRUE	0.00267778	22.0705	2.23565e-06	TRUE	6.70928e-06
rs10256413	7	15505706	G	A	0.774751	-0.00390464	0.0212017	0.853883	AGMO	6847	314193	321040	Colorectal_cancer_controls_excluding_all_cancers_R10	TRUE	reported	Colorectal_Cancer	7	15505706	G	A	0.0906895	0.783585	0.0201977	7.12e-06	GCST90200216	Sulfate of piperine metabolite C18H21NO3 (3) levels	7006	textfile	TRUE	reported	TRUE	FALSE	FALSE	FALSE	2	1	TRUE	0.00286941	20.1552	1.05648e-07	TRUE	1.02459e-05
rs10256499	7	143942958	A	G	0.939357	0.0218352	0.0374893	0.560271	OR2F2	6847	314193	321040	Colorectal_cancer_controls_excluding_all_cancers_R10	TRUE	reported	Colorectal_Cancer	7	143942958	A	G	0.209033	0.955183	0.0396661	1.37e-07	GCST90200503	X-12729 levels	7446	textfile	TRUE	reported	TRUE	FALSE	FALSE	FALSE	2	1	TRUE	0.00371579	27.7635	1.05667e-06	TRUE	3.09098e-07
rs10258416	7	88939235	A	G	0.233891	0.0334934	0.0208897	0.108859	ZNF804B	6847	314193	321040	Colorectal_cancer_controls_excluding_all_cancers_R10	TRUE	reported	Colorectal_Cancer	7	88939235	A	G	-0.0929281	0.166993	0.0207572	7.57e-06	GCST90200599	X-23639 levels	8272	textfile	TRUE	reported	TRUE	FALSE	FALSE	FALSE	2	1	TRUE	0.0024171	20.0379	8.0074e-06	TRUE	3.13145e-05
rs10259321	7	158428346	A	G	0.486299	-0.0285887	0.0176721	0.105721	PTPRN2	6847	314193	321040	Colorectal_cancer_controls_excluding_all_cancers_R10	TRUE	reported	Colorectal_Cancer	7	158428346	A	G	-0.0710294	0.535675	0.0156602	5.74e-06	GCST90199758	N4-acetylcytidine levels	7425	textfile	TRUE	reported	TRUE	FALSE	FALSE	FALSE	2	1	TRUE	0.00276302	20.5667	8.15173e-06	TRUE	2.25545e-05
rs1026029	2	176200520	C	T	0.0350866	-0.00850706	0.047359	0.857444	HOXD1	6847	314193	321040	Colorectal_cancer_controls_excluding_all_cancers_R10	TRUE	reported	Colorectal_Cancer	2	176200520	C	T	0.148145	0.0529104	0.032931	6.84e-06	GCST90200188	3-amino-2-piperidone levels	8237	textfile	TRUE	reported	TRUE	FALSE	FALSE	FALSE	2	1	TRUE	0.00245092	20.2329	1.00507e-07	TRUE	1.02888e-05
rs10261617	7	55648650	A	G	0.252283	0.00768291	0.0202834	0.704852	VOPP1	6847	314193	321040	Colorectal_cancer_controls_excluding_all_cancers_R10	TRUE	reported	Colorectal_Cancer	7	55648650	A	G	0.0786101	0.293491	0.0175898	7.86e-06	GCST90199968	1-palmitoyl-GPG (16:0) levels	7708	textfile	TRUE	reported	TRUE	FALSE	FALSE	FALSE	2	1	TRUE	0.00258446	19.9674	4.469e-07	TRUE	1.3268e-05
rs10261974	7	130988866	C	T	0.336419	-0.00722728	0.0187399	0.699747	MKLN1	6847	314193	321040	Colorectal_cancer_controls_excluding_all_cancers_R10	TRUE	reported	Colorectal_Cancer	7	130988866	C	T	-0.0825549	0.290728	0.0170273	1.24e-06	GCST90200295	Gamma-glutamyltyrosine levels	8221	textfile	TRUE	reported	TRUE	FALSE	FALSE	FALSE	2	1	TRUE	0.00285121	23.5011	4.63293e-07	TRUE	2.31916e-06
rs10263383	7	141991714	T	C	0.00182515	0.34434	0.201884	0.0880765	MGAM	6847	314193	321040	Colorectal_cancer_controls_excluding_all_cancers_R10	TRUE	reported	Colorectal_Cancer	7	141991714	T	C	0.55147	0.0081166	0.104102	1.17e-07	GCST90199734	Hyocholate levels	5782	textfile	TRUE	reported	TRUE	FALSE	FALSE	FALSE	2	1	TRUE	0.00482997	28.0527	9.06167e-06	TRUE	5.22261e-07
rs10263444	7	111683743	T	C	0.0399878	0.00200145	0.04564	0.965022	DOCK4	6847	314193	321040	Colorectal_cancer_controls_excluding_all_cancers_R10	TRUE	reported	Colorectal_Cancer	7	111683743	T	C	-0.165887	0.0431857	0.037246	8.44e-06	GCST90200893	Taurine to cysteine ratio	8186	textfile	TRUE	reported	TRUE	FALSE	FALSE	FALSE	2	1	TRUE	0.00241737	19.8317	5.99017e-09	TRUE	1.14068e-05
rs10264137	7	82788918	C	A	0.318607	-0.024697	0.0189606	0.19273	PCLO	6847	314193	321040	Colorectal_cancer_controls_excluding_all_cancers_R10	TRUE	reported	Colorectal_Cancer	7	82788918	C	A	0.0766974	0.354127	0.0159812	1.59e-06	GCST90200239	Tetradecadienedioate (C14:2-DC) levels	7857	textfile	TRUE	reported	TRUE	FALSE	FALSE	FALSE	2	1	TRUE	0.0029229	23.0267	5.28473e-06	TRUE	5.70399e-06
rs10265861	7	25475038	A	G	0.196011	0.00044524	0.0222769	0.984054	NPVF	6847	314193	321040	Colorectal_cancer_controls_excluding_all_cancers_R10	TRUE	reported	Colorectal_Cancer	7	25475038	A	G	0.101678	0.165168	0.0203887	6.13e-07	GCST90200846	Phenylalanine to phosphate ratio	8294	textfile	TRUE	reported	TRUE	FALSE	FALSE	FALSE	2	1	TRUE	0.00298958	24.864	1.24428e-09	TRUE	8.7753e-07
rs10266131	7	106658375	G	C	0.0390296	0.0435853	0.0452441	0.335379	CCDC71L	6847	314193	321040	Colorectal_cancer_controls_excluding_all_cancers_R10	TRUE	reported	Colorectal_Cancer	7	106658375	G	C	-0.176429	0.0527467	0.0377283	2.92e-06	GCST90200069	Phenylacetylglutamate levels	6227	textfile	TRUE	reported	TRUE	FALSE	TRUE	FALSE	2	1	TRUE	0.00349948	21.8608	2.89065e-06	TRUE	6.95863e-06
rs10266818	7	41024225	G	A	0.0687759	-0.0285776	0.0346269	0.409201	SUGCT	6847	314193	321040	Colorectal_cancer_controls_excluding_all_cancers_R10	TRUE	reported	Colorectal_Cancer	7	41024225	G	A	0.158569	0.0720925	0.030069	1.34e-07	GCST90200785	Cysteine to 5-oxoproline ratio	8203	textfile	TRUE	reported	TRUE	FALSE	FALSE	FALSE	2	1	TRUE	0.00337875	27.8031	2.1216e-06	TRUE	3.91008e-07
rs1026751	15	94699329	A	C	0.338843	-0.0118122	0.0187501	0.528708	MCTP2	6847	314193	321040	Colorectal_cancer_controls_excluding_all_cancers_R10	TRUE	reported	Colorectal_Cancer	15	94699329	A	C	-0.0773186	0.293502	0.0168507	4.47e-06	GCST90200195	N-acetyl-isoputreanine levels	8236	textfile	TRUE	reported	TRUE	FALSE	FALSE	FALSE	2	1	TRUE	0.0025498	21.0488	1.23622e-06	TRUE	9.49549e-06
rs10268083	7	29706387	G	A	0.209775	0.0407701	0.0219857	0.063684	WIPF3	6847	314193	321040	Colorectal_cancer_controls_excluding_all_cancers_R10	TRUE	reported	Colorectal_Cancer	7	29706387	G	A	0.127181	0.114455	0.028325	7.12e-06	GCST90200262	N-succinyl-phenylalanine levels	6199	textfile	TRUE	reported	TRUE	FALSE	FALSE	FALSE	2	1	TRUE	0.0032417	20.1542	1.07112e-05	TRUE	2.80558e-05
rs10269125	7	149810542	G	A	0.00251928	-0.25029	0.174815	0.152218	SSPO	6847	314193	321040	Colorectal_cancer_controls_excluding_all_cancers_R10	TRUE	reported	Colorectal_Cancer	7	149810542	G	A	0.264495	0.0161916	0.0598543	9.92e-06	GCST90200286	Allantoin levels	8252	textfile	TRUE	reported	TRUE	FALSE	FALSE	FALSE	2	1	TRUE	0.0023608	19.5227	6.3851e-06	TRUE	3.56257e-05
rs10269292	7	82581135	A	G	0.188718	0.00180298	0.0226834	0.936647	CACNA2D1	6847	314193	321040	Colorectal_cancer_controls_excluding_all_cancers_R10	TRUE	reported	Colorectal_Cancer	7	82581135	A	G	0.0984281	0.195962	0.0193586	3.69e-07	GCST90200758	Glycine to serine ratio	8206	textfile	TRUE	reported	TRUE	FALSE	FALSE	FALSE	2	1	TRUE	0.00314046	25.8455	1.96792e-08	TRUE	5.59698e-07
rs10269381	7	117140329	C	T	0.0657286	-0.0529252	0.0372052	0.154875	ST7	6847	314193	321040	Colorectal_cancer_controls_excluding_all_cancers_R10	TRUE	reported	Colorectal_Cancer	7	117140329	C	T	0.182642	0.0467001	0.0400683	5.16e-06	GCST90199933	3b-hydroxy-5-cholenoic acid levels	6846	textfile	TRUE	reported	TRUE	FALSE	FALSE	FALSE	2	1	TRUE	0.00302584	20.7717	6.30312e-06	TRUE	1.69509e-05
rs10271639	7	19739981	A	G	0.125876	0.0265766	0.0270364	0.325612	TMEM196	6847	314193	321040	Colorectal_cancer_controls_excluding_all_cancers_R10	TRUE	reported	Colorectal_Cancer	7	19739981	A	G	0.10677	0.13343	0.0241466	9.79e-06	GCST90199705	Propionylglycine levels	7311	textfile	TRUE	reported	TRUE	FALSE	FALSE	FALSE	2	1	TRUE	0.00266716	19.5464	3.00982e-06	TRUE	2.41326e-05
rs10272016	7	16614709	C	T	0.0856923	0.0382876	0.0319711	0.231085	ANKMY2	6847	314193	321040	Colorectal_cancer_controls_excluding_all_cancers_R10	TRUE	reported	Colorectal_Cancer	7	16614709	C	T	0.126316	0.115228	0.0253445	6.23e-07	GCST90200213	2-naphthol sulfate levels	7673	textfile	TRUE	reported	TRUE	FALSE	FALSE	FALSE	2	1	TRUE	0.00322686	24.8334	4.46725e-06	TRUE	2.14859e-06
rs10272016	7	16614709	C	T	0.0856923	0.0382876	0.0319711	0.231085	ANKMY2	6847	314193	321040	Colorectal_cancer_controls_excluding_all_cancers_R10	TRUE	reported	Colorectal_Cancer	7	16614709	C	T	0.114527	0.11675	0.0256355	7.91e-06	GCST90200006	1,2,3-benzenetriol sulfate (2) levels	7484	textfile	TRUE	reported	TRUE	FALSE	FALSE	FALSE	2	1	TRUE	0.00265976	19.9534	4.46725e-06	TRUE	2.30806e-05
rs10272022	7	20547785	A	G	0.915179	0.0258356	0.0322628	0.423256	ABCB5	6847	314193	321040	Colorectal_cancer_controls_excluding_all_cancers_R10	TRUE	reported	Colorectal_Cancer	7	20547785	A	G	0.151371	0.933377	0.0339053	8.02e-06	GCST90200230	3-ethylcatechol sulfate (1) levels	7062	textfile	TRUE	reported	TRUE	FALSE	FALSE	FALSE	2	1	TRUE	0.00281448	19.9263	1.99744e-06	TRUE	1.74093e-05
rs1027238	3	68280902	T	C	0.685322	0.0248732	0.0190237	0.191047	FAM19A1	6847	314193	321040	Colorectal_cancer_controls_excluding_all_cancers_R10	TRUE	reported	Colorectal_Cancer	3	68280902	T	C	0.078023	0.680128	0.0174598	7.87e-06	GCST90200557	X-17685 levels	7327	textfile	TRUE	reported	TRUE	FALSE	FALSE	FALSE	2	1	TRUE	0.00271806	19.964	5.32491e-06	TRUE	2.4384e-05
rs10272463	7	82799588	G	C	0.319731	-0.0241714	0.0189301	0.201645	PCLO	6847	314193	321040	Colorectal_cancer_controls_excluding_all_cancers_R10	TRUE	reported	Colorectal_Cancer	7	82799588	G	C	0.0679244	0.354964	0.0145598	3.08e-06	GCST90200931	Glycerol to sulfate ratio	8176	textfile	TRUE	reported	TRUE	FALSE	TRUE	FALSE	2	1	TRUE	0.00265488	21.7588	5.07851e-06	TRUE	1.06836e-05
rs10274036	7	36237054	C	T	0.752499	-0.00123346	0.0205072	0.952038	EEPD1	6847	314193	321040	Colorectal_cancer_controls_excluding_all_cancers_R10	TRUE	reported	Colorectal_Cancer	7	36237054	C	T	-0.0755646	0.718828	0.0169692	8.47e-06	GCST90200077	1-stearoyl-2-oleoyl-GPI (18:0/18:1) levels	8111	textfile	TRUE	reported	TRUE	FALSE	FALSE	FALSE	2	1	TRUE	0.00243882	19.8247	1.12688e-08	TRUE	1.15554e-05
rs1027445	4	78511102	G	A	0.595731	0.00714696	0.0180455	0.692067	FRAS1	6847	314193	321040	Colorectal_cancer_controls_excluding_all_cancers_R10	TRUE	reported	Colorectal_Cancer	4	78511102	G	A	0.0717831	0.657485	0.0158572	5.99e-06	GCST90200874	Cysteinylglycine to taurine ratio	8193	textfile	TRUE	reported	TRUE	FALSE	FALSE	FALSE	2	1	TRUE	0.00249496	20.4873	4.88591e-07	TRUE	1.05765e-05
rs10274526	7	15938008	A	T	0.761443	-0.0314619	0.0206799	0.128166	ISPD	6847	314193	321040	Colorectal_cancer_controls_excluding_all_cancers_R10	TRUE	reported	Colorectal_Cancer	7	15938008	A	T	-0.0773311	0.724713	0.0166932	3.61e-06	GCST90200874	Cysteinylglycine to taurine ratio	8193	textfile	TRUE	reported	TRUE	FALSE	TRUE	FALSE	2	1	TRUE	0.00261246	21.4547	7.20959e-06	TRUE	1.47948e-05
rs10274962	7	155551140	C	G	0.0925396	0.000514509	0.0307051	0.986631	CNPY1	6847	314193	321040	Colorectal_cancer_controls_excluding_all_cancers_R10	TRUE	reported	Colorectal_Cancer	7	155551140	C	G	0.116487	0.0846471	0.0249274	2.97e-06	GCST90200233	2,3-dihydroxy-5-methylthio-4-pentenoate (dmtpa) levels	8225	textfile	TRUE	reported	TRUE	FALSE	TRUE	FALSE	2	1	TRUE	0.00264797	21.8321	8.74593e-10	TRUE	4.04986e-06
rs10274964	7	980148	T	C	0.485992	0.00226245	0.0177622	0.898644	CYP2W1	6847	314193	321040	Colorectal_cancer_controls_excluding_all_cancers_R10	TRUE	reported	Colorectal_Cancer	7	980148	T	C	-0.0733392	0.445964	0.0155921	2.56e-06	GCST90200734	Adenosine 5'-monophosphate (AMP) to palmitate (16:0) ratio	8227	textfile	TRUE	reported	TRUE	FALSE	FALSE	FALSE	2	1	TRUE	0.00268198	22.1186	5.05365e-08	TRUE	3.81078e-06
rs10275052	7	99984176	A	G	0.35313	-0.0223286	0.0185089	0.227675	AZGP1	6847	314193	321040	Colorectal_cancer_controls_excluding_all_cancers_R10	TRUE	reported	Colorectal_Cancer	7	99984176	A	G	0.0810352	0.293154	0.0161535	5.26e-07	GCST90200674	Androsterone sulfate levels	8182	textfile	TRUE	reported	TRUE	FALSE	FALSE	FALSE	2	1	TRUE	0.00306634	25.1598	4.53316e-06	TRUE	1.9333e-06
rs10276362	7	5163631	A	G	0.0544962	-0.0377809	0.0391622	0.334681	WIPI2	6847	314193	321040	Colorectal_cancer_controls_excluding_all_cancers_R10	TRUE	reported	Colorectal_Cancer	7	5163631	A	G	-0.125123	0.0785256	0.0282947	9.77e-06	GCST90200269	Bilirubin degradation product, C17H20N2O5 (1) levels	8252	textfile	TRUE	reported	TRUE	FALSE	FALSE	FALSE	2	1	TRUE	0.00236416	19.5505	2.89901e-06	TRUE	2.54033e-05
rs10277377	7	54909022	T	C	0.139515	-0.0271204	0.025773	0.292671	EGFR	6847	314193	321040	Colorectal_cancer_controls_excluding_all_cancers_R10	TRUE	reported	Colorectal_Cancer	7	54909022	T	C	0.116516	0.0950995	0.0256952	5.77e-06	GCST90199639	Imidazole lactate levels	8256	textfile	TRUE	reported	TRUE	FALSE	FALSE	FALSE	2	1	TRUE	0.00248438	20.5571	3.44907e-06	TRUE	1.64663e-05
rs10277859	7	151690111	C	T	0.203676	-0.0172841	0.0218915	0.429799	PRKAG2	6847	314193	321040	Colorectal_cancer_controls_excluding_all_cancers_R10	TRUE	reported	Colorectal_Cancer	7	151690111	C	T	0.0984598	0.179992	0.0207395	2.06e-06	GCST90199922	Prolylglycine levels	7907	textfile	TRUE	reported	TRUE	FALSE	FALSE	FALSE	2	1	TRUE	0.00284232	22.5326	1.9417e-06	TRUE	5.00525e-06
rs10278040	7	99543750	A	G	0.13034	0.0365183	0.0263174	0.165256	FAM200A	6847	314193	321040	Colorectal_cancer_controls_excluding_all_cancers_R10	TRUE	reported	Colorectal_Cancer	7	99543750	A	G	-0.408715	0.0492647	0.0349303	1.26e-31	GCST90200257	Metabolonic lactone sulfate levels	8203	textfile	TRUE	reported	TRUE	FALSE	FALSE	FALSE	2	1	TRUE	0.0164163	136.877	5.99754e-06	TRUE	1.29367e-29
rs10278040	7	99543750	A	G	0.13034	0.0365183	0.0263174	0.165256	FAM200A	6847	314193	321040	Colorectal_cancer_controls_excluding_all_cancers_R10	TRUE	reported	Colorectal_Cancer	7	99543750	A	G	-0.3463	0.0449971	0.038655	3.28e-19	GCST90200671	X-26109 levels	6992	textfile	TRUE	reported	TRUE	FALSE	FALSE	FALSE	2	1	TRUE	0.0113484	80.236	5.99754e-06	TRUE	5.54918e-18
rs10278332	7	42111263	T	C	0.33751	-0.0357422	0.0187075	0.0560583	GLI3	6847	314193	321040	Colorectal_cancer_controls_excluding_all_cancers_R10	TRUE	reported	Colorectal_Cancer	7	42111263	T	C	-0.0793443	0.267614	0.0176548	6.98e-06	GCST90200734	Adenosine 5'-monophosphate (AMP) to palmitate (16:0) ratio	8227	textfile	TRUE	reported	TRUE	FALSE	FALSE	FALSE	2	1	TRUE	0.00244906	20.193	1.13702e-05	TRUE	3.57821e-05
rs10279978	7	5279756	A	G	0.310409	-0.00106928	0.0191392	0.955447	SLC29A4	6847	314193	321040	Colorectal_cancer_controls_excluding_all_cancers_R10	TRUE	reported	Colorectal_Cancer	7	5279756	A	G	-0.0942161	0.318308	0.0206287	4.94e-06	GCST90199924	N-methyltaurine levels	5440	textfile	TRUE	reported	TRUE	FALSE	FALSE	FALSE	2	1	TRUE	0.00381984	20.852	9.72246e-09	TRUE	6.25161e-06
rs10282311	7	94184240	T	C	0.0530739	-0.0661162	0.0399941	0.0982992	BET1	6847	314193	321040	Colorectal_cancer_controls_excluding_all_cancers_R10	TRUE	reported	Colorectal_Cancer	7	94184240	T	C	0.162242	0.0592032	0.0339728	1.79e-06	GCST90200541	X-15523 levels	8071	textfile	TRUE	reported	TRUE	FALSE	FALSE	FALSE	2	1	TRUE	0.00281781	22.8011	8.51258e-06	TRUE	8.39666e-06
rs10283676	9	111120362	G	A	0.523094	-0.0107966	0.0176728	0.541255	LPAR1	6847	314193	321040	Colorectal_cancer_controls_excluding_all_cancers_R10	TRUE	reported	Colorectal_Cancer	9	111120362	G	A	0.0718589	0.563668	0.015768	5.18e-06	GCST90200992	Alanine to asparagine ratio	8248	textfile	TRUE	reported	TRUE	FALSE	FALSE	FALSE	2	1	TRUE	0.0025117	20.7636	1.16253e-06	TRUE	1.08017e-05
rs10305287	17	40447415	C	A	0.0166964	-0.155797	0.0675903	0.0211656	IGFBP4	6847	314193	321040	Colorectal_cancer_controls_excluding_all_cancers_R10	TRUE	reported	Colorectal_Cancer	17	40447415	C	A	0.351674	0.0147004	0.0792598	9.12e-06	GCST90200604	X-23276 levels	5407	textfile	TRUE	reported	TRUE	FALSE	FALSE	FALSE	2	1	TRUE	0.00362777	19.6795	1.65494e-05	TRUE	4.13787e-05
rs1031162	10	9015987	T	C	0.30217	-0.00770026	0.0192438	0.68905	GATA3	6847	314193	321040	Colorectal_cancer_controls_excluding_all_cancers_R10	TRUE	reported	Colorectal_Cancer	10	9015987	T	C	0.0751604	0.316134	0.0160448	2.81e-06	GCST90200188	3-amino-2-piperidone levels	8237	textfile	TRUE	reported	TRUE	FALSE	FALSE	FALSE	2	1	TRUE	0.00265696	21.9384	4.98735e-07	TRUE	5.13251e-06
rs1031548	8	135423945	C	T	0.275564	0.00989978	0.0198245	0.617519	KHDRBS3	6847	314193	321040	Colorectal_cancer_controls_excluding_all_cancers_R10	TRUE	reported	Colorectal_Cancer	8	135423945	C	T	-0.0733749	0.308057	0.0165918	9.76e-06	GCST90200002	6-hydroxyindole sulfate levels	8229	textfile	TRUE	reported	TRUE	FALSE	FALSE	FALSE	2	1	TRUE	0.00237099	19.5525	7.7676e-07	TRUE	1.82481e-05
rs1031556	18	9760719	C	G	0.867149	0.04184	0.02613	0.109328	RAB31	6847	314193	321040	Colorectal_cancer_controls_excluding_all_cancers_R10	TRUE	reported	Colorectal_Cancer	18	9760719	C	G	0.0978952	0.817562	0.021646	6.11e-06	GCST90200115	N-palmitoyl-heptadecasphingosine (d17:1/16:0) levels	7141	textfile	TRUE	reported	TRUE	FALSE	TRUE	FALSE	2	1	TRUE	0.00285605	20.4478	7.98623e-06	TRUE	2.29695e-05
rs1031900	15	92223847	A	G	0.566161	0.0128723	0.0178211	0.470106	SLCO3A1	6847	314193	321040	Colorectal_cancer_controls_excluding_all_cancers_R10	TRUE	reported	Colorectal_Cancer	15	92223847	A	G	0.079637	0.547479	0.0167596	2.02e-06	GCST90199980	N-formylphenylalanine levels	7229	textfile	TRUE	reported	TRUE	FALSE	FALSE	FALSE	2	1	TRUE	0.00311365	22.5726	1.62511e-06	TRUE	4.46335e-06
rs1031933	3	78956785	G	A	0.0385082	-0.00967177	0.0452505	0.830751	ROBO1	6847	314193	321040	Colorectal_cancer_controls_excluding_all_cancers_R10	TRUE	reported	Colorectal_Cancer	3	78956785	G	A	-0.111229	0.0922862	0.0246072	6.18e-06	GCST90200010	Sphingomyelin (d18:1/22:1, d18:2/22:0, d16:1/24:1) levels	8246	textfile	TRUE	reported	TRUE	FALSE	FALSE	FALSE	2	1	TRUE	0.00247169	20.4271	1.423e-07	TRUE	9.56526e-06
rs1032355	4	99618739	C	T	0.128379	-0.00226239	0.0264289	0.931782	MTTP	6847	314193	321040	Colorectal_cancer_controls_excluding_all_cancers_R10	TRUE	reported	Colorectal_Cancer	4	99618739	C	T	0.0830655	0.197055	0.0182985	5.64e-06	GCST90199726	N-acetylthreonine levels	8223	textfile	TRUE	reported	TRUE	FALSE	FALSE	FALSE	2	1	TRUE	0.00249973	20.6018	2.28254e-08	TRUE	7.96083e-06
rs1033671	6	165436048	A	G	0.219269	-0.0153723	0.0214261	0.473092	PDE10A	6847	314193	321040	Colorectal_cancer_controls_excluding_all_cancers_R10	TRUE	reported	Colorectal_Cancer	6	165436048	A	G	-0.0894612	0.190704	0.0202435	9.9e-06	GCST90200319	Cys-gly, oxidized levels	8256	textfile	TRUE	reported	TRUE	FALSE	FALSE	FALSE	2	1	TRUE	0.00235995	19.5251	1.60336e-06	TRUE	2.16236e-05
rs1033831	9	908606	T	C	0.739766	-0.00776369	0.0203279	0.702519	DMRT1	6847	314193	321040	Colorectal_cancer_controls_excluding_all_cancers_R10	TRUE	reported	Colorectal_Cancer	9	908606	T	C	-0.0977498	0.800375	0.0193763	4.54e-07	GCST90200144	Dihomo-linoleoylcarnitine (C20:2) levels	7887	textfile	TRUE	reported	TRUE	FALSE	FALSE	FALSE	2	1	TRUE	0.00321647	25.4437	4.54352e-07	TRUE	8.60009e-07
rs1033930	13	29875471	T	G	0.557786	0.0119879	0.0178264	0.501276	UBL3	6847	314193	321040	Colorectal_cancer_controls_excluding_all_cancers_R10	TRUE	reported	Colorectal_Cancer	13	29875471	T	G	0.0813366	0.663938	0.0174666	3.21e-06	GCST90199694	1,3-dimethylurate levels	7444	textfile	TRUE	reported	TRUE	FALSE	FALSE	FALSE	2	1	TRUE	0.0029046	21.679	1.40864e-06	TRUE	6.81859e-06
rs1034711	12	120280990	T	G	0.585255	0.00280128	0.0180803	0.876872	PXN	6847	314193	321040	Colorectal_cancer_controls_excluding_all_cancers_R10	TRUE	reported	Colorectal_Cancer	12	120280990	T	G	0.0800392	0.606484	0.0170735	2.76e-06	GCST90199935	Glycohyocholate levels	7095	textfile	TRUE	reported	TRUE	FALSE	FALSE	FALSE	2	1	TRUE	0.00308791	21.9704	7.47726e-08	TRUE	4.01057e-06
rs1035864	7	112094830	T	A	0.0921044	0.0183575	0.0303594	0.545396	DOCK4	6847	314193	321040	Colorectal_cancer_controls_excluding_all_cancers_R10	TRUE	reported	Colorectal_Cancer	7	112094830	T	A	-0.1088	0.120577	0.0241774	6.79e-06	GCST90199949	6-oxopiperidine-2-carboxylate levels	8032	textfile	TRUE	reported	TRUE	FALSE	TRUE	FALSE	2	1	TRUE	0.0025149	20.2456	1.13889e-06	TRUE	1.37582e-05
rs1036147	2	165903847	G	T	0.25828	0.014284	0.020293	0.481502	TTC21B	6847	314193	321040	Colorectal_cancer_controls_excluding_all_cancers_R10	TRUE	reported	Colorectal_Cancer	2	165903847	G	T	-0.0974777	0.158525	0.0216519	6.73e-06	GCST90200213	2-naphthol sulfate levels	7673	textfile	TRUE	reported	TRUE	FALSE	FALSE	FALSE	2	1	TRUE	0.00263456	20.2631	1.54329e-06	TRUE	1.43226e-05
rs1037776	2	71819349	T	G	0.833223	0.0512477	0.0239608	0.0324504	DYSF	6847	314193	321040	Colorectal_cancer_controls_excluding_all_cancers_R10	TRUE	reported	Colorectal_Cancer	2	71819349	T	G	0.12235	0.894174	0.0253184	1.35e-06	GCST90200875	Cysteinylglycine to glutamate ratio	8197	textfile	TRUE	reported	TRUE	FALSE	FALSE	FALSE	2	1	TRUE	0.00284083	23.3469	1.42489e-05	TRUE	9.36294e-06
rs1038160	8	89325712	C	T	0.387593	-0.00225791	0.0182143	0.901344	RIPK2	6847	314193	321040	Colorectal_cancer_controls_excluding_all_cancers_R10	TRUE	reported	Colorectal_Cancer	8	89325712	C	T	-0.109246	0.346577	0.0227805	1.62e-06	GCST90200092	Glycocholate glucuronide (1) levels	4381	textfile	TRUE	reported	TRUE	FALSE	FALSE	FALSE	2	1	TRUE	0.00522201	22.9872	4.78662e-08	TRUE	2.10515e-06
rs1038161	12	75651631	A	T	0.353926	-0.00746575	0.0184439	0.685637	KRR1	6847	314193	321040	Colorectal_cancer_controls_excluding_all_cancers_R10	TRUE	reported	Colorectal_Cancer	12	75651631	A	T	-0.0698072	0.396795	0.0156983	8.72e-06	GCST90199624	Hippurate levels	8260	textfile	TRUE	reported	TRUE	FALSE	TRUE	FALSE	2	1	TRUE	0.00238823	19.7692	5.10366e-07	TRUE	1.5319e-05
rs1038883	3	171358804	A	G	0.613273	0.014431	0.0182464	0.429004	TNIK	6847	314193	321040	Colorectal_cancer_controls_excluding_all_cancers_R10	TRUE	reported	Colorectal_Cancer	3	171358804	A	G	0.0685315	0.643283	0.0154027	8.61e-06	GCST90200474	X-11444 levels	8206	textfile	TRUE	reported	TRUE	FALSE	FALSE	FALSE	2	1	TRUE	0.00240663	19.7916	1.9484e-06	TRUE	1.98889e-05
rs1039336	9	8376287	G	A	0.267477	-0.0296916	0.0200733	0.139098	PTPRD	6847	314193	321040	Colorectal_cancer_controls_excluding_all_cancers_R10	TRUE	reported	Colorectal_Cancer	9	8376287	G	A	-0.0782201	0.262797	0.0172086	5.48e-06	GCST90200359	5-methylthioadenosine (mta) levels	8210	textfile	TRUE	reported	TRUE	FALSE	FALSE	FALSE	2	1	TRUE	0.00251022	20.6557	6.81503e-06	TRUE	2.11712e-05
rs10400558	12	77093892	C	T	0.614405	0.0146484	0.0182256	0.421557	E2F7	6847	314193	321040	Colorectal_cancer_controls_excluding_all_cancers_R10	TRUE	reported	Colorectal_Cancer	12	77093892	C	T	0.0733433	0.577807	0.0162685	6.53e-06	GCST90200004	N-carbamoylalanine levels	7315	textfile	TRUE	reported	TRUE	FALSE	FALSE	FALSE	2	1	TRUE	0.00277081	20.3192	2.01213e-06	TRUE	1.45821e-05
rs10400715	14	77222538	A	G	0.147103	0.00788461	0.0248797	0.751313	RP11-463C8.4,TMEM63C	6847	314193	321040	Colorectal_cancer_controls_excluding_all_cancers_R10	TRUE	reported	Colorectal_Cancer	14	77222538	A	G	0.0930837	0.155859	0.0201146	3.7e-06	GCST90200763	Phosphate to N-acetylneuraminate ratio	8256	textfile	TRUE	reported	TRUE	FALSE	FALSE	FALSE	2	1	TRUE	0.0025872	21.4101	3.12832e-07	TRUE	6.2919e-06
rs10401448	19	570193	C	G	0.194638	-0.0158078	0.0224201	0.480764	BSG	6847	314193	321040	Colorectal_cancer_controls_excluding_all_cancers_R10	TRUE	reported	Colorectal_Cancer	19	570193	C	G	-0.0904389	0.253787	0.0185101	1.03e-06	GCST90200528	X-17146 levels	7778	textfile	TRUE	reported	TRUE	FALSE	TRUE	FALSE	2	1	TRUE	0.00305981	23.8661	1.54849e-06	TRUE	2.40533e-06
rs1040168	3	54994003	C	T	0.35109	-0.00475889	0.0185037	0.797035	CACNA2D3	6847	314193	321040	Colorectal_cancer_controls_excluding_all_cancers_R10	TRUE	reported	Colorectal_Cancer	3	54994003	C	T	0.0782065	0.331509	0.0168865	3.63e-06	GCST90200975	Arachidonate (20:4n6) to caffeine ratio	8000	textfile	TRUE	reported	TRUE	FALSE	FALSE	FALSE	2	1	TRUE	0.00267395	21.4436	2.06032e-07	TRUE	5.85158e-06
rs10401994	19	6096648	G	A	0.918107	-0.0155781	0.0327722	0.63454	RFX2	6847	314193	321040	Colorectal_cancer_controls_excluding_all_cancers_R10	TRUE	reported	Colorectal_Cancer	19	6096648	G	A	-0.127406	0.912957	0.0275458	3.74e-06	GCST90200444	Dihydroorotate levels	8195	textfile	TRUE	reported	TRUE	FALSE	FALSE	FALSE	2	1	TRUE	0.00260368	21.3876	7.03815e-07	TRUE	7.1379e-06
rs10403542	19	13586223	C	T	0.165146	-0.0232083	0.023809	0.329673	CACNA1A	6847	314193	321040	Colorectal_cancer_controls_excluding_all_cancers_R10	TRUE	reported	Colorectal_Cancer	19	13586223	C	T	0.0869623	0.186684	0.0191621	5.67e-06	GCST90200441	Tryptophan levels	8235	textfile	TRUE	reported	TRUE	FALSE	FALSE	FALSE	2	1	TRUE	0.00249475	20.5907	2.95967e-06	TRUE	1.52984e-05
rs10404261	19	12316287	G	A	0.179636	0.00095245	0.0230944	0.967103	ZNF563	6847	314193	321040	Colorectal_cancer_controls_excluding_all_cancers_R10	TRUE	reported	Colorectal_Cancer	19	12316287	G	A	-0.0869678	0.174899	0.0193493	6.97e-06	GCST90200287	N-acetylvaline levels	8218	textfile	TRUE	reported	TRUE	FALSE	FALSE	FALSE	2	1	TRUE	0.00245219	20.1967	5.298e-09	TRUE	9.46463e-06
rs1040519	6	9542333	G	A	0.618948	0.00641542	0.0183743	0.726976	OFCC1	6847	314193	321040	Colorectal_cancer_controls_excluding_all_cancers_R10	TRUE	reported	Colorectal_Cancer	6	9542333	G	A	-0.0818991	0.708369	0.0168315	1.14e-06	GCST90199634	5-hydroxylysine levels	8128	textfile	TRUE	reported	TRUE	FALSE	FALSE	FALSE	2	1	TRUE	0.00290446	23.6704	3.79725e-07	TRUE	2.06127e-06
rs1040519	6	9542333	G	A	0.618948	0.00641542	0.0183743	0.726976	OFCC1	6847	314193	321040	Colorectal_cancer_controls_excluding_all_cancers_R10	TRUE	reported	Colorectal_Cancer	6	9542333	G	A	-0.0759074	0.70799	0.016255	3.01e-06	GCST90200156	Cortolone glucuronide (1) levels	8152	textfile	TRUE	reported	TRUE	FALSE	FALSE	FALSE	2	1	TRUE	0.0026679	21.8016	3.79725e-07	TRUE	5.26882e-06
rs10405452	19	22347066	T	C	0.135916	0.00298592	0.0258339	0.907984	ZNF729	6847	314193	321040	Colorectal_cancer_controls_excluding_all_cancers_R10	TRUE	reported	Colorectal_Cancer	19	22347066	T	C	-0.1323	0.140723	0.0296958	8.38e-06	GCST90200815	3-hydroxyisobutyrate to adenosine 5'-diphosphate (ADP) ratio	4488	textfile	TRUE	reported	TRUE	FALSE	FALSE	FALSE	2	1	TRUE	0.00440312	19.8397	4.16119e-08	TRUE	1.05259e-05
rs10405514	19	50790275	A	G	0.0247273	0.0432747	0.0563753	0.442714	CTD-2568A17.1	6847	314193	321040	Colorectal_cancer_controls_excluding_all_cancers_R10	TRUE	reported	Colorectal_Cancer	19	50790275	A	G	0.204955	0.034432	0.046143	8.92e-06	GCST90200478	X-12221 levels	6819	textfile	TRUE	reported	TRUE	FALSE	FALSE	FALSE	2	1	TRUE	0.00288489	19.7232	1.8354e-06	TRUE	1.85589e-05
rs10407646	19	49897842	G	A	0.0674713	0.0135635	0.0352477	0.700382	IL4I1	6847	314193	321040	Colorectal_cancer_controls_excluding_all_cancers_R10	TRUE	reported	Colorectal_Cancer	19	49897842	G	A	-0.105824	0.131331	0.0235273	6.86e-06	GCST90200444	Dihydroorotate levels	8195	textfile	TRUE	reported	TRUE	FALSE	FALSE	FALSE	2	1	TRUE	0.00246266	20.2264	4.61235e-07	TRUE	1.19623e-05
rs10407741	19	19678274	C	T	0.989192	-0.00203542	0.0859983	0.981117	ZNF101	6847	314193	321040	Colorectal_cancer_controls_excluding_all_cancers_R10	TRUE	reported	Colorectal_Cancer	19	19678274	C	T	0.20828	0.974984	0.047031	9.49e-06	GCST90199828	N-acetylserine levels	8217	textfile	TRUE	reported	TRUE	FALSE	FALSE	FALSE	2	1	TRUE	0.0023811	19.6074	1.74489e-09	TRUE	1.26135e-05
rs10407741	19	19678274	C	T	0.989192	-0.00203542	0.0859983	0.981117	ZNF101	6847	314193	321040	Colorectal_cancer_controls_excluding_all_cancers_R10	TRUE	reported	Colorectal_Cancer	19	19678274	C	T	0.214658	0.975115	0.0480875	8.05e-06	GCST90199717	1-methyl-4-imidazoleacetate levels	8090	textfile	TRUE	reported	TRUE	FALSE	FALSE	FALSE	2	1	TRUE	0.00245704	19.9215	1.74489e-09	TRUE	1.07067e-05
rs10407762	19	52784848	T	C	0.139715	0.0151009	0.0254006	0.552172	ZNF600	6847	314193	321040	Colorectal_cancer_controls_excluding_all_cancers_R10	TRUE	reported	Colorectal_Cancer	19	52784848	T	C	-0.107226	0.172389	0.0235672	5.37e-06	GCST90200639	X-24757 levels	6251	textfile	TRUE	reported	TRUE	FALSE	FALSE	FALSE	2	1	TRUE	0.00330065	20.694	1.10093e-06	TRUE	9.84937e-06
rs10407786	19	53365726	G	C	0.113367	0.00856435	0.027986	0.759588	ZNF525	6847	314193	321040	Colorectal_cancer_controls_excluding_all_cancers_R10	TRUE	reported	Colorectal_Cancer	19	53365726	G	C	-0.0934192	0.156797	0.0204866	5.11e-06	GCST90201015	Bilirubin (Z,Z) to androsterone glucuronide ratio	7888	textfile	TRUE	reported	TRUE	FALSE	TRUE	FALSE	2	1	TRUE	0.00262919	20.7885	2.91708e-07	TRUE	8.39668e-06
rs1041010	14	96754590	C	A	0.117727	0.0316229	0.0275191	0.250503	VRK1	6847	314193	321040	Colorectal_cancer_controls_excluding_all_cancers_R10	TRUE	reported	Colorectal_Cancer	14	96754590	C	A	-0.111696	0.117271	0.0240269	3.34e-06	GCST90200709	X-12798 levels	8186	textfile	TRUE	reported	TRUE	FALSE	FALSE	FALSE	2	1	TRUE	0.00263307	21.606	4.11314e-06	TRUE	1.04993e-05
rs10410885	19	10032406	A	G	0.0108776	-0.0641056	0.0855459	0.453634	RDH8	6847	314193	321040	Colorectal_cancer_controls_excluding_all_cancers_R10	TRUE	reported	Colorectal_Cancer	19	10032406	A	G	0.239676	0.0236938	0.0505597	2.13e-06	GCST90199869	2-hydroxyhippurate levels	8241	textfile	TRUE	reported	TRUE	FALSE	FALSE	FALSE	2	1	TRUE	0.00271943	22.4665	1.74918e-06	TRUE	5.13307e-06
rs10411485	19	47046732	T	C	0.01024	0.0250798	0.0920438	0.785256	TMEM160	6847	314193	321040	Colorectal_cancer_controls_excluding_all_cancers_R10	TRUE	reported	Colorectal_Cancer	19	47046732	T	C	-0.278553	0.014989	0.0583525	1.81e-06	GCST90200443	Pseudouridine levels	8213	textfile	TRUE	reported	TRUE	FALSE	FALSE	FALSE	2	1	TRUE	0.00276689	22.782	2.3126e-07	TRUE	3.04636e-06
rs10411606	19	11062453	A	G	0.980308	-0.0991968	0.0646769	0.125097	SMARCA4	6847	314193	321040	Colorectal_cancer_controls_excluding_all_cancers_R10	TRUE	reported	Colorectal_Cancer	19	11062453	A	G	-0.334071	0.989097	0.0750809	8.61e-06	GCST90199836	N-methylproline levels	8299	textfile	TRUE	reported	TRUE	FALSE	FALSE	FALSE	2	1	TRUE	0.0023799	19.7931	7.32714e-06	TRUE	3.36685e-05
rs1041213	6	2353442	G	A	0.563552	0.0140874	0.0177994	0.428678	GMDS	6847	314193	321040	Colorectal_cancer_controls_excluding_all_cancers_R10	TRUE	reported	Colorectal_Cancer	6	2353442	G	A	-0.10641	0.604031	0.0213742	6.41e-07	GCST90200841	Adenosine 5'-diphosphate (ADP) to oxalate (ethanedioate) ratio	4556	textfile	TRUE	reported	TRUE	FALSE	FALSE	FALSE	2	1	TRUE	0.0054106	24.7739	1.95115e-06	TRUE	1.27372e-06
rs10412211	19	13480728	T	G	0.50571	-0.00456118	0.0176855	0.79648	CACNA1A	6847	314193	321040	Colorectal_cancer_controls_excluding_all_cancers_R10	TRUE	reported	Colorectal_Cancer	19	13480728	T	G	0.0794101	0.467867	0.0176411	6.75e-06	GCST90200155	2-furoylcarnitine levels	6448	textfile	TRUE	reported	TRUE	FALSE	FALSE	FALSE	2	1	TRUE	0.00313265	20.2565	2.07186e-07	TRUE	9.99126e-06
rs1041350	9	23613595	C	T	0.117651	-0.0289084	0.0273034	0.289698	ELAVL2	6847	314193	321040	Colorectal_cancer_controls_excluding_all_cancers_R10	TRUE	reported	Colorectal_Cancer	9	23613595	C	T	0.0994006	0.162725	0.0208627	1.89e-06	GCST90199646	Gentisate levels	8013	textfile	TRUE	reported	TRUE	FALSE	FALSE	FALSE	2	1	TRUE	0.00282497	22.6949	3.49184e-06	TRUE	5.6825e-06
rs10414334	19	50865491	A	C	0.0562857	0.00524713	0.0385019	0.891598	KLK2	6847	314193	321040	Colorectal_cancer_controls_excluding_all_cancers_R10	TRUE	reported	Colorectal_Cancer	19	50865491	A	C	-0.204428	0.0321705	0.0426958	1.68e-06	GCST90200167	Glutamine conjugate of C7H12O2 levels	7881	textfile	TRUE	reported	TRUE	FALSE	FALSE	FALSE	2	1	TRUE	0.00290047	22.9192	5.78522e-08	TRUE	2.52572e-06
rs10414919	19	19944477	A	G	0.271814	0.0149547	0.0198295	0.450751	ZNF93	6847	314193	321040	Colorectal_cancer_controls_excluding_all_cancers_R10	TRUE	reported	Colorectal_Cancer	19	19944477	A	G	-0.0797399	0.280961	0.0161833	8.34e-07	GCST90199658	Alpha-hydroxyisocaproate levels	8250	textfile	TRUE	reported	TRUE	FALSE	FALSE	FALSE	2	1	TRUE	0.00293418	24.2724	1.77163e-06	TRUE	2.1101e-06
rs10416495	19	39821472	C	T	0.448231	0.00153002	0.017763	0.931359	DYRK1B	6847	314193	321040	Colorectal_cancer_controls_excluding_all_cancers_R10	TRUE	reported	Colorectal_Cancer	19	39821472	C	T	0.0686978	0.431671	0.0154164	8.34e-06	GCST90200810	Alpha-ketoglutarate to kynurenine ratio	8272	textfile	TRUE	reported	TRUE	FALSE	FALSE	FALSE	2	1	TRUE	0.00239479	19.8525	2.31101e-08	TRUE	1.16712e-05
rs10417970	19	41669397	A	G	0.245483	-0.0112631	0.0204859	0.582459	CEACAM7	6847	314193	321040	Colorectal_cancer_controls_excluding_all_cancers_R10	TRUE	reported	Colorectal_Cancer	19	41669397	A	G	0.0824904	0.263052	0.0184867	8.11e-06	GCST90200568	X-19438 levels	7259	textfile	TRUE	reported	TRUE	FALSE	FALSE	FALSE	2	1	TRUE	0.0027354	19.9053	9.41556e-07	TRUE	1.50539e-05
rs10418839	19	7790895	A	G	0.270552	-0.0198381	0.0198992	0.318798	CLEC4M	6847	314193	321040	Colorectal_cancer_controls_excluding_all_cancers_R10	TRUE	reported	Colorectal_Cancer	19	7790895	A	G	0.0916008	0.269878	0.0188063	1.11e-06	GCST90200555	X-17690 levels	7043	textfile	TRUE	reported	TRUE	FALSE	FALSE	FALSE	2	1	TRUE	0.00335717	23.7175	3.09577e-06	TRUE	3.03488e-06
rs10420267	19	47993093	A	G	0.292938	0.0059614	0.0194064	0.7587	BSPH1	6847	314193	321040	Colorectal_cancer_controls_excluding_all_cancers_R10	TRUE	reported	Colorectal_Cancer	19	47993093	A	G	0.0759716	0.372065	0.0166063	4.77e-06	GCST90200650	X-25109 levels	7477	textfile	TRUE	reported	TRUE	FALSE	FALSE	FALSE	2	1	TRUE	0.00279136	20.9238	2.93932e-07	TRUE	7.70661e-06
rs10420459	19	28770038	G	A	0.187378	0.00839021	0.0227913	0.712774	UQCRFS1	6847	314193	321040	Colorectal_cancer_controls_excluding_all_cancers_R10	TRUE	reported	Colorectal_Cancer	19	28770038	G	A	0.157966	0.0836715	0.0315305	5.44e-07	GCST90200576	X-21285 levels	6180	textfile	TRUE	reported	TRUE	FALSE	FALSE	FALSE	2	1	TRUE	0.00404498	25.0914	4.22132e-07	TRUE	9.23418e-07
rs10420488	19	47728655	G	A	0.359143	0.0169215	0.0184859	0.359996	EHD2	6847	314193	321040	Colorectal_cancer_controls_excluding_all_cancers_R10	TRUE	reported	Colorectal_Cancer	19	47728655	G	A	-0.0755724	0.372429	0.0155679	1.21e-06	GCST90200470	X-11470 levels	8134	textfile	TRUE	reported	TRUE	FALSE	FALSE	FALSE	2	1	TRUE	0.00288872	23.5591	2.60997e-06	TRUE	3.36828e-06
rs1042184	5	140346376	A	G	0.0693881	-0.0323964	0.0349703	0.35424	HBEGF	6847	314193	321040	Colorectal_cancer_controls_excluding_all_cancers_R10	TRUE	reported	Colorectal_Cancer	5	140346376	A	G	-0.149121	0.0789397	0.0314017	2.05e-06	GCST90200555	X-17690 levels	7043	textfile	TRUE	reported	TRUE	FALSE	FALSE	FALSE	2	1	TRUE	0.00319172	22.5449	2.67322e-06	TRUE	5.15486e-06
rs10422209	19	1026319	G	C	0.0824687	0.0159733	0.0319409	0.617013	CNN2	6847	314193	321040	Colorectal_cancer_controls_excluding_all_cancers_R10	TRUE	reported	Colorectal_Cancer	19	1026319	G	C	-0.18493	0.132281	0.0223058	1.13e-16	GCST90200098	Ceramide (d18:1/24:1) levels	8265	textfile	TRUE	reported	TRUE	FALSE	TRUE	FALSE	2	1	TRUE	0.00824782	68.7186	7.78997e-07	TRUE	5.77353e-16
rs10422369	19	32872135	T	C	0.677335	-0.00853104	0.0188905	0.651553	SLC7A9	6847	314193	321040	Colorectal_cancer_controls_excluding_all_cancers_R10	TRUE	reported	Colorectal_Cancer	19	32872135	T	C	0.104982	0.605058	0.014827	1.44e-12	GCST90199961	Methionine sulfone levels	8254	textfile	TRUE	reported	TRUE	FALSE	FALSE	FALSE	2	1	TRUE	0.00603711	50.1208	6.35269e-07	TRUE	4.79971e-12
rs10422859	19	14079694	C	T	0.384109	-0.0165314	0.0181797	0.363174	C19orf67	6847	314193	321040	Colorectal_cancer_controls_excluding_all_cancers_R10	TRUE	reported	Colorectal_Cancer	19	14079694	C	T	-0.0734001	0.386372	0.0159387	4.12e-06	GCST90200341	N-stearoyl-sphingosine (d18:1/18:0) levels	8254	textfile	TRUE	reported	TRUE	FALSE	FALSE	FALSE	2	1	TRUE	0.00256276	21.2023	2.57564e-06	TRUE	1.08064e-05
rs10423572	19	6811556	C	T	0.00890339	-0.0279725	0.0898901	0.755659	VAV1	6847	314193	321040	Colorectal_cancer_controls_excluding_all_cancers_R10	TRUE	reported	Colorectal_Cancer	19	6811556	C	T	0.174338	0.0428868	0.0361642	1.43e-06	GCST90200049	Myristoyl dihydrosphingomyelin (d18:0/14:0) levels	8254	textfile	TRUE	reported	TRUE	FALSE	FALSE	FALSE	2	1	TRUE	0.00280764	23.2338	3.01633e-07	TRUE	2.5065e-06
rs10423657	19	14277965	A	C	0.00369918	0.01019	0.138407	0.94131	ADGRL1	6847	314193	321040	Colorectal_cancer_controls_excluding_all_cancers_R10	TRUE	reported	Colorectal_Cancer	19	14277965	A	C	-0.321988	0.0110236	0.0723991	8.69e-06	GCST90200320	Dihomo-linoleate (20:2n6) levels	8284	textfile	TRUE	reported	TRUE	FALSE	FALSE	FALSE	2	1	TRUE	0.00238198	19.7746	1.68839e-08	TRUE	1.20371e-05
rs10424343	19	57448574	T	C	0.668741	0.00361709	0.0188837	0.848098	AC004076.9	6847	314193	321040	Colorectal_cancer_controls_excluding_all_cancers_R10	TRUE	reported	Colorectal_Cancer	19	57448574	T	C	0.0922519	0.739389	0.0182212	4.13e-07	GCST90200301	Gamma-glutamylglutamine levels	8217	textfile	TRUE	reported	TRUE	FALSE	FALSE	FALSE	2	1	TRUE	0.00310979	25.6266	1.14284e-07	TRUE	6.84981e-07
rs10424752	19	27977671	C	A	0.172217	-0.00276425	0.023398	0.905956	UQCRFS1	6847	314193	321040	Colorectal_cancer_controls_excluding_all_cancers_R10	TRUE	reported	Colorectal_Cancer	19	27977671	C	A	0.0842665	0.212886	0.0184232	4.79e-06	GCST90199992	Octadecanedioylcarnitine (C18-DC) levels	8049	textfile	TRUE	reported	TRUE	FALSE	FALSE	FALSE	2	1	TRUE	0.00259245	20.9157	4.34748e-08	TRUE	6.91127e-06
rs10425645	19	31328924	A	C	0.204978	-0.00907727	0.0219642	0.679405	TSHZ3	6847	314193	321040	Colorectal_cancer_controls_excluding_all_cancers_R10	TRUE	reported	Colorectal_Cancer	19	31328924	A	C	0.105936	0.137877	0.023572	6.98e-06	GCST90200956	Cytidine to N-acetylglucosamine to N-acetylgalactosamine ratio	7427	textfile	TRUE	reported	TRUE	FALSE	FALSE	FALSE	2	1	TRUE	0.00271207	20.1919	5.32011e-07	TRUE	1.19759e-05
rs1042580	20	23046984	C	T	0.326509	-0.00949105	0.018834	0.614309	THBD	6847	314193	321040	Colorectal_cancer_controls_excluding_all_cancers_R10	TRUE	reported	Colorectal_Cancer	20	23046984	C	T	-0.0751005	0.372562	0.0163991	4.66e-06	GCST90199895	1-lignoceroyl-GPC (24:0) levels	8208	textfile	TRUE	reported	TRUE	FALSE	FALSE	FALSE	2	1	TRUE	0.00254859	20.9672	7.91014e-07	TRUE	9.0032e-06
rs10425975	19	47881378	A	G	0.820099	0.00784276	0.0233937	0.737435	SULT2A1	6847	314193	321040	Colorectal_cancer_controls_excluding_all_cancers_R10	TRUE	reported	Colorectal_Cancer	19	47881378	A	G	0.227308	0.835107	0.0210856	4.27e-27	GCST90200231	Lithocholate sulfate (1) levels	7891	textfile	TRUE	reported	TRUE	FALSE	FALSE	FALSE	2	1	TRUE	0.0145136	116.184	3.50091e-07	TRUE	4.09199e-26
rs10426201	19	47881492	A	G	0.820095	0.00766785	0.0233938	0.743082	SULT2A1	6847	314193	321040	Colorectal_cancer_controls_excluding_all_cancers_R10	TRUE	reported	Colorectal_Cancer	19	47881492	A	G	-0.161326	0.832017	0.0226011	9.47e-13	GCST90199933	3b-hydroxy-5-cholenoic acid levels	6846	textfile	TRUE	reported	TRUE	FALSE	FALSE	FALSE	2	1	TRUE	0.00738741	50.9357	3.34647e-07	TRUE	2.46171e-12
rs10426201	19	47881492	A	G	0.820095	0.00766785	0.0233938	0.743082	SULT2A1	6847	314193	321040	Colorectal_cancer_controls_excluding_all_cancers_R10	TRUE	reported	Colorectal_Cancer	19	47881492	A	G	0.176639	0.835448	0.0216381	3.26e-16	GCST90199852	5alpha-androstan-3beta,17alpha-diol disulfate levels	7103	textfile	TRUE	reported	TRUE	FALSE	FALSE	FALSE	2	1	TRUE	0.00929475	66.6212	3.34647e-07	TRUE	1.12818e-15
rs10426317	19	48645524	T	C	0.639885	0.0201427	0.0185394	0.277264	CA11	6847	314193	321040	Colorectal_cancer_controls_excluding_all_cancers_R10	TRUE	reported	Colorectal_Cancer	19	48645524	T	C	0.0863094	0.752943	0.0168725	3.13e-07	GCST90199947	Sphingomyelin (d18:2/16:0, d18:1/16:1) levels	8272	textfile	TRUE	reported	TRUE	FALSE	FALSE	FALSE	2	1	TRUE	0.00315337	26.1609	3.67691e-06	TRUE	1.088e-06
rs10426317	19	48645524	T	C	0.639885	0.0201427	0.0185394	0.277264	CA11	6847	314193	321040	Colorectal_cancer_controls_excluding_all_cancers_R10	TRUE	reported	Colorectal_Cancer	19	48645524	T	C	0.0825128	0.752652	0.0185409	8.57e-06	GCST90200108	N-palmitoyl-sphingadienine (d18:2/16:0) levels	7805	textfile	TRUE	reported	TRUE	FALSE	FALSE	FALSE	2	1	TRUE	0.00253109	19.8002	3.67691e-06	TRUE	2.36673e-05
rs10426452	19	49404433	A	G	0.206018	-0.0160896	0.0218347	0.461194	CCDC155	6847	314193	321040	Colorectal_cancer_controls_excluding_all_cancers_R10	TRUE	reported	Colorectal_Cancer	19	49404433	A	G	0.101236	0.282835	0.0227803	8.83e-06	GCST90200894	Inosine to theophylline ratio	4662	textfile	TRUE	reported	TRUE	FALSE	FALSE	FALSE	2	1	TRUE	0.00421835	19.7408	1.69136e-06	TRUE	1.56415e-05
rs10429299	8	87869203	C	T	0.205123	-0.0159262	0.0218908	0.466901	DCAF4L2	6847	314193	321040	Colorectal_cancer_controls_excluding_all_cancers_R10	TRUE	reported	Colorectal_Cancer	8	87869203	C	T	0.103257	0.213466	0.0200553	2.62e-07	GCST90200712	Spermidine to 5-methylthioadenosine (MTA) ratio	7320	textfile	TRUE	reported	TRUE	FALSE	FALSE	FALSE	2	1	TRUE	0.00360828	26.501	1.6487e-06	TRUE	6.41745e-07
rs1043066	22	24416304	A	G	0.0182036	-0.0370108	0.065858	0.57413	SPECC1L,SPECC1L-ADORA2A	6847	314193	321040	Colorectal_cancer_controls_excluding_all_cancers_R10	TRUE	reported	Colorectal_Cancer	22	24416304	A	G	0.153298	0.0581664	0.0326648	2.69e-06	GCST90200402	Lysine levels	8250	textfile	TRUE	reported	TRUE	FALSE	FALSE	FALSE	2	1	TRUE	0.00266257	22.0195	9.8374e-07	TRUE	5.57009e-06
rs10432313	19	10046990	G	A	0.0485422	0.0326194	0.041419	0.430962	RDH8	6847	314193	321040	Colorectal_cancer_controls_excluding_all_cancers_R10	TRUE	reported	Colorectal_Cancer	19	10046990	G	A	-0.206989	0.0401589	0.0418255	7.46e-07	GCST90200575	X-21283 levels	7055	textfile	TRUE	reported	TRUE	FALSE	FALSE	FALSE	2	1	TRUE	0.00345947	24.4844	1.93194e-06	TRUE	1.78757e-06
rs10433994	4	105564037	G	A	0.843062	-0.0124037	0.0245043	0.612727	ARHGEF38	6847	314193	321040	Colorectal_cancer_controls_excluding_all_cancers_R10	TRUE	reported	Colorectal_Cancer	4	105564037	G	A	0.0788776	0.793329	0.0176806	8.15e-06	GCST90200967	Phosphate to urate ratio	8204	textfile	TRUE	reported	TRUE	FALSE	FALSE	FALSE	2	1	TRUE	0.00242011	19.8979	7.98102e-07	TRUE	1.54016e-05
rs10435215	7	153629633	G	A	0.295527	0.0229828	0.0193305	0.234463	DPP6	6847	314193	321040	Colorectal_cancer_controls_excluding_all_cancers_R10	TRUE	reported	Colorectal_Cancer	7	153629633	G	A	-0.0857308	0.404909	0.0165615	2.26e-07	GCST90200795	Oleoyl-linoleoyl-glycerol (18:1 to 18:2) [2] to linoleoyl-arachidonoyl-glycerol (18:2 to 20:4) [2] ratio	7615	textfile	TRUE	reported	TRUE	FALSE	FALSE	FALSE	2	1	TRUE	0.00350654	26.7892	4.4031e-06	TRUE	8.1698e-07
rs10435873	9	116275755	G	T	0.427684	-0.00906658	0.0179024	0.612544	PAPPA	6847	314193	321040	Colorectal_cancer_controls_excluding_all_cancers_R10	TRUE	reported	Colorectal_Cancer	9	116275755	G	T	0.0843437	0.401058	0.0186065	5.81e-06	GCST90200262	N-succinyl-phenylalanine levels	6199	textfile	TRUE	reported	TRUE	FALSE	FALSE	FALSE	2	1	TRUE	0.00330383	20.5417	7.98923e-07	TRUE	1.00241e-05
rs10436897	1	188965704	A	C	0.0106019	0.0283405	0.0836301	0.734702	BRINP3	6847	314193	321040	Colorectal_cancer_controls_excluding_all_cancers_R10	TRUE	reported	Colorectal_Cancer	1	188965704	A	C	0.242209	0.0182504	0.054792	9.85e-06	GCST90200677	N-acetylphenylalanine levels	8228	textfile	TRUE	reported	TRUE	FALSE	FALSE	FALSE	2	1	TRUE	0.00236931	19.5362	3.5771e-07	TRUE	1.64087e-05
rs10436922	1	90852143	A	G	0.123467	0.0211447	0.0270207	0.433897	ZNF644	6847	314193	321040	Colorectal_cancer_controls_excluding_all_cancers_R10	TRUE	reported	Colorectal_Cancer	1	90852143	A	G	0.105061	0.162245	0.0209375	5.23e-07	GCST90200629	X-24337 levels	8088	textfile	TRUE	reported	TRUE	FALSE	FALSE	FALSE	2	1	TRUE	0.00310343	25.1725	1.90744e-06	TRUE	1.36747e-06
rs10444899	15	101700437	T	C	0.47894	0.0443957	0.0176388	0.011838	TARSL2	6847	314193	321040	Colorectal_cancer_controls_excluding_all_cancers_R10	TRUE	reported	Colorectal_Cancer	15	101700437	T	C	-0.0704342	0.444881	0.0154846	5.4e-06	GCST90199800	Carnitine C5:1 levels	8097	textfile	TRUE	reported	TRUE	FALSE	FALSE	FALSE	2	1	TRUE	0.00254879	20.6852	1.97322e-05	TRUE	4.22276e-05
rs10445235	17	74264155	T	C	0.796647	-0.011365	0.022015	0.605685	TTYH2	6847	314193	321040	Colorectal_cancer_controls_excluding_all_cancers_R10	TRUE	reported	Colorectal_Cancer	17	74264155	T	C	0.079932	0.761787	0.0180281	9.26e-06	GCST90200700	Decadienedioic acid (C10:2-DC) levels	8131	textfile	TRUE	reported	TRUE	FALSE	FALSE	FALSE	2	1	TRUE	0.00241184	19.6533	8.30122e-07	TRUE	1.74716e-05
rs10445235	17	74264155	T	C	0.796647	-0.011365	0.022015	0.605685	TTYH2	6847	314193	321040	Colorectal_cancer_controls_excluding_all_cancers_R10	TRUE	reported	Colorectal_Cancer	17	74264155	T	C	0.0823205	0.761006	0.017876	4.12e-06	GCST90199693	3-hydroxydecanoate levels	8239	textfile	TRUE	reported	TRUE	FALSE	FALSE	FALSE	2	1	TRUE	0.00256735	21.2017	8.30122e-07	TRUE	8.09308e-06
rs10445262	17	5039881	G	A	0.365222	-0.0194551	0.0184245	0.290996	SLC52A1	6847	314193	321040	Colorectal_cancer_controls_excluding_all_cancers_R10	TRUE	reported	Colorectal_Cancer	17	5039881	G	A	-0.153063	0.246236	0.0175429	2.66e-18	GCST90200195	N-acetyl-isoputreanine levels	8236	textfile	TRUE	reported	TRUE	FALSE	FALSE	FALSE	2	1	TRUE	0.00915852	76.1083	3.47308e-06	TRUE	3.35352e-17
rs10445741	2	229243032	T	C	0.564564	-0.0246375	0.0178115	0.166593	PID1	6847	314193	321040	Colorectal_cancer_controls_excluding_all_cancers_R10	TRUE	reported	Colorectal_Cancer	2	229243032	T	C	0.0694233	0.465588	0.0152299	5.16e-06	GCST90200359	5-methylthioadenosine (mta) levels	8210	textfile	TRUE	reported	TRUE	FALSE	FALSE	FALSE	2	1	TRUE	0.0025245	20.7735	5.95978e-06	TRUE	1.86827e-05
rs1044690	6	44277504	C	G	0.253122	-0.0221368	0.0202258	0.273742	RP11-444E17.6,TMEM151B	6847	314193	321040	Colorectal_cancer_controls_excluding_all_cancers_R10	TRUE	reported	Colorectal_Cancer	6	44277504	C	G	-0.0965424	0.244756	0.0207191	3.17e-06	GCST90200317	Homovanillate (hva) levels	6320	textfile	TRUE	reported	TRUE	FALSE	TRUE	FALSE	2	1	TRUE	0.00342364	21.7049	3.73128e-06	TRUE	8.24828e-06
rs10447274	5	121874520	T	C	0.70498	0.00925511	0.0192668	0.630968	FTMT	6847	314193	321040	Colorectal_cancer_controls_excluding_all_cancers_R10	TRUE	reported	Colorectal_Cancer	5	121874520	T	C	0.0745435	0.676081	0.016521	6.42e-06	GCST90200859	Adenosine 5'-monophosphate (AMP) to asparagine ratio	8188	textfile	TRUE	reported	TRUE	FALSE	FALSE	FALSE	2	1	TRUE	0.00248022	20.3536	7.18761e-07	TRUE	1.20213e-05
rs10447314	6	89065417	G	C	0.233678	-0.0277412	0.020803	0.182362	PNRC1	6847	314193	321040	Colorectal_cancer_controls_excluding_all_cancers_R10	TRUE	reported	Colorectal_Cancer	6	89065417	G	C	0.0719094	0.308432	0.016078	7.73e-06	GCST90199979	Carnitine C14:1 levels	8257	textfile	TRUE	reported	TRUE	FALSE	TRUE	FALSE	2	1	TRUE	0.00241676	19.9987	5.53907e-06	TRUE	2.64081e-05
rs10448182	9	12910296	T	C	0.263548	0.0324684	0.0201494	0.107096	LURAP1L	6847	314193	321040	Colorectal_cancer_controls_excluding_all_cancers_R10	TRUE	reported	Colorectal_Cancer	9	12910296	T	C	-0.071163	0.226415	0.0159344	7.97e-06	GCST90199983	5alpha-androstan-3alpha,17beta-diol monosulfate (2) levels	5920	textfile	TRUE	reported	TRUE	FALSE	FALSE	FALSE	2	1	TRUE	0.0033578	19.9384	8.08788e-06	TRUE	2.6105e-05
rs1045017	1	23761638	A	G	0.238342	-0.0109253	0.0208239	0.599824	TCEB3	6847	314193	321040	Colorectal_cancer_controls_excluding_all_cancers_R10	TRUE	reported	Colorectal_Cancer	1	23761638	A	G	0.0779976	0.261467	0.0171971	5.75e-06	GCST90199896	Sulfate levels	8230	textfile	TRUE	reported	TRUE	FALSE	FALSE	FALSE	2	1	TRUE	0.00249326	20.5658	8.57399e-07	TRUE	1.1186e-05
rs10454465	10	70250578	G	C	0.373398	-0.0106833	0.0183344	0.560099	NPFFR1	6847	314193	321040	Colorectal_cancer_controls_excluding_all_cancers_R10	TRUE	reported	Colorectal_Cancer	10	70250578	G	C	0.0821936	0.273881	0.0165627	6.96e-07	GCST90200473	X-11795 levels	8238	textfile	TRUE	reported	TRUE	FALSE	TRUE	FALSE	2	1	TRUE	0.00298054	24.6211	1.05759e-06	TRUE	1.55027e-06
rs10454723	18	74601652	G	C	0.675464	0.0142287	0.01897	0.453218	ZNF407	6847	314193	321040	Colorectal_cancer_controls_excluding_all_cancers_R10	TRUE	reported	Colorectal_Cancer	18	74601652	G	C	-0.0683329	0.632637	0.0153647	8.69e-06	GCST90200774	Uridine to pseudouridine ratio	8254	textfile	TRUE	reported	TRUE	FALSE	TRUE	FALSE	2	1	TRUE	0.0023906	19.7745	1.75241e-06	TRUE	1.95435e-05
rs10455872	6	160589086	G	A	0.0459017	0.0303647	0.0418033	0.467611	LPA	6847	314193	321040	Colorectal_cancer_controls_excluding_all_cancers_R10	TRUE	reported	Colorectal_Cancer	6	160589086	G	A	0.154353	0.072281	0.0296198	1.88e-07	GCST90200237	Palmitoyl-sphingosine-phosphoethanolamine (d18:1/16:0) levels	8140	textfile	TRUE	reported	TRUE	FALSE	FALSE	FALSE	2	1	TRUE	0.00332503	27.1493	1.64345e-06	TRUE	4.94786e-07
rs10455872	6	160589086	G	A	0.0459017	0.0303647	0.0418033	0.467611	LPA	6847	314193	321040	Colorectal_cancer_controls_excluding_all_cancers_R10	TRUE	reported	Colorectal_Cancer	6	160589086	G	A	0.160514	0.0720611	0.0273969	4.66e-09	GCST90199996	Sphingomyelin (d18:1/20:1, d18:2/20:0) levels	8255	textfile	TRUE	reported	TRUE	FALSE	FALSE	FALSE	2	1	TRUE	0.00414099	34.3177	1.64345e-06	TRUE	1.47091e-08
rs10456189	6	56407183	T	C	0.159212	0.0510536	0.0242992	0.0356369	COL21A1	6847	314193	321040	Colorectal_cancer_controls_excluding_all_cancers_R10	TRUE	reported	Colorectal_Cancer	6	56407183	T	C	0.0993201	0.152491	0.0211935	2.78e-06	GCST90199800	Carnitine C5:1 levels	8097	textfile	TRUE	reported	TRUE	FALSE	FALSE	FALSE	2	1	TRUE	0.00270501	21.9564	1.375e-05	TRUE	1.73956e-05
rs10456272	6	23154117	G	A	0.31419	-0.0157666	0.0191675	0.410751	HDGFL1	6847	314193	321040	Colorectal_cancer_controls_excluding_all_cancers_R10	TRUE	reported	Colorectal_Cancer	6	23154117	G	A	0.0798388	0.25098	0.0176473	6.06e-06	GCST90200488	X-12117 levels	7379	textfile	TRUE	reported	TRUE	FALSE	FALSE	FALSE	2	1	TRUE	0.00276612	20.4623	2.10758e-06	TRUE	1.38141e-05
rs10457236	6	111550195	A	G	0.102431	-0.0147	0.0291196	0.613689	SLC16A10	6847	314193	321040	Colorectal_cancer_controls_excluding_all_cancers_R10	TRUE	reported	Colorectal_Cancer	6	111228992	A	G	-0.187812	0.150569	0.0214766	2.23e-18	GCST90200858	Phosphate to tyrosine ratio	8226	textfile	TRUE	reported	TRUE	FALSE	FALSE	FALSE	2	1	TRUE	0.00921103	76.4557	7.93788e-07	TRUE	1.33761e-17
rs10457236	6	111550195	A	G	0.102431	-0.0147	0.0291196	0.613689	SLC16A10	6847	314193	321040	Colorectal_cancer_controls_excluding_all_cancers_R10	TRUE	reported	Colorectal_Cancer	6	111228992	A	G	0.122954	0.150096	0.0220161	2.34e-08	GCST90199753	Gamma-glutamyltryptophan levels	7902	textfile	TRUE	reported	TRUE	FALSE	FALSE	FALSE	2	1	TRUE	0.00393149	31.1813	7.93788e-07	TRUE	5.499e-08
rs10457236	6	111550195	A	G	0.102431	-0.0147	0.0291196	0.613689	SLC16A10	6847	314193	321040	Colorectal_cancer_controls_excluding_all_cancers_R10	TRUE	reported	Colorectal_Cancer	6	111228992	A	G	-0.221708	0.150835	0.0217209	1.84e-24	GCST90200770	Phenylalanine to tyrosine ratio	8205	textfile	TRUE	reported	TRUE	FALSE	FALSE	FALSE	2	1	TRUE	0.0125386	104.16	7.93788e-07	TRUE	1.93238e-23
rs10457508	6	128355611	T	A	0.0244738	0.0413996	0.0574906	0.471457	PTPRK	6847	314193	321040	Colorectal_cancer_controls_excluding_all_cancers_R10	TRUE	reported	Colorectal_Cancer	6	128355611	T	A	-0.177501	0.0581744	0.0348169	3.43e-07	GCST90200603	X-23641 levels	6673	textfile	TRUE	reported	TRUE	FALSE	TRUE	FALSE	2	1	TRUE	0.00387982	25.9831	1.61525e-06	TRUE	7.85886e-07
rs10457940	6	157125068	C	G	0.169861	0.0200069	0.0238632	0.401807	ARID1B	6847	314193	321040	Colorectal_cancer_controls_excluding_all_cancers_R10	TRUE	reported	Colorectal_Cancer	6	157125068	C	G	-0.123368	0.0906053	0.0267418	3.96e-06	GCST90200463	X-11478 levels	8242	textfile	TRUE	reported	TRUE	FALSE	TRUE	FALSE	2	1	TRUE	0.00257556	21.2774	2.18949e-06	TRUE	9.87857e-06
rs10458052	6	1694864	T	A	0.316041	-0.0152515	0.0190444	0.423223	GMDS	6847	314193	321040	Colorectal_cancer_controls_excluding_all_cancers_R10	TRUE	reported	Colorectal_Cancer	6	1694864	T	A	-0.0860309	0.274321	0.0158509	5.71e-08	GCST90200624	X-24328 levels	7807	textfile	TRUE	reported	TRUE	FALSE	TRUE	FALSE	2	1	TRUE	0.00375908	29.4503	1.9977e-06	TRUE	1.65026e-07
rs10458125	6	1462059	C	A	0.0641502	0.0148655	0.0366015	0.684636	FOXF2	6847	314193	321040	Colorectal_cancer_controls_excluding_all_cancers_R10	TRUE	reported	Colorectal_Cancer	6	1462059	C	A	-0.177534	0.0367183	0.0401576	9.83e-06	GCST90200035	Palmitoyl dihydrosphingomyelin (d18:0/16:0) levels	8269	textfile	TRUE	reported	TRUE	FALSE	FALSE	FALSE	2	1	TRUE	0.00235803	19.5399	5.13809e-07	TRUE	1.72162e-05
rs10459364	13	20524110	A	G	0.0510361	0.00209016	0.0406078	0.958949	CRYL1	6847	314193	321040	Colorectal_cancer_controls_excluding_all_cancers_R10	TRUE	reported	Colorectal_Cancer	13	20524110	A	G	0.150718	0.0568096	0.0337762	8.11e-06	GCST90199756	1,7-dimethyluric acid levels	7950	textfile	TRUE	reported	TRUE	FALSE	FALSE	FALSE	2	1	TRUE	0.00249836	19.9067	8.25241e-09	TRUE	1.09575e-05
rs10459799	16	59963158	G	C	0.115697	-0.0315731	0.0276447	0.253411	RP11-457D20.2	6847	314193	321040	Colorectal_cancer_controls_excluding_all_cancers_R10	TRUE	reported	Colorectal_Cancer	16	59963158	G	C	-0.103929	0.147324	0.0224526	3.68e-06	GCST90199654	Paraxanthine levels in elite athletes	7840	textfile	TRUE	reported	TRUE	FALSE	TRUE	FALSE	2	1	TRUE	0.00272545	21.4205	4.06303e-06	TRUE	1.11246e-05
rs10459865	16	77083529	C	T	0.136284	-0.0250949	0.0259283	0.333116	MON1B	6847	314193	321040	Colorectal_cancer_controls_excluding_all_cancers_R10	TRUE	reported	Colorectal_Cancer	16	77083529	C	T	0.105994	0.112471	0.0236672	7.52e-06	GCST90199690	EDTA levels	8239	textfile	TRUE	reported	TRUE	FALSE	FALSE	FALSE	2	1	TRUE	0.0024285	20.0523	2.91785e-06	TRUE	1.98575e-05
rs1045989	9	111934208	C	A	0.659005	-0.00431909	0.0186374	0.816738	UGCG	6847	314193	321040	Colorectal_cancer_controls_excluding_all_cancers_R10	TRUE	reported	Colorectal_Cancer	9	111934208	C	A	0.0847598	0.58317	0.0152296	2.61e-08	GCST90199846	Glycosyl-N-stearoyl-sphingosine (d18:1/18:0) levels	8233	textfile	TRUE	reported	TRUE	FALSE	FALSE	FALSE	2	1	TRUE	0.00374812	30.9669	1.67284e-07	TRUE	4.91408e-08
rs10460102	18	29653238	C	A	0.158934	-0.0484734	0.0247356	0.0500357	DSC3	6847	314193	321040	Colorectal_cancer_controls_excluding_all_cancers_R10	TRUE	reported	Colorectal_Cancer	18	29653238	C	A	-0.0964982	0.139114	0.0215233	7.35e-06	GCST90200238	Pregnenetriol disulfate levels	8228	textfile	TRUE	reported	TRUE	FALSE	FALSE	FALSE	2	1	TRUE	0.00243706	20.0963	1.19618e-05	TRUE	3.87607e-05
rs10460926	3	82438917	T	C	0.183517	-0.026791	0.0230154	0.244406	GBE1	6847	314193	321040	Colorectal_cancer_controls_excluding_all_cancers_R10	TRUE	reported	Colorectal_Cancer	3	82438917	T	C	-0.100994	0.171729	0.0227045	8.66e-06	GCST90200068	1,2-dilinoleoyl-GPE (18:2/18:2) levels	6804	textfile	TRUE	reported	TRUE	FALSE	FALSE	FALSE	2	1	TRUE	0.00289963	19.7806	4.22065e-06	TRUE	2.32599e-05
rs10461476	5	62745634	A	G	0.294943	0.0133653	0.0195046	0.493194	IPO11	6847	314193	321040	Colorectal_cancer_controls_excluding_all_cancers_R10	TRUE	reported	Colorectal_Cancer	5	62745634	A	G	-0.0873772	0.247363	0.0194318	6.9e-06	GCST90200637	X-24531 levels	6455	textfile	TRUE	reported	TRUE	FALSE	FALSE	FALSE	2	1	TRUE	0.0031226	20.2132	1.46259e-06	TRUE	1.34559e-05
rs10461991	5	38576080	A	G	0.391484	0.0365421	0.0181454	0.0440251	LIFR	6847	314193	321040	Colorectal_cancer_controls_excluding_all_cancers_R10	TRUE	reported	Colorectal_Cancer	5	38576080	A	G	-0.0792221	0.336789	0.0172659	4.47e-06	GCST90200880	Glutarate (C5-DC) to salicylate ratio	7684	textfile	TRUE	reported	TRUE	FALSE	FALSE	FALSE	2	1	TRUE	0.00273236	21.0475	1.26325e-05	TRUE	2.40386e-05
rs10463060	5	176801952	A	G	0.992126	-0.0383429	0.0984995	0.697076	UNC5A	6847	314193	321040	Colorectal_cancer_controls_excluding_all_cancers_R10	TRUE	reported	Colorectal_Cancer	5	176801952	A	G	-0.236318	0.959383	0.0460988	2.95e-07	GCST90200536	X-17328 levels	5856	textfile	TRUE	reported	TRUE	FALSE	FALSE	FALSE	2	1	TRUE	0.00446754	26.2704	4.72001e-07	TRUE	5.08558e-07
rs10463719	5	119587608	A	G	0.272833	0.0316776	0.0197716	0.109116	HSD17B4	6847	314193	321040	Colorectal_cancer_controls_excluding_all_cancers_R10	TRUE	reported	Colorectal_Cancer	5	119587608	A	G	0.075199	0.362324	0.0158685	2.15e-06	GCST90200083	1-(1-enyl-palmitoyl)-2-palmitoyl-GPC (P-16:0/16:0) levels	8266	textfile	TRUE	reported	TRUE	FALSE	FALSE	FALSE	2	1	TRUE	0.00270943	22.4516	7.99573e-06	TRUE	9.76587e-06
rs10463719	5	119587608	A	G	0.272833	0.0316776	0.0197716	0.109116	HSD17B4	6847	314193	321040	Colorectal_cancer_controls_excluding_all_cancers_R10	TRUE	reported	Colorectal_Cancer	5	119587608	A	G	0.0729055	0.362125	0.0156798	3.33e-06	GCST90200098	Ceramide (d18:1/24:1) levels	8265	textfile	TRUE	reported	TRUE	FALSE	FALSE	FALSE	2	1	TRUE	0.00260893	21.614	7.99573e-06	TRUE	1.46202e-05
rs10464131	7	157525421	A	G	0.0762445	0.0622457	0.0331586	0.0604895	PTPRN2	6847	314193	321040	Colorectal_cancer_controls_excluding_all_cancers_R10	TRUE	reported	Colorectal_Cancer	7	157525421	A	G	0.161963	0.0791903	0.0362257	7.79e-06	GCST90200244	5-hydroxymethyl-2-furoylcarnitine levels	4803	textfile	TRUE	reported	TRUE	FALSE	FALSE	FALSE	2	1	TRUE	0.00414459	19.981	1.09765e-05	TRUE	2.60402e-05
rs10465165	9	133741108	T	G	0.139578	0.0452935	0.0254709	0.0753633	SARDH	6847	314193	321040	Colorectal_cancer_controls_excluding_all_cancers_R10	TRUE	reported	Colorectal_Cancer	9	133741108	T	G	-0.106095	0.166563	0.0209381	4.04e-07	GCST90200291	Sarcosine levels	8223	textfile	TRUE	reported	TRUE	FALSE	FALSE	FALSE	2	1	TRUE	0.00311266	25.669	9.84963e-06	TRUE	2.37068e-06
rs10465525	1	225086134	A	T	0.00656367	-0.0783807	0.107748	0.466953	DNAH14	6847	314193	321040	Colorectal_cancer_controls_excluding_all_cancers_R10	TRUE	reported	Colorectal_Cancer	1	225086134	A	T	0.296219	0.0127722	0.066318	7.95e-06	GCST90200898	Citrulline to phosphate ratio	8294	textfile	TRUE	reported	TRUE	FALSE	TRUE	FALSE	2	1	TRUE	0.00239969	19.9461	1.64831e-06	TRUE	1.77009e-05
rs10466245	10	45536299	A	G	0.286367	-0.0102231	0.0194852	0.59982	MARCH8	6847	314193	321040	Colorectal_cancer_controls_excluding_all_cancers_R10	TRUE	reported	Colorectal_Cancer	10	45536299	A	G	-0.107515	0.247293	0.0177088	1.27e-09	GCST90200646	X-24801 levels	8059	textfile	TRUE	reported	TRUE	FALSE	FALSE	FALSE	2	1	TRUE	0.00455299	36.8512	8.57425e-07	TRUE	3.44735e-09
rs10466271	10	6760140	C	G	0.238453	-0.0114852	0.0207666	0.58022	PRKCQ	6847	314193	321040	Colorectal_cancer_controls_excluding_all_cancers_R10	TRUE	reported	Colorectal_Cancer	10	6760140	C	G	-0.0873876	0.208002	0.0191369	4.96e-06	GCST90200413	2'-deoxyuridine levels	7915	textfile	TRUE	reported	TRUE	FALSE	TRUE	FALSE	2	1	TRUE	0.00262762	20.8472	9.52767e-07	TRUE	9.75257e-06
rs10466614	11	127190598	C	A	0.378884	0.00556881	0.0182417	0.760153	KIRREL3	6847	314193	321040	Colorectal_cancer_controls_excluding_all_cancers_R10	TRUE	reported	Colorectal_Cancer	11	127190598	C	A	0.0746665	0.400673	0.0154307	1.31e-06	GCST90200240	Hydroxy-N6,N6,N6-trimethyllysine levels	8190	textfile	TRUE	reported	TRUE	FALSE	FALSE	FALSE	2	1	TRUE	0.00285073	23.4085	2.90292e-07	TRUE	2.27867e-06
rs1046675	2	151379884	G	A	0.185485	-0.0181885	0.0225607	0.420125	TNFAIP6	6847	314193	321040	Colorectal_cancer_controls_excluding_all_cancers_R10	TRUE	reported	Colorectal_Cancer	2	151379884	G	A	0.119147	0.136732	0.021356	2.42e-08	GCST90200228	3-hydroxyhexanoylcarnitine (1) levels	8227	textfile	TRUE	reported	TRUE	FALSE	FALSE	FALSE	2	1	TRUE	0.00376916	31.1187	2.02455e-06	TRUE	7.57003e-08
rs10466932	12	116397262	A	G	0.155041	-0.0198818	0.0243871	0.414923	MED13L	6847	314193	321040	Colorectal_cancer_controls_excluding_all_cancers_R10	TRUE	reported	Colorectal_Cancer	12	116397262	A	G	0.0972241	0.144954	0.0217382	7.73e-06	GCST90200867	Adenosine 5'-monophosphate (AMP) to isoleucine ratio	8200	textfile	TRUE	reported	TRUE	FALSE	FALSE	FALSE	2	1	TRUE	0.00243349	19.9984	2.07029e-06	TRUE	1.82547e-05
rs10466932	12	116397262	A	G	0.155041	-0.0198818	0.0243871	0.414923	MED13L	6847	314193	321040	Colorectal_cancer_controls_excluding_all_cancers_R10	TRUE	reported	Colorectal_Cancer	12	116397262	A	G	0.0975561	0.144814	0.0216016	6.3e-06	GCST90200970	Adenosine 5'-monophosphate (AMP) to leucine ratio	8201	textfile	TRUE	reported	TRUE	FALSE	FALSE	FALSE	2	1	TRUE	0.0024808	20.3907	2.07029e-06	TRUE	1.5029e-05
rs10466932	12	116397262	A	G	0.155041	-0.0198818	0.0243871	0.414923	MED13L	6847	314193	321040	Colorectal_cancer_controls_excluding_all_cancers_R10	TRUE	reported	Colorectal_Cancer	12	116397262	A	G	0.107491	0.144983	0.0220458	1.08e-06	GCST90200969	Adenosine 5'-monophosphate (AMP) to N-palmitoyl-sphingosine (d18:1 to 16:0) ratio	8188	textfile	TRUE	reported	TRUE	FALSE	FALSE	FALSE	2	1	TRUE	0.00289505	23.7677	2.07029e-06	TRUE	2.82627e-06
rs10466932	12	116397262	A	G	0.155041	-0.0198818	0.0243871	0.414923	MED13L	6847	314193	321040	Colorectal_cancer_controls_excluding_all_cancers_R10	TRUE	reported	Colorectal_Cancer	12	116397262	A	G	0.105117	0.145213	0.020833	4.52e-07	GCST90200879	Adenosine 5'-monophosphate (AMP) to glutamate ratio	8213	textfile	TRUE	reported	TRUE	FALSE	FALSE	FALSE	2	1	TRUE	0.00309027	25.4529	2.07029e-06	TRUE	1.23354e-06
rs10466932	12	116397262	A	G	0.155041	-0.0198818	0.0243871	0.414923	MED13L	6847	314193	321040	Colorectal_cancer_controls_excluding_all_cancers_R10	TRUE	reported	Colorectal_Cancer	12	116397262	A	G	0.0961642	0.145183	0.0216478	8.9e-06	GCST90200869	Adenosine 5'-monophosphate (AMP) to valine ratio	8225	textfile	TRUE	reported	TRUE	FALSE	FALSE	FALSE	2	1	TRUE	0.00239344	19.7285	2.07029e-06	TRUE	2.0903e-05
rs10466932	12	116397262	A	G	0.155041	-0.0198818	0.0243871	0.414923	MED13L	6847	314193	321040	Colorectal_cancer_controls_excluding_all_cancers_R10	TRUE	reported	Colorectal_Cancer	12	116397262	A	G	0.116693	0.145049	0.0211305	3.34e-08	GCST90200857	Adenosine 5'-monophosphate (AMP) to aspartate ratio	8205	textfile	TRUE	reported	TRUE	FALSE	FALSE	FALSE	2	1	TRUE	0.00370323	30.4905	2.07029e-06	TRUE	1.03639e-07
rs10467439	13	19630828	A	G	0.11197	0.0626479	0.028199	0.0263075	MPHOSPH8	6847	314193	321040	Colorectal_cancer_controls_excluding_all_cancers_R10	TRUE	reported	Colorectal_Cancer	13	19630828	A	G	-0.123097	0.0940683	0.0278089	9.58e-06	GCST90199812	3-(3-hydroxyphenyl)propionate levels	7304	textfile	TRUE	reported	TRUE	FALSE	FALSE	FALSE	2	1	TRUE	0.00267549	19.5888	1.53737e-05	TRUE	5.27932e-05
rs10468017	15	58386313	T	C	0.331296	0.00743859	0.0187879	0.692161	ALDH1A2	6847	314193	321040	Colorectal_cancer_controls_excluding_all_cancers_R10	TRUE	reported	Colorectal_Cancer	15	58386313	T	C	0.0785552	0.288552	0.0170876	4.28e-06	GCST90200332	1-palmitoyl-2-linoleoyl-GPI (16:0/18:2) levels	8115	textfile	TRUE	reported	TRUE	FALSE	FALSE	FALSE	2	1	TRUE	0.00259758	21.1291	4.88276e-07	TRUE	7.63259e-06
rs10468017	15	58386313	T	C	0.331296	0.00743859	0.0187879	0.692161	ALDH1A2	6847	314193	321040	Colorectal_cancer_controls_excluding_all_cancers_R10	TRUE	reported	Colorectal_Cancer	15	58386313	T	C	0.0806585	0.288581	0.0169434	1.93e-06	GCST90200062	1-palmitoyl-2-arachidonoyl-GPI (16:0/20:4) levels	8057	textfile	TRUE	reported	TRUE	FALSE	FALSE	FALSE	2	1	TRUE	0.00280483	22.6564	4.88276e-07	TRUE	3.53777e-06
rs10468017	15	58386313	T	C	0.331296	0.00743859	0.0187879	0.692161	ALDH1A2	6847	314193	321040	Colorectal_cancer_controls_excluding_all_cancers_R10	TRUE	reported	Colorectal_Cancer	15	58386313	T	C	0.324382	0.288319	0.0167507	1.51e-83	GCST90200331	1-palmitoyl-2-oleoyl-GPE (16:0/18:1) levels	8262	textfile	TRUE	reported	TRUE	FALSE	FALSE	FALSE	2	1	TRUE	0.0434194	374.923	4.88276e-07	TRUE	8.91911e-80
rs10468017	15	58386313	T	C	0.331296	0.00743859	0.0187879	0.692161	ALDH1A2	6847	314193	321040	Colorectal_cancer_controls_excluding_all_cancers_R10	TRUE	reported	Colorectal_Cancer	15	58386313	T	C	0.0962521	0.288558	0.0170361	1.61e-08	GCST90200340	1-palmitoyl-2-oleoyl-gpc (16:0/18:1) levels	8249	textfile	TRUE	reported	TRUE	FALSE	FALSE	FALSE	2	1	TRUE	0.0038548	31.9135	4.88276e-07	TRUE	3.55911e-08
rs10468503	17	54661426	G	A	0.917035	-0.0209806	0.032358	0.516734	TOM1L1	6847	314193	321040	Colorectal_cancer_controls_excluding_all_cancers_R10	TRUE	reported	Colorectal_Cancer	17	54661426	G	A	0.133075	0.842844	0.029096	4.79e-06	GCST90200716	Adenosine 5'-diphosphate (ADP) to phosphoethanolamine ratio	4579	textfile	TRUE	reported	TRUE	FALSE	FALSE	FALSE	2	1	TRUE	0.00454754	20.9092	1.30952e-06	TRUE	8.21131e-06
rs10468503	17	54661426	G	A	0.917035	-0.0209806	0.032358	0.516734	TOM1L1	6847	314193	321040	Colorectal_cancer_controls_excluding_all_cancers_R10	TRUE	reported	Colorectal_Cancer	17	54661426	G	A	0.135423	0.842936	0.0287772	2.53e-06	GCST90200355	Adenosine 5'-diphosphate (ADP) levels	4607	textfile	TRUE	reported	TRUE	FALSE	FALSE	FALSE	2	1	TRUE	0.00478395	22.136	1.30952e-06	TRUE	4.42872e-06
rs10468503	17	54661426	G	A	0.917035	-0.0209806	0.032358	0.516734	TOM1L1	6847	314193	321040	Colorectal_cancer_controls_excluding_all_cancers_R10	TRUE	reported	Colorectal_Cancer	17	54661426	G	A	0.143085	0.84292	0.0286467	5.89e-07	GCST90200958	Adenosine 5'-diphosphate (ADP) to choline ratio	4560	textfile	TRUE	reported	TRUE	FALSE	FALSE	FALSE	2	1	TRUE	0.00544132	24.9372	1.30952e-06	TRUE	1.07771e-06
rs10468503	17	54661426	G	A	0.917035	-0.0209806	0.032358	0.516734	TOM1L1	6847	314193	321040	Colorectal_cancer_controls_excluding_all_cancers_R10	TRUE	reported	Colorectal_Cancer	17	54661426	G	A	0.141631	0.842768	0.0289023	9.57e-07	GCST90200732	Adenosine 5'-diphosphate (ADP) to tyrosine ratio	4560	textfile	TRUE	reported	TRUE	FALSE	FALSE	FALSE	2	1	TRUE	0.00523849	24.0028	1.30952e-06	TRUE	1.72392e-06
rs10468503	17	54661426	G	A	0.917035	-0.0209806	0.032358	0.516734	TOM1L1	6847	314193	321040	Colorectal_cancer_controls_excluding_all_cancers_R10	TRUE	reported	Colorectal_Cancer	17	54661426	G	A	0.142125	0.843236	0.0286565	7.06e-07	GCST90200820	Adenosine 5'-diphosphate (ADP) to valine ratio	4608	textfile	TRUE	reported	TRUE	FALSE	FALSE	FALSE	2	1	TRUE	0.0053097	24.587	1.30952e-06	TRUE	1.28967e-06
rs10468503	17	54661426	G	A	0.917035	-0.0209806	0.032358	0.516734	TOM1L1	6847	314193	321040	Colorectal_cancer_controls_excluding_all_cancers_R10	TRUE	reported	Colorectal_Cancer	17	54661426	G	A	0.134368	0.842458	0.0289517	3.47e-06	GCST90200823	Adenosine 5'-diphosphate (ADP) to N-palmitoyl-sphingosine (d18:1 to 16:0) ratio	4561	textfile	TRUE	reported	TRUE	FALSE	FALSE	FALSE	2	1	TRUE	0.00470043	21.5304	1.30952e-06	TRUE	5.99234e-06
rs10468503	17	54661426	G	A	0.917035	-0.0209806	0.032358	0.516734	TOM1L1	6847	314193	321040	Colorectal_cancer_controls_excluding_all_cancers_R10	TRUE	reported	Colorectal_Cancer	17	54661426	G	A	0.13398	0.843153	0.0289491	3.69e-06	GCST90200821	Adenosine 5'-diphosphate (ADP) to glycine ratio	4577	textfile	TRUE	reported	TRUE	FALSE	FALSE	FALSE	2	1	TRUE	0.00465802	21.4102	1.30952e-06	TRUE	6.37449e-06
rs10468503	17	54661426	G	A	0.917035	-0.0209806	0.032358	0.516734	TOM1L1	6847	314193	321040	Colorectal_cancer_controls_excluding_all_cancers_R10	TRUE	reported	Colorectal_Cancer	17	54661426	G	A	0.141317	0.843031	0.0286552	8.15e-07	GCST90200947	Adenosine 5'-diphosphate (ADP) to glucose ratio	4581	textfile	TRUE	reported	TRUE	FALSE	FALSE	FALSE	2	1	TRUE	0.00528107	24.3104	1.30952e-06	TRUE	1.4791e-06
rs10468503	17	54661426	G	A	0.917035	-0.0209806	0.032358	0.516734	TOM1L1	6847	314193	321040	Colorectal_cancer_controls_excluding_all_cancers_R10	TRUE	reported	Colorectal_Cancer	17	54661426	G	A	0.130471	0.842877	0.0284793	4.62e-06	GCST90200839	Adenosine 5'-diphosphate (ADP) to aspartate ratio	4563	textfile	TRUE	reported	TRUE	FALSE	FALSE	FALSE	2	1	TRUE	0.00457853	20.9787	1.30952e-06	TRUE	7.91918e-06
rs10468503	17	54661426	G	A	0.917035	-0.0209806	0.032358	0.516734	TOM1L1	6847	314193	321040	Colorectal_cancer_controls_excluding_all_cancers_R10	TRUE	reported	Colorectal_Cancer	17	54661426	G	A	0.132587	0.842379	0.0285772	3.49e-06	GCST90200940	Adenosine 5'-diphosphate (ADP) to EDTA ratio	4563	textfile	TRUE	reported	TRUE	FALSE	FALSE	FALSE	2	1	TRUE	0.00469535	21.5165	1.30952e-06	TRUE	6.03543e-06
rs10468503	17	54661426	G	A	0.917035	-0.0209806	0.032358	0.516734	TOM1L1	6847	314193	321040	Colorectal_cancer_controls_excluding_all_cancers_R10	TRUE	reported	Colorectal_Cancer	17	54661426	G	A	0.145285	0.84134	0.0327579	9.2e-06	GCST90200840	Adenosine 5'-diphosphate (ADP) to flavin adenine dinucleotide (FAD) ratio	3441	textfile	TRUE	reported	TRUE	FALSE	FALSE	FALSE	2	1	TRUE	0.00568394	19.6588	1.30952e-06	TRUE	1.43329e-05
rs10468503	17	54661426	G	A	0.917035	-0.0209806	0.032358	0.516734	TOM1L1	6847	314193	321040	Colorectal_cancer_controls_excluding_all_cancers_R10	TRUE	reported	Colorectal_Cancer	17	54661426	G	A	0.132059	0.842778	0.0290429	5.44e-06	GCST90200728	Adenosine 5'-diphosphate (ADP) to Adenosine 5'-monophosphate (AMP) ratio	4573	textfile	TRUE	reported	TRUE	FALSE	FALSE	FALSE	2	1	TRUE	0.00450086	20.6665	1.30952e-06	TRUE	9.27932e-06
rs10470148	21	28093701	A	T	0.0480814	0.0286131	0.0418646	0.494312	N6AMT1	6847	314193	321040	Colorectal_cancer_controls_excluding_all_cancers_R10	TRUE	reported	Colorectal_Cancer	21	28093701	A	T	-0.161764	0.0511582	0.0356482	5.68e-06	GCST90200617	X-23665 levels	8214	textfile	TRUE	reported	TRUE	FALSE	TRUE	FALSE	2	1	TRUE	0.00250061	20.5865	1.45504e-06	TRUE	1.24117e-05
rs10472005	5	57435051	T	C	0.313961	-0.00154008	0.0189996	0.935396	ACTBL2	6847	314193	321040	Colorectal_cancer_controls_excluding_all_cancers_R10	TRUE	reported	Colorectal_Cancer	5	57435051	T	C	0.0719622	0.306948	0.0162644	9.67e-06	GCST90200610	X-23593 levels	7988	textfile	TRUE	reported	TRUE	FALSE	FALSE	FALSE	2	1	TRUE	0.00244473	19.5715	2.04663e-08	TRUE	1.32902e-05
rs10472788	5	31869376	G	A	0.00574042	-0.0929839	0.123395	0.451122	PDZD2	6847	314193	321040	Colorectal_cancer_controls_excluding_all_cancers_R10	TRUE	reported	Colorectal_Cancer	5	31869376	G	A	-0.254287	0.019767	0.0573381	9.21e-06	GCST90200684	N-acetyl-aspartyl-glutamate (naag) levels	7705	textfile	TRUE	reported	TRUE	FALSE	FALSE	FALSE	2	1	TRUE	0.00254614	19.663	1.76873e-06	TRUE	2.00303e-05
rs10474906	5	1115283	T	C	0.333561	-0.0187391	0.0190397	0.32501	SLC12A7	6847	314193	321040	Colorectal_cancer_controls_excluding_all_cancers_R10	TRUE	reported	Colorectal_Cancer	5	1115283	T	C	0.075257	0.248559	0.0155937	1.39e-06	GCST90200920	Mannose to glycerol ratio	8168	textfile	TRUE	reported	TRUE	FALSE	FALSE	FALSE	2	1	TRUE	0.00284343	23.2857	3.01729e-06	TRUE	4.07044e-06
rs10475114	5	1846047	C	G	0.0242409	0.0641945	0.0571653	0.261453	NDUFS6	6847	314193	321040	Colorectal_cancer_controls_excluding_all_cancers_R10	TRUE	reported	Colorectal_Cancer	5	1846047	C	G	0.179257	0.0433549	0.0383238	2.9e-06	GCST90199758	N4-acetylcytidine levels	7425	textfile	TRUE	reported	TRUE	FALSE	TRUE	FALSE	2	1	TRUE	0.00293793	21.8725	3.92798e-06	TRUE	8.49639e-06
rs1047738	11	62152043	G	C	0.377505	0.0280967	0.0182193	0.12304	INCENP	6847	314193	321040	Colorectal_cancer_controls_excluding_all_cancers_R10	TRUE	reported	Colorectal_Cancer	11	62152043	G	C	0.0814984	0.389767	0.0158501	2.72e-07	GCST90200692	1-palmitoyl-2-arachidonoyl-gpc (16:0/20:4n6) levels	8238	textfile	TRUE	reported	TRUE	FALSE	TRUE	FALSE	2	1	TRUE	0.00319905	26.4319	7.40773e-06	TRUE	1.36806e-06
rs1047891	2	210675783	A	C	0.322782	0.0230343	0.0189937	0.22523	CPS1	6847	314193	321040	Colorectal_cancer_controls_excluding_all_cancers_R10	TRUE	reported	Colorectal_Cancer	2	210675783	A	C	-0.0775517	0.309715	0.016503	2.61e-06	GCST90200266	Cis-3,4-methyleneheptanoylcarnitine levels	8259	textfile	TRUE	reported	TRUE	FALSE	FALSE	FALSE	2	1	TRUE	0.00266667	22.0776	4.5811e-06	TRUE	8.78784e-06
rs1047891	2	210675783	A	C	0.322782	0.0230343	0.0189937	0.22523	CPS1	6847	314193	321040	Colorectal_cancer_controls_excluding_all_cancers_R10	TRUE	reported	Colorectal_Cancer	2	210675783	A	C	-0.104752	0.305733	0.017993	5.82e-09	GCST90200282	Picolinate levels	7051	textfile	TRUE	reported	TRUE	FALSE	FALSE	FALSE	2	1	TRUE	0.00478392	33.884	4.5811e-06	TRUE	2.47002e-08
rs1047891	2	210675783	A	C	0.322782	0.0230343	0.0189937	0.22523	CPS1	6847	314193	321040	Colorectal_cancer_controls_excluding_all_cancers_R10	TRUE	reported	Colorectal_Cancer	2	210675783	A	C	0.219408	0.313551	0.0179333	2.03e-34	GCST90199785	Isovalerylglycine levels	7100	textfile	TRUE	reported	TRUE	FALSE	FALSE	FALSE	2	1	TRUE	0.0206474	149.645	4.5811e-06	TRUE	1.52878e-32
rs1047891	2	210675783	A	C	0.322782	0.0230343	0.0189937	0.22523	CPS1	6847	314193	321040	Colorectal_cancer_controls_excluding_all_cancers_R10	TRUE	reported	Colorectal_Cancer	2	210675783	A	C	0.138513	0.309227	0.0165234	5.17e-17	GCST90200773	Serine to alpha-tocopherol ratio	8197	textfile	TRUE	reported	TRUE	FALSE	FALSE	FALSE	2	1	TRUE	0.00850002	70.2548	4.5811e-06	TRUE	6.84517e-16
rs1047891	2	210675783	A	C	0.322782	0.0230343	0.0189937	0.22523	CPS1	6847	314193	321040	Colorectal_cancer_controls_excluding_all_cancers_R10	TRUE	reported	Colorectal_Cancer	2	210675783	A	C	0.205086	0.309908	0.016246	1.56e-36	GCST90200415	Serine levels	8271	textfile	TRUE	reported	TRUE	FALSE	FALSE	FALSE	2	1	TRUE	0.0189031	159.321	4.5811e-06	TRUE	2.14397e-34
rs1047891	2	210675783	A	C	0.322782	0.0230343	0.0189937	0.22523	CPS1	6847	314193	321040	Colorectal_cancer_controls_excluding_all_cancers_R10	TRUE	reported	Colorectal_Cancer	2	210675783	A	C	0.164416	0.308935	0.016738	8.97e-23	GCST90200594	X-21467 levels	8195	textfile	TRUE	reported	TRUE	FALSE	FALSE	FALSE	2	1	TRUE	0.0116372	96.4662	4.5811e-06	TRUE	2.35656e-21
rs1047891	2	210675783	A	C	0.322782	0.0230343	0.0189937	0.22523	CPS1	6847	314193	321040	Colorectal_cancer_controls_excluding_all_cancers_R10	TRUE	reported	Colorectal_Cancer	2	210675783	A	C	0.323414	0.308268	0.0161423	2.72e-89	GCST90201000	Serine to threonine ratio	8237	textfile	TRUE	reported	TRUE	FALSE	FALSE	FALSE	2	1	TRUE	0.0464679	401.311	4.5811e-06	TRUE	4.26278e-84
rs1047891	2	210675783	A	C	0.322782	0.0230343	0.0189937	0.22523	CPS1	6847	314193	321040	Colorectal_cancer_controls_excluding_all_cancers_R10	TRUE	reported	Colorectal_Cancer	2	210675783	A	C	-0.0928426	0.309015	0.0171165	5.82e-08	GCST90200653	X-24812 levels	7878	textfile	TRUE	reported	TRUE	FALSE	FALSE	FALSE	2	1	TRUE	0.00372074	29.414	4.5811e-06	TRUE	2.38097e-07
rs1047891	2	210675783	A	C	0.322782	0.0230343	0.0189937	0.22523	CPS1	6847	314193	321040	Colorectal_cancer_controls_excluding_all_cancers_R10	TRUE	reported	Colorectal_Cancer	2	210675783	A	C	0.108121	0.310591	0.0158522	9.07e-12	GCST90200117	Glycosyl-N-(2-hydroxynervonoyl)-sphingosine (d18:1/24:1(2OH)) levels	8012	textfile	TRUE	reported	TRUE	FALSE	FALSE	FALSE	2	1	TRUE	0.00577279	46.5085	4.5811e-06	TRUE	6.14836e-11
rs1047891	2	210675783	A	C	0.322782	0.0230343	0.0189937	0.22523	CPS1	6847	314193	321040	Colorectal_cancer_controls_excluding_all_cancers_R10	TRUE	reported	Colorectal_Cancer	2	210675783	A	C	0.0975868	0.308766	0.016399	2.67e-09	GCST90200855	Phosphate to threonine ratio	8226	textfile	TRUE	reported	TRUE	FALSE	FALSE	FALSE	2	1	TRUE	0.0042864	35.4031	4.5811e-06	TRUE	1.35428e-08
rs1047891	2	210675783	A	C	0.322782	0.0230343	0.0189937	0.22523	CPS1	6847	314193	321040	Colorectal_cancer_controls_excluding_all_cancers_R10	TRUE	reported	Colorectal_Cancer	2	210675783	A	C	0.126163	0.318554	0.0192863	6.09e-11	GCST90200639	X-24757 levels	6251	textfile	TRUE	reported	TRUE	FALSE	FALSE	FALSE	2	1	TRUE	0.00679914	42.7787	4.5811e-06	TRUE	2.93143e-10
rs1047891	2	210675783	A	C	0.322782	0.0230343	0.0189937	0.22523	CPS1	6847	314193	321040	Colorectal_cancer_controls_excluding_all_cancers_R10	TRUE	reported	Colorectal_Cancer	2	210675783	A	C	0.297264	0.32329	0.0190512	6.9e-55	GCST90199706	Butyrylglycine levels	6044	textfile	TRUE	reported	TRUE	FALSE	FALSE	FALSE	2	1	TRUE	0.0387226	243.386	4.5811e-06	TRUE	4.24113e-52
rs1047891	2	210675783	A	C	0.322782	0.0230343	0.0189937	0.22523	CPS1	6847	314193	321040	Colorectal_cancer_controls_excluding_all_cancers_R10	TRUE	reported	Colorectal_Cancer	2	210675783	A	C	0.323747	0.310214	0.0153364	6.48e-99	GCST90200174	3-hydroxybutyroylglycine levels	8171	textfile	TRUE	reported	TRUE	FALSE	FALSE	FALSE	2	1	TRUE	0.0517163	445.511	4.5811e-06	TRUE	4.2922e-93
rs1047891	2	210675783	A	C	0.322782	0.0230343	0.0189937	0.22523	CPS1	6847	314193	321040	Colorectal_cancer_controls_excluding_all_cancers_R10	TRUE	reported	Colorectal_Cancer	2	210675783	A	C	0.386311	0.310938	0.0160956	2.71e-127	GCST90200274	Cis-3,4-methyleneheptanoylglycine levels	8106	textfile	TRUE	reported	TRUE	FALSE	FALSE	FALSE	2	1	TRUE	0.0663495	575.907	4.5811e-06	TRUE	1.92537e-119
rs1047891	2	210675783	A	C	0.322782	0.0230343	0.0189937	0.22523	CPS1	6847	314193	321040	Colorectal_cancer_controls_excluding_all_cancers_R10	TRUE	reported	Colorectal_Cancer	2	210675783	A	C	0.193695	0.316884	0.017386	7.93e-29	GCST90200535	X-17325 levels	7448	textfile	TRUE	reported	TRUE	FALSE	FALSE	FALSE	2	1	TRUE	0.0163916	124.085	4.5811e-06	TRUE	3.48983e-27
rs1047891	2	210675783	A	C	0.322782	0.0230343	0.0189937	0.22523	CPS1	6847	314193	321040	Colorectal_cancer_controls_excluding_all_cancers_R10	TRUE	reported	Colorectal_Cancer	2	210675783	A	C	-0.0971496	0.30123	0.0184781	1.46e-07	GCST90199933	3b-hydroxy-5-cholenoic acid levels	6846	textfile	TRUE	reported	TRUE	FALSE	FALSE	FALSE	2	1	TRUE	0.00402143	27.6338	4.5811e-06	TRUE	5.09849e-07
rs1047891	2	210675783	A	C	0.322782	0.0230343	0.0189937	0.22523	CPS1	6847	314193	321040	Colorectal_cancer_controls_excluding_all_cancers_R10	TRUE	reported	Colorectal_Cancer	2	210675783	A	C	0.262111	0.325609	0.0180777	1.23e-47	GCST90200152	2-butenoylglycine levels	6253	textfile	TRUE	reported	TRUE	FALSE	FALSE	FALSE	2	1	TRUE	0.0325263	210.158	4.5811e-06	TRUE	3.30778e-45
rs1047891	2	210675783	A	C	0.322782	0.0230343	0.0189937	0.22523	CPS1	6847	314193	321040	Colorectal_cancer_controls_excluding_all_cancers_R10	TRUE	reported	Colorectal_Cancer	2	210675783	A	C	-0.079964	0.309599	0.0164548	1.18e-06	GCST90200854	Arginine to phosphate ratio	8297	textfile	TRUE	reported	TRUE	FALSE	FALSE	FALSE	2	1	TRUE	0.00283823	23.6102	4.5811e-06	TRUE	4.17576e-06
rs1047891	2	210675783	A	C	0.322782	0.0230343	0.0189937	0.22523	CPS1	6847	314193	321040	Colorectal_cancer_controls_excluding_all_cancers_R10	TRUE	reported	Colorectal_Cancer	2	210675783	A	C	0.521407	0.308392	0.0157488	2.3e-240	GCST90200826	Glycine to phosphate ratio	8271	textfile	TRUE	reported	TRUE	FALSE	FALSE	FALSE	2	1	TRUE	0.117018	1095.86	4.5811e-06	TRUE	4.79816e-222
rs1047891	2	210675783	A	C	0.322782	0.0230343	0.0189937	0.22523	CPS1	6847	314193	321040	Colorectal_cancer_controls_excluding_all_cancers_R10	TRUE	reported	Colorectal_Cancer	2	210675783	A	C	-0.250151	0.31239	0.022131	1.26e-29	GCST90200821	Adenosine 5'-diphosphate (ADP) to glycine ratio	4577	textfile	TRUE	reported	TRUE	FALSE	FALSE	FALSE	2	1	TRUE	0.0271559	127.706	4.5811e-06	TRUE	2.90949e-28
rs1047891	2	210675783	A	C	0.322782	0.0230343	0.0189937	0.22523	CPS1	6847	314193	321040	Colorectal_cancer_controls_excluding_all_cancers_R10	TRUE	reported	Colorectal_Cancer	2	210675783	A	C	0.0853351	0.308919	0.0156234	4.71e-08	GCST90200661	X-25422 levels	8210	textfile	TRUE	reported	TRUE	FALSE	FALSE	FALSE	2	1	TRUE	0.00362064	29.8262	4.5811e-06	TRUE	2.01675e-07
rs1047891	2	210675783	A	C	0.322782	0.0230343	0.0189937	0.22523	CPS1	6847	314193	321040	Colorectal_cancer_controls_excluding_all_cancers_R10	TRUE	reported	Colorectal_Cancer	2	210675783	A	C	-0.0791305	0.309396	0.0163506	1.3e-06	GCST90200454	Kynurenate levels	8241	textfile	TRUE	reported	TRUE	FALSE	FALSE	FALSE	2	1	TRUE	0.00283405	23.4161	4.5811e-06	TRUE	4.56745e-06
rs1047891	2	210675783	A	C	0.322782	0.0230343	0.0189937	0.22523	CPS1	6847	314193	321040	Colorectal_cancer_controls_excluding_all_cancers_R10	TRUE	reported	Colorectal_Cancer	2	210675783	A	C	0.453848	0.306588	0.0158854	1.58e-179	GCST90200758	Glycine to serine ratio	8206	textfile	TRUE	reported	TRUE	FALSE	FALSE	FALSE	2	1	TRUE	0.090471	816.054	4.5811e-06	TRUE	2.72705e-167
rs1047891	2	210675783	A	C	0.322782	0.0230343	0.0189937	0.22523	CPS1	6847	314193	321040	Colorectal_cancer_controls_excluding_all_cancers_R10	TRUE	reported	Colorectal_Cancer	2	210675783	A	C	0.358921	0.320777	0.0172869	9.43e-96	GCST90199705	Propionylglycine levels	7311	textfile	TRUE	reported	TRUE	FALSE	FALSE	FALSE	2	1	TRUE	0.0556808	430.968	4.5811e-06	TRUE	2.77047e-90
rs1047891	2	210675783	A	C	0.322782	0.0230343	0.0189937	0.22523	CPS1	6847	314193	321040	Colorectal_cancer_controls_excluding_all_cancers_R10	TRUE	reported	Colorectal_Cancer	2	210675783	A	C	-0.0759355	0.309718	0.0150568	4.58e-07	GCST90200233	2,3-dihydroxy-5-methylthio-4-pentenoate (dmtpa) levels	8225	textfile	TRUE	reported	TRUE	FALSE	FALSE	FALSE	2	1	TRUE	0.00308282	25.4284	4.5811e-06	TRUE	1.71163e-06
rs1047891	2	210675783	A	C	0.322782	0.0230343	0.0189937	0.22523	CPS1	6847	314193	321040	Colorectal_cancer_controls_excluding_all_cancers_R10	TRUE	reported	Colorectal_Cancer	2	210675783	A	C	-0.0868764	0.308734	0.0157328	3.35e-08	GCST90199726	N-acetylthreonine levels	8223	textfile	TRUE	reported	TRUE	FALSE	FALSE	FALSE	2	1	TRUE	0.00369448	30.485	4.5811e-06	TRUE	1.46701e-07
rs1047891	2	210675783	A	C	0.322782	0.0230343	0.0189937	0.22523	CPS1	6847	314193	321040	Colorectal_cancer_controls_excluding_all_cancers_R10	TRUE	reported	Colorectal_Cancer	2	210675783	A	C	-0.106771	0.310446	0.0162798	5.43e-11	GCST90200359	5-methylthioadenosine (mta) levels	8210	textfile	TRUE	reported	TRUE	FALSE	FALSE	FALSE	2	1	TRUE	0.0052119	43.0034	4.5811e-06	TRUE	3.43074e-10
rs1047891	2	210675783	A	C	0.322782	0.0230343	0.0189937	0.22523	CPS1	6847	314193	321040	Colorectal_cancer_controls_excluding_all_cancers_R10	TRUE	reported	Colorectal_Cancer	2	210675783	A	C	-0.122819	0.309002	0.0166714	1.74e-13	GCST90200432	Threonine levels	8245	textfile	TRUE	reported	TRUE	FALSE	FALSE	FALSE	2	1	TRUE	0.00653954	54.2602	4.5811e-06	TRUE	1.5149e-12
rs1047891	2	210675783	A	C	0.322782	0.0230343	0.0189937	0.22523	CPS1	6847	314193	321040	Colorectal_cancer_controls_excluding_all_cancers_R10	TRUE	reported	Colorectal_Cancer	2	210675783	A	C	-0.152264	0.309954	0.0165101	2.9e-20	GCST90199889	2R,3R-dihydroxybutyrate levels	8223	textfile	TRUE	reported	TRUE	FALSE	FALSE	FALSE	2	1	TRUE	0.0102375	85.0334	4.5811e-06	TRUE	5.70022e-19
rs1047891	2	210675783	A	C	0.322782	0.0230343	0.0189937	0.22523	CPS1	6847	314193	321040	Colorectal_cancer_controls_excluding_all_cancers_R10	TRUE	reported	Colorectal_Cancer	2	210675783	A	C	-0.135505	0.31305	0.022191	1.02e-09	GCST90200725	Adenosine 5'-diphosphate (ADP) to creatine ratio	4561	textfile	TRUE	reported	TRUE	FALSE	FALSE	FALSE	2	1	TRUE	0.00810888	37.2706	4.5811e-06	TRUE	3.42725e-09
rs1047891	2	210675783	A	C	0.322782	0.0230343	0.0189937	0.22523	CPS1	6847	314193	321040	Colorectal_cancer_controls_excluding_all_cancers_R10	TRUE	reported	Colorectal_Cancer	2	210675783	A	C	0.246863	0.310194	0.0161005	4.63e-53	GCST90199923	N-palmitoylglycine levels	8236	textfile	TRUE	reported	TRUE	FALSE	FALSE	FALSE	2	1	TRUE	0.027752	235.032	4.5811e-06	TRUE	4.8543e-50
rs1047891	2	210675783	A	C	0.322782	0.0230343	0.0189937	0.22523	CPS1	6847	314193	321040	Colorectal_cancer_controls_excluding_all_cancers_R10	TRUE	reported	Colorectal_Cancer	2	210675783	A	C	-0.1561	0.30915	0.0160982	3.11e-22	GCST90200425	Betaine levels	8232	textfile	TRUE	reported	TRUE	FALSE	FALSE	FALSE	2	1	TRUE	0.0112931	94.0039	4.5811e-06	TRUE	7.73536e-21
rs1047891	2	210675783	A	C	0.322782	0.0230343	0.0189937	0.22523	CPS1	6847	314193	321040	Colorectal_cancer_controls_excluding_all_cancers_R10	TRUE	reported	Colorectal_Cancer	2	210675783	A	C	-0.102111	0.309205	0.0163686	4.43e-10	GCST90199799	Glutarylcarnitine (c5-dc) levels	8238	textfile	TRUE	reported	TRUE	FALSE	FALSE	FALSE	2	1	TRUE	0.00470168	38.906	4.5811e-06	TRUE	2.49206e-09
rs1047891	2	210675783	A	C	0.322782	0.0230343	0.0189937	0.22523	CPS1	6847	314193	321040	Colorectal_cancer_controls_excluding_all_cancers_R10	TRUE	reported	Colorectal_Cancer	2	210675783	A	C	-0.0899141	0.30673	0.0178464	4.7e-07	GCST90200113	Stearoylcholine levels	7140	textfile	TRUE	reported	TRUE	FALSE	FALSE	FALSE	2	1	TRUE	0.00354254	25.3766	4.5811e-06	TRUE	1.58429e-06
rs1047891	2	210675783	A	C	0.322782	0.0230343	0.0189937	0.22523	CPS1	6847	314193	321040	Colorectal_cancer_controls_excluding_all_cancers_R10	TRUE	reported	Colorectal_Cancer	2	210675783	A	C	0.125225	0.308831	0.0165337	3.62e-14	GCST90200775	Serine to pyruvate ratio	8235	textfile	TRUE	reported	TRUE	FALSE	FALSE	FALSE	2	1	TRUE	0.00691773	57.3504	4.5811e-06	TRUE	3.41629e-13
rs1047891	2	210675783	A	C	0.322782	0.0230343	0.0189937	0.22523	CPS1	6847	314193	321040	Colorectal_cancer_controls_excluding_all_cancers_R10	TRUE	reported	Colorectal_Cancer	2	210675783	A	C	0.246015	0.324192	0.017539	1.07e-44	GCST90200160	Trans-2-hexenoylglycine levels	6545	textfile	TRUE	reported	TRUE	FALSE	FALSE	FALSE	2	1	TRUE	0.0291837	196.689	4.5811e-06	TRUE	2.22904e-42
rs1047891	2	210675783	A	C	0.322782	0.0230343	0.0189937	0.22523	CPS1	6847	314193	321040	Colorectal_cancer_controls_excluding_all_cancers_R10	TRUE	reported	Colorectal_Cancer	2	210675783	A	C	-0.100859	0.309425	0.0167198	1.62e-09	GCST90200860	Adenosine 5'-monophosphate (AMP) to serine ratio	8194	textfile	TRUE	reported	TRUE	FALSE	FALSE	FALSE	2	1	TRUE	0.00442127	36.3799	4.5811e-06	TRUE	8.41038e-09
rs1047891	2	210675783	A	C	0.322782	0.0230343	0.0189937	0.22523	CPS1	6847	314193	321040	Colorectal_cancer_controls_excluding_all_cancers_R10	TRUE	reported	Colorectal_Cancer	2	210675783	A	C	0.0922583	0.309605	0.0165756	2.61e-08	GCST90199841	Glycocholenate sulfate levels	8250	textfile	TRUE	reported	TRUE	FALSE	FALSE	FALSE	2	1	TRUE	0.00374103	30.9718	4.5811e-06	TRUE	1.16175e-07
rs1047891	2	210675783	A	C	0.322782	0.0230343	0.0189937	0.22523	CPS1	6847	314193	321040	Colorectal_cancer_controls_excluding_all_cancers_R10	TRUE	reported	Colorectal_Cancer	2	210675783	A	C	-0.0868644	0.31017	0.0154761	1.99e-08	GCST90199815	1-ribosyl-imidazoleacetate levels	8205	textfile	TRUE	reported	TRUE	FALSE	FALSE	FALSE	2	1	TRUE	0.00382488	31.496	4.5811e-06	TRUE	8.96758e-08
rs1047891	2	210675783	A	C	0.322782	0.0230343	0.0189937	0.22523	CPS1	6847	314193	321040	Colorectal_cancer_controls_excluding_all_cancers_R10	TRUE	reported	Colorectal_Cancer	2	210675783	A	C	0.226272	0.315507	0.0174476	1.84e-38	GCST90199798	Isobutyrylglycine levels	7465	textfile	TRUE	reported	TRUE	FALSE	FALSE	FALSE	2	1	TRUE	0.0220335	168.141	4.5811e-06	TRUE	2.47335e-36
rs1047891	2	210675783	A	C	0.322782	0.0230343	0.0189937	0.22523	CPS1	6847	314193	321040	Colorectal_cancer_controls_excluding_all_cancers_R10	TRUE	reported	Colorectal_Cancer	2	210675783	A	C	0.167918	0.332864	0.021644	8.62e-15	GCST90200642	X-24795 levels	4986	textfile	TRUE	reported	TRUE	FALSE	FALSE	FALSE	2	1	TRUE	0.0119277	60.1652	4.5811e-06	TRUE	5.0348e-14
rs1047891	2	210675783	A	C	0.322782	0.0230343	0.0189937	0.22523	CPS1	6847	314193	321040	Colorectal_cancer_controls_excluding_all_cancers_R10	TRUE	reported	Colorectal_Cancer	2	210675783	A	C	0.574475	0.308122	0.0149118	0	GCST90200707	Glycine levels	8262	textfile	TRUE	reported	TRUE	FALSE	FALSE	FALSE	2	1	TRUE	0.152282	1483.81	4.5811e-06	TRUE	3.28854e-296
rs1047891	2	210675783	A	C	0.322782	0.0230343	0.0189937	0.22523	CPS1	6847	314193	321040	Colorectal_cancer_controls_excluding_all_cancers_R10	TRUE	reported	Colorectal_Cancer	2	210675783	A	C	0.198416	0.309683	0.0150381	9.47e-40	GCST90200791	Creatine to carnitine ratio	8235	textfile	TRUE	reported	TRUE	FALSE	FALSE	FALSE	2	1	TRUE	0.0207023	174.045	4.5811e-06	TRUE	1.89731e-37
rs1047891	2	210675783	A	C	0.322782	0.0230343	0.0189937	0.22523	CPS1	6847	314193	321040	Colorectal_cancer_controls_excluding_all_cancers_R10	TRUE	reported	Colorectal_Cancer	2	210675783	A	C	0.075801	0.310018	0.0138522	4.45e-08	GCST90200129	Sphingomyelin (d18:2/21:0, d16:2/23:0) levels	8260	textfile	TRUE	reported	TRUE	FALSE	FALSE	FALSE	2	1	TRUE	0.00361211	29.9369	4.5811e-06	TRUE	1.92115e-07
rs1047891	2	210675783	A	C	0.322782	0.0230343	0.0189937	0.22523	CPS1	6847	314193	321040	Colorectal_cancer_controls_excluding_all_cancers_R10	TRUE	reported	Colorectal_Cancer	2	210675783	A	C	-0.0976808	0.309764	0.0167285	5.25e-09	GCST90199839	Taurocholenate sulfate levels	8249	textfile	TRUE	reported	TRUE	FALSE	FALSE	FALSE	2	1	TRUE	0.00411634	34.0878	4.5811e-06	TRUE	2.5667e-08
rs1047891	2	210675783	A	C	0.322782	0.0230343	0.0189937	0.22523	CPS1	6847	314193	321040	Colorectal_cancer_controls_excluding_all_cancers_R10	TRUE	reported	Colorectal_Cancer	2	210675783	A	C	-0.294617	0.31006	0.0164582	1.16e-71	GCST90200851	Adenosine 5'-monophosphate (AMP) to glycine ratio	8195	textfile	TRUE	reported	TRUE	FALSE	FALSE	FALSE	2	1	TRUE	0.0376308	320.365	4.5811e-06	TRUE	1.41473e-67
rs1047891	2	210675783	A	C	0.322782	0.0230343	0.0189937	0.22523	CPS1	6847	314193	321040	Colorectal_cancer_controls_excluding_all_cancers_R10	TRUE	reported	Colorectal_Cancer	2	210675783	A	C	0.23291	0.321646	0.019247	1.04e-33	GCST90200549	X-17367 levels	6092	textfile	TRUE	reported	TRUE	FALSE	FALSE	FALSE	2	1	TRUE	0.0234733	146.389	4.5811e-06	TRUE	5.43896e-32
rs1047891	2	210675783	A	C	0.322782	0.0230343	0.0189937	0.22523	CPS1	6847	314193	321040	Colorectal_cancer_controls_excluding_all_cancers_R10	TRUE	reported	Colorectal_Cancer	2	210675783	A	C	-0.267116	0.30892	0.0153908	1.79e-67	GCST90199675	Homoarginine levels	8265	textfile	TRUE	reported	TRUE	FALSE	FALSE	FALSE	2	1	TRUE	0.0351632	301.143	4.5811e-06	TRUE	1.26663e-63
rs1047891	2	210675783	A	C	0.322782	0.0230343	0.0189937	0.22523	CPS1	6847	314193	321040	Colorectal_cancer_controls_excluding_all_cancers_R10	TRUE	reported	Colorectal_Cancer	2	210675783	A	C	-0.182614	0.310389	0.0166433	5.2e-28	GCST90200863	Phosphate to serine ratio	8226	textfile	TRUE	reported	TRUE	FALSE	FALSE	FALSE	2	1	TRUE	0.0144242	120.36	4.5811e-06	TRUE	2.55239e-26
rs1047891	2	210675783	A	C	0.322782	0.0230343	0.0189937	0.22523	CPS1	6847	314193	321040	Colorectal_cancer_controls_excluding_all_cancers_R10	TRUE	reported	Colorectal_Cancer	2	210675783	A	C	-0.0901629	0.309649	0.0164584	4.3e-08	GCST90200997	Histidine to glutamine ratio	8223	textfile	TRUE	reported	TRUE	FALSE	FALSE	FALSE	2	1	TRUE	0.00363637	30.0037	4.5811e-06	TRUE	1.85283e-07
rs1047891	2	210675783	A	C	0.322782	0.0230343	0.0189937	0.22523	CPS1	6847	314193	321040	Colorectal_cancer_controls_excluding_all_cancers_R10	TRUE	reported	Colorectal_Cancer	2	210675783	A	C	0.0848878	0.310023	0.0176098	1.43e-06	GCST90200253	Vanillic acid glycine levels	7512	textfile	TRUE	reported	TRUE	FALSE	FALSE	FALSE	2	1	TRUE	0.00308379	23.2309	4.5811e-06	TRUE	4.68686e-06
rs1047891	2	210675783	A	C	0.322782	0.0230343	0.0189937	0.22523	CPS1	6847	314193	321040	Colorectal_cancer_controls_excluding_all_cancers_R10	TRUE	reported	Colorectal_Cancer	2	210675783	A	C	0.310186	0.307008	0.0162688	4.81e-81	GCST90200756	Glycine to pyridoxal ratio	8173	textfile	TRUE	reported	TRUE	FALSE	FALSE	FALSE	2	1	TRUE	0.0425846	363.435	4.5811e-06	TRUE	2.18669e-76
rs1047891	2	210675783	A	C	0.322782	0.0230343	0.0189937	0.22523	CPS1	6847	314193	321040	Colorectal_cancer_controls_excluding_all_cancers_R10	TRUE	reported	Colorectal_Cancer	2	210675783	A	C	0.312082	0.308908	0.015444	8.44e-91	GCST90199971	3-methylglutarylcarnitine (2) levels	8220	textfile	TRUE	reported	TRUE	FALSE	FALSE	FALSE	2	1	TRUE	0.047325	408.237	4.5811e-06	TRUE	1.64734e-85
rs1047891	2	210675783	A	C	0.322782	0.0230343	0.0189937	0.22523	CPS1	6847	314193	321040	Colorectal_cancer_controls_excluding_all_cancers_R10	TRUE	reported	Colorectal_Cancer	2	210675783	A	C	-0.0983073	0.308613	0.0181647	6.23e-08	GCST90200090	Dihomo-linolenoyl-choline levels	6954	textfile	TRUE	reported	TRUE	FALSE	FALSE	FALSE	2	1	TRUE	0.00419426	29.2813	4.5811e-06	TRUE	2.305e-07
rs1047891	2	210675783	A	C	0.322782	0.0230343	0.0189937	0.22523	CPS1	6847	314193	321040	Colorectal_cancer_controls_excluding_all_cancers_R10	TRUE	reported	Colorectal_Cancer	2	210675783	A	C	-0.0975934	0.310004	0.0159272	8.93e-10	GCST90200801	5-methylthioadenosine (MTA) to phosphate ratio	8261	textfile	TRUE	reported	TRUE	FALSE	FALSE	FALSE	2	1	TRUE	0.00452439	37.5368	4.5811e-06	TRUE	4.84444e-09
rs1047891	2	210675783	A	C	0.322782	0.0230343	0.0189937	0.22523	CPS1	6847	314193	321040	Colorectal_cancer_controls_excluding_all_cancers_R10	TRUE	reported	Colorectal_Cancer	2	210675783	A	C	0.208299	0.311731	0.0165444	2.39e-36	GCST90199888	Cinnamoylglycine levels	7824	textfile	TRUE	reported	TRUE	FALSE	FALSE	FALSE	2	1	TRUE	0.0198579	158.475	4.5811e-06	TRUE	2.79441e-34
rs1047891	2	210675783	A	C	0.322782	0.0230343	0.0189937	0.22523	CPS1	6847	314193	321040	Colorectal_cancer_controls_excluding_all_cancers_R10	TRUE	reported	Colorectal_Cancer	2	210675783	A	C	0.367277	0.308798	0.0155481	2.29e-123	GCST90199886	3-methylglutaconate levels	8197	textfile	TRUE	reported	TRUE	FALSE	FALSE	FALSE	2	1	TRUE	0.0637348	557.862	4.5811e-06	TRUE	8.4763e-116
rs1047891	2	210675783	A	C	0.322782	0.0230343	0.0189937	0.22523	CPS1	6847	314193	321040	Colorectal_cancer_controls_excluding_all_cancers_R10	TRUE	reported	Colorectal_Cancer	2	210675783	A	C	0.20419	0.309685	0.0151579	2.32e-41	GCST90200323	Creatine levels	8285	textfile	TRUE	reported	TRUE	FALSE	FALSE	FALSE	2	1	TRUE	0.0214333	181.42	4.5811e-06	TRUE	5.75143e-39
rs1047891	2	210675783	A	C	0.322782	0.0230343	0.0189937	0.22523	CPS1	6847	314193	321040	Colorectal_cancer_controls_excluding_all_cancers_R10	TRUE	reported	Colorectal_Cancer	2	210675783	A	C	0.48432	0.30857	0.0154368	4.52e-216	GCST90199741	Gamma-glutamylglycine levels	8263	textfile	TRUE	reported	TRUE	FALSE	FALSE	FALSE	2	1	TRUE	0.106447	984.113	4.5811e-06	TRUE	2.62956e-200
rs1047891	2	210675783	A	C	0.322782	0.0230343	0.0189937	0.22523	CPS1	6847	314193	321040	Colorectal_cancer_controls_excluding_all_cancers_R10	TRUE	reported	Colorectal_Cancer	2	210675783	A	C	-0.0896956	0.308634	0.0167751	8.95e-08	GCST90200372	Arginine levels	8237	textfile	TRUE	reported	TRUE	FALSE	FALSE	FALSE	2	1	TRUE	0.0034589	28.5829	4.5811e-06	TRUE	3.69791e-07
rs1047891	2	210675783	A	C	0.322782	0.0230343	0.0189937	0.22523	CPS1	6847	314193	321040	Colorectal_cancer_controls_excluding_all_cancers_R10	TRUE	reported	Colorectal_Cancer	2	210675783	A	C	0.325618	0.333361	0.018865	9.34e-67	GCST90199781	Hexanoylglycine levels	6015	textfile	TRUE	reported	TRUE	FALSE	FALSE	FALSE	2	1	TRUE	0.0471925	297.823	4.5811e-06	TRUE	2.68742e-63
rs1047891	2	210675783	A	C	0.322782	0.0230343	0.0189937	0.22523	CPS1	6847	314193	321040	Colorectal_cancer_controls_excluding_all_cancers_R10	TRUE	reported	Colorectal_Cancer	2	210675783	A	C	-0.0903798	0.309579	0.0159831	1.56e-08	GCST90200327	Choline levels	8262	textfile	TRUE	reported	TRUE	FALSE	FALSE	FALSE	2	1	TRUE	0.0038553	31.968	4.5811e-06	TRUE	7.17707e-08
rs1047891	2	210675783	A	C	0.322782	0.0230343	0.0189937	0.22523	CPS1	6847	314193	321040	Colorectal_cancer_controls_excluding_all_cancers_R10	TRUE	reported	Colorectal_Cancer	2	210675783	A	C	0.45942	0.304778	0.0154264	6.78e-195	GCST90200757	Glycine to alanine ratio	8167	textfile	TRUE	reported	TRUE	FALSE	FALSE	FALSE	2	1	TRUE	0.097961	886.715	4.5811e-06	TRUE	3.24258e-181
rs1047891	2	210675783	A	C	0.322782	0.0230343	0.0189937	0.22523	CPS1	6847	314193	321040	Colorectal_cancer_controls_excluding_all_cancers_R10	TRUE	reported	Colorectal_Cancer	2	210675783	A	C	0.381478	0.307889	0.0157461	1.16e-129	GCST90199688	N-acetylglycine levels	8250	textfile	TRUE	reported	TRUE	FALSE	FALSE	FALSE	2	1	TRUE	0.0664188	586.797	4.5811e-06	TRUE	1.31068e-121
rs1047891	2	210675783	A	C	0.322782	0.0230343	0.0189937	0.22523	CPS1	6847	314193	321040	Colorectal_cancer_controls_excluding_all_cancers_R10	TRUE	reported	Colorectal_Cancer	2	210675783	A	C	-0.0825666	0.309733	0.0166887	7.52e-07	GCST90200248	Cis 3,4-methyleneheptanoate levels	8223	textfile	TRUE	reported	TRUE	FALSE	FALSE	FALSE	2	1	TRUE	0.00296785	24.4714	4.5811e-06	TRUE	2.72697e-06
rs10479236	5	102582602	C	T	0.448522	-0.0340836	0.0177789	0.0552268	SLCO6A1	6847	314193	321040	Colorectal_cancer_controls_excluding_all_cancers_R10	TRUE	reported	Colorectal_Cancer	5	102582602	C	T	0.076741	0.312134	0.0159779	1.56e-06	GCST90200424	Dimethylglycine levels	8224	textfile	TRUE	reported	TRUE	FALSE	FALSE	FALSE	2	1	TRUE	0.00279715	23.0627	1.14477e-05	TRUE	9.13887e-06
rs10479815	7	28322677	A	G	0.51175	-0.0170359	0.0177082	0.336032	CREB5	6847	314193	321040	Colorectal_cancer_controls_excluding_all_cancers_R10	TRUE	reported	Colorectal_Cancer	7	28322677	A	G	-0.0744583	0.562896	0.015936	2.98e-06	GCST90199864	Gamma-CEHC levels	8258	textfile	TRUE	reported	TRUE	FALSE	FALSE	FALSE	2	1	TRUE	0.00263661	21.8254	2.88284e-06	TRUE	8.26475e-06
rs10481008	7	50960071	G	A	0.425204	-0.00664238	0.0178171	0.70929	GRB10	6847	314193	321040	Colorectal_cancer_controls_excluding_all_cancers_R10	TRUE	reported	Colorectal_Cancer	7	50892374	G	A	-0.0716159	0.412982	0.0147482	1.2e-06	GCST90200879	Adenosine 5'-monophosphate (AMP) to glutamate ratio	8213	textfile	TRUE	reported	TRUE	FALSE	FALSE	FALSE	2	1	TRUE	0.00286282	23.5741	4.32926e-07	TRUE	2.21284e-06
rs10483247	22	49533884	T	C	0.00525356	-0.100558	0.116352	0.387447	BRD1	6847	314193	321040	Colorectal_cancer_controls_excluding_all_cancers_R10	TRUE	reported	Colorectal_Cancer	22	49533884	T	C	-0.51103	0.00663803	0.097257	1.48e-07	GCST90200913	Glucose to sucrose ratio	7695	textfile	TRUE	reported	TRUE	FALSE	FALSE	FALSE	2	1	TRUE	0.00357509	27.6018	2.32662e-06	TRUE	4.27523e-07
rs10483451	14	33525401	T	C	0.0388041	0.0873339	0.0455806	0.0553605	NPAS3	6847	314193	321040	Colorectal_cancer_controls_excluding_all_cancers_R10	TRUE	reported	Colorectal_Cancer	14	33525401	T	C	-0.144967	0.0601321	0.0324171	7.75e-06	GCST90200669	X-25519 levels	8080	textfile	TRUE	reported	TRUE	FALSE	FALSE	FALSE	2	1	TRUE	0.00246891	19.9932	1.14351e-05	TRUE	3.89003e-05
rs10483514	14	40017104	G	A	0.00988846	-0.00871111	0.0886874	0.921755	FBXO33	6847	314193	321040	Colorectal_cancer_controls_excluding_all_cancers_R10	TRUE	reported	Colorectal_Cancer	14	40017104	G	A	-0.241367	0.0258509	0.0516454	2.96e-06	GCST90200876	Cortisone to 4-cholesten-3-one ratio	6971	textfile	TRUE	reported	TRUE	FALSE	FALSE	FALSE	2	1	TRUE	0.00312348	21.8357	3.00514e-08	TRUE	4.10659e-06
rs10483866	14	75400838	C	G	0.171526	0.0500331	0.0237284	0.0349816	JDP2	6847	314193	321040	Colorectal_cancer_controls_excluding_all_cancers_R10	TRUE	reported	Colorectal_Cancer	14	75400838	C	G	-0.140016	0.101593	0.0281415	6.51e-07	GCST90200467	X-11852 levels	7295	textfile	TRUE	reported	TRUE	FALSE	TRUE	FALSE	2	1	TRUE	0.00338193	24.7481	1.38488e-05	TRUE	4.1877e-06
rs10484239	14	43858346	A	C	0.139066	0.00761476	0.025478	0.765034	FSCB	6847	314193	321040	Colorectal_cancer_controls_excluding_all_cancers_R10	TRUE	reported	Colorectal_Cancer	14	43858346	A	C	-0.0995396	0.134532	0.0225081	9.76e-06	GCST90200054	1-palmitoyl-2-arachidonoyl-GPE (16:0/20:4) levels	8257	textfile	TRUE	reported	TRUE	FALSE	FALSE	FALSE	2	1	TRUE	0.002363	19.5528	2.78242e-07	TRUE	1.58322e-05
rs10484587	6	142820440	T	A	0.155137	-0.016447	0.0244498	0.501147	HIVEP2	6847	314193	321040	Colorectal_cancer_controls_excluding_all_cancers_R10	TRUE	reported	Colorectal_Cancer	6	142820440	T	A	0.0879266	0.225289	0.0185495	2.14e-06	GCST90199676	1-oleoylglycerol (18:1) levels	8225	textfile	TRUE	reported	TRUE	FALSE	TRUE	FALSE	2	1	TRUE	0.0027243	22.4631	1.40949e-06	TRUE	4.84781e-06
rs10486499	7	32037469	T	C	0.295908	-0.00984734	0.0195661	0.614763	PDE1C	6847	314193	321040	Colorectal_cancer_controls_excluding_all_cancers_R10	TRUE	reported	Colorectal_Cancer	7	32037469	T	C	-0.091925	0.26004	0.0199678	4.15e-06	GCST90200221	Glycoursodeoxycholic acid sulfate (1) levels	6622	textfile	TRUE	reported	TRUE	FALSE	FALSE	FALSE	2	1	TRUE	0.00319029	21.1873	7.88987e-07	TRUE	7.39695e-06
rs10487700	7	30619509	T	C	0.0174136	0.0679613	0.0666989	0.308237	GARS	6847	314193	321040	Colorectal_cancer_controls_excluding_all_cancers_R10	TRUE	reported	Colorectal_Cancer	7	30619509	T	C	-0.182691	0.0408376	0.0404147	6.17e-06	GCST90200209	Sulfate of piperine metabolite C16H19NO3 (3) levels	7705	textfile	TRUE	reported	TRUE	FALSE	FALSE	FALSE	2	1	TRUE	0.00264504	20.4288	3.23389e-06	TRUE	1.64485e-05
rs10487700	7	30619509	T	C	0.0174136	0.0679613	0.0666989	0.308237	GARS	6847	314193	321040	Colorectal_cancer_controls_excluding_all_cancers_R10	TRUE	reported	Colorectal_Cancer	7	30619509	T	C	-0.175059	0.041026	0.0396174	9.93e-06	GCST90200210	Sulfate of piperine metabolite C16H19NO3 (2) levels	7950	textfile	TRUE	reported	TRUE	FALSE	FALSE	FALSE	2	1	TRUE	0.00244999	19.5204	3.23389e-06	TRUE	2.62155e-05
rs10487768	7	46983906	A	G	0.133564	0.0103103	0.0262272	0.694234	TNS3	6847	314193	321040	Colorectal_cancer_controls_excluding_all_cancers_R10	TRUE	reported	Colorectal_Cancer	7	46983906	A	G	-0.14495	0.0744734	0.0291786	6.78e-07	GCST90200699	Deoxycholic acid glucuronide levels	8060	textfile	TRUE	reported	TRUE	FALSE	FALSE	FALSE	2	1	TRUE	0.00305242	24.6717	4.8137e-07	TRUE	1.28816e-06
rs10487783	7	14840246	G	T	0.025226	-0.0244576	0.0552113	0.657779	DGKB	6847	314193	321040	Colorectal_cancer_controls_excluding_all_cancers_R10	TRUE	reported	Colorectal_Cancer	7	14840246	G	T	-0.189263	0.0345839	0.0423592	7.89e-06	GCST90200953	Glucose-to-mannose ratio	8191	textfile	TRUE	reported	TRUE	FALSE	FALSE	FALSE	2	1	TRUE	0.00243132	19.9586	6.11241e-07	TRUE	1.4269e-05
rs10489082	4	13713724	C	G	0.00718736	0.105098	0.102161	0.303599	BOD1L1	6847	314193	321040	Colorectal_cancer_controls_excluding_all_cancers_R10	TRUE	reported	Colorectal_Cancer	4	13713724	C	G	0.245287	0.0232586	0.0510156	1.52e-06	GCST90199831	1-stearoyl-2-oleoyl-GPE (18:0/18:1) levels	8273	textfile	TRUE	reported	TRUE	FALSE	TRUE	FALSE	2	1	TRUE	0.00278656	23.112	3.29654e-06	TRUE	4.62259e-06
rs10489136	1	4873175	A	G	0.245629	-0.0262081	0.0206415	0.204199	AJAP1	6847	314193	321040	Colorectal_cancer_controls_excluding_all_cancers_R10	TRUE	reported	Colorectal_Cancer	1	4873175	A	G	-0.0923706	0.182724	0.0191655	1.44e-06	GCST90200763	Phosphate to N-acetylneuraminate ratio	8256	textfile	TRUE	reported	TRUE	FALSE	FALSE	FALSE	2	1	TRUE	0.00280567	23.2232	5.02143e-06	TRUE	5.2448e-06
rs10489136	1	4873175	A	G	0.245629	-0.0262081	0.0206415	0.204199	AJAP1	6847	314193	321040	Colorectal_cancer_controls_excluding_all_cancers_R10	TRUE	reported	Colorectal_Cancer	1	4873175	A	G	0.0862932	0.182449	0.0190566	5.95e-06	GCST90200314	N-acetylneuraminate levels	8200	textfile	TRUE	reported	TRUE	FALSE	FALSE	FALSE	2	1	TRUE	0.00249439	20.5001	5.02143e-06	TRUE	1.9678e-05
rs1048943	15	74720644	C	T	0.0461079	-0.014074	0.0431679	0.744403	CYP1A1	6847	314193	321040	Colorectal_cancer_controls_excluding_all_cancers_R10	TRUE	reported	Colorectal_Cancer	15	74720644	C	T	-0.196774	0.0338587	0.0427444	4.15e-06	GCST90199729	Piperine levels	8155	textfile	TRUE	reported	TRUE	FALSE	FALSE	FALSE	2	1	TRUE	0.00259195	21.187	3.31096e-07	TRUE	7.05449e-06
rs10490044	2	40405105	C	A	0.022759	-0.0762382	0.0585594	0.192952	SLC8A1	6847	314193	321040	Colorectal_cancer_controls_excluding_all_cancers_R10	TRUE	reported	Colorectal_Cancer	2	40405105	C	A	-0.236954	0.0281463	0.0474827	6.03e-07	GCST90200631	X-24306 levels	8074	textfile	TRUE	reported	TRUE	FALSE	FALSE	FALSE	2	1	TRUE	0.0030749	24.8972	5.27947e-06	TRUE	2.34193e-06
rs10490168	2	50908336	T	C	0.356507	-0.00534563	0.0184984	0.772597	NRXN1	6847	314193	321040	Colorectal_cancer_controls_excluding_all_cancers_R10	TRUE	reported	Colorectal_Cancer	2	50908336	T	C	0.0774179	0.319769	0.0167127	3.62e-06	GCST90200231	Lithocholate sulfate (1) levels	7891	textfile	TRUE	reported	TRUE	FALSE	FALSE	FALSE	2	1	TRUE	0.00271193	21.4526	2.60118e-07	TRUE	5.93457e-06
rs10490256	2	40555911	G	C	0.127019	-0.0123092	0.0264363	0.641489	SLC8A1	6847	314193	321040	Colorectal_cancer_controls_excluding_all_cancers_R10	TRUE	reported	Colorectal_Cancer	2	40555911	G	C	0.122959	0.105419	0.0253714	1.26e-06	GCST90200399	Isoleucine levels	8255	textfile	TRUE	reported	TRUE	FALSE	TRUE	FALSE	2	1	TRUE	0.00283714	23.4815	6.75303e-07	TRUE	2.49659e-06
rs10490256	2	40555911	G	C	0.127019	-0.0123092	0.0264363	0.641489	SLC8A1	6847	314193	321040	Colorectal_cancer_controls_excluding_all_cancers_R10	TRUE	reported	Colorectal_Cancer	2	40555911	G	C	0.114541	0.105169	0.0256672	8.1e-06	GCST90200326	Gamma-glutamylleucine levels	8041	textfile	TRUE	reported	TRUE	FALSE	TRUE	FALSE	2	1	TRUE	0.00247048	19.9093	6.75303e-07	TRUE	1.47562e-05
rs10490982	10	54256371	C	T	0.259259	0.0283095	0.0203399	0.163977	PCDH15	6847	314193	321040	Colorectal_cancer_controls_excluding_all_cancers_R10	TRUE	reported	Colorectal_Cancer	10	54256371	C	T	0.0947339	0.186548	0.0214082	9.64e-06	GCST90199981	2-acetamidophenol sulfate levels	6984	textfile	TRUE	reported	TRUE	FALSE	FALSE	FALSE	2	1	TRUE	0.00279596	19.5761	6.034e-06	TRUE	3.02265e-05
rs10491204	17	66621348	C	T	0.219669	0.00972361	0.0213909	0.649421	PRKCA	6847	314193	321040	Colorectal_cancer_controls_excluding_all_cancers_R10	TRUE	reported	Colorectal_Cancer	17	66621348	C	T	-0.0903449	0.166583	0.0196573	4.31e-06	GCST90199761	N1-methylinosine levels	8147	textfile	TRUE	reported	TRUE	FALSE	FALSE	FALSE	2	1	TRUE	0.00258605	21.118	6.43632e-07	TRUE	8.02577e-06
rs10491431	5	35967898	A	C	0.134071	0.0025138	0.0257845	0.922335	UGT3A1	6847	314193	321040	Colorectal_cancer_controls_excluding_all_cancers_R10	TRUE	reported	Colorectal_Cancer	5	35967898	A	C	0.345496	0.188751	0.026958	1.33e-37	GCST90199857	5alpha-pregnan-diol disulfate levels	4110	textfile	TRUE	reported	TRUE	FALSE	FALSE	FALSE	2	1	TRUE	0.0384282	164.172	2.96063e-08	TRUE	1.33723e-36
rs10491431	5	35967898	A	C	0.134071	0.0025138	0.0257845	0.922335	UGT3A1	6847	314193	321040	Colorectal_cancer_controls_excluding_all_cancers_R10	TRUE	reported	Colorectal_Cancer	5	35967898	A	C	0.263097	0.147651	0.0182647	4.84e-47	GCST90199861	Pregnenediol sulfate (C21H34O5S) levels	8260	textfile	TRUE	reported	TRUE	FALSE	FALSE	FALSE	2	1	TRUE	0.0245048	207.444	2.96063e-08	TRUE	1.97595e-45
rs10491431	5	35967898	A	C	0.134071	0.0025138	0.0257845	0.922335	UGT3A1	6847	314193	321040	Colorectal_cancer_controls_excluding_all_cancers_R10	TRUE	reported	Colorectal_Cancer	5	35967898	A	C	0.0952793	0.147128	0.0205357	3.49e-06	GCST90199849	21-hydroxypregnenolone disulfate levels	8132	textfile	TRUE	reported	TRUE	FALSE	FALSE	FALSE	2	1	TRUE	0.00264017	21.5214	2.96063e-08	TRUE	5.02222e-06
rs10491431	5	35967898	A	C	0.134071	0.0025138	0.0257845	0.922335	UGT3A1	6847	314193	321040	Colorectal_cancer_controls_excluding_all_cancers_R10	TRUE	reported	Colorectal_Cancer	5	35967898	A	C	0.173005	0.148626	0.0204653	2.82e-17	GCST90199873	Pregnenolone sulfate levels	7772	textfile	TRUE	reported	TRUE	FALSE	FALSE	FALSE	2	1	TRUE	0.00911115	71.4446	2.96063e-08	TRUE	8.52116e-17
rs10491431	5	35967898	A	C	0.134071	0.0025138	0.0257845	0.922335	UGT3A1	6847	314193	321040	Colorectal_cancer_controls_excluding_all_cancers_R10	TRUE	reported	Colorectal_Cancer	5	35967898	A	C	0.159672	0.147178	0.0221564	5.74e-13	GCST90199917	Pregnanediol-3-glucuronide levels	7905	textfile	TRUE	reported	TRUE	FALSE	FALSE	FALSE	2	1	TRUE	0.006527	51.9217	2.96063e-08	TRUE	1.29103e-12
rs10491431	5	35967898	A	C	0.134071	0.0025138	0.0257845	0.922335	UGT3A1	6847	314193	321040	Colorectal_cancer_controls_excluding_all_cancers_R10	TRUE	reported	Colorectal_Cancer	5	35967898	A	C	0.220271	0.147982	0.0190047	4.61e-31	GCST90199840	Pregnenediol disulfate (C21H34O8S2) levels	8245	textfile	TRUE	reported	TRUE	FALSE	FALSE	FALSE	2	1	TRUE	0.0160318	134.303	2.96063e-08	TRUE	4.37694e-30
rs10491431	5	35967898	A	C	0.134071	0.0025138	0.0257845	0.922335	UGT3A1	6847	314193	321040	Colorectal_cancer_controls_excluding_all_cancers_R10	TRUE	reported	Colorectal_Cancer	5	35967898	A	C	0.511472	0.150026	0.0211274	1.79e-129	GCST90199853	5alpha-pregnan-3beta,20beta-diol monosulfate (1) levels	7772	textfile	TRUE	reported	TRUE	FALSE	FALSE	FALSE	2	1	TRUE	0.0701206	585.922	2.96063e-08	TRUE	2.98507e-123
rs10491531	9	119013946	C	T	0.0682763	0.0262432	0.0357103	0.462406	BRINP1	6847	314193	321040	Colorectal_cancer_controls_excluding_all_cancers_R10	TRUE	reported	Colorectal_Cancer	9	119013946	C	T	-0.15272	0.0529441	0.0339872	7.01e-06	GCST90199774	Oleoylcarnitine levels	8260	textfile	TRUE	reported	TRUE	FALSE	FALSE	FALSE	2	1	TRUE	0.00243849	20.1863	1.68224e-06	TRUE	1.57605e-05
rs10491671	9	29482054	T	C	0.185548	-0.00887632	0.0227346	0.696218	LINGO2	6847	314193	321040	Colorectal_cancer_controls_excluding_all_cancers_R10	TRUE	reported	Colorectal_Cancer	9	29482054	T	C	-0.120625	0.221148	0.0246735	1.01e-06	GCST90200731	Adenosine 5'-diphosphate (ADP) to mannose ratio	4587	textfile	TRUE	reported	TRUE	FALSE	FALSE	FALSE	2	1	TRUE	0.00518355	23.8904	4.74823e-07	TRUE	1.56933e-06
rs10491672	9	29496813	C	G	0.185792	-0.00909734	0.0227304	0.688989	LINGO2	6847	314193	321040	Colorectal_cancer_controls_excluding_all_cancers_R10	TRUE	reported	Colorectal_Cancer	9	29496813	C	G	-0.112079	0.222124	0.0249727	7.19e-06	GCST90200823	Adenosine 5'-diphosphate (ADP) to N-palmitoyl-sphingosine (d18:1 to 16:0) ratio	4561	textfile	TRUE	reported	TRUE	FALSE	TRUE	FALSE	2	1	TRUE	0.00439687	20.1339	4.98948e-07	TRUE	1.06056e-05
rs10491672	9	29496813	C	G	0.185792	-0.00909734	0.0227304	0.688989	LINGO2	6847	314193	321040	Colorectal_cancer_controls_excluding_all_cancers_R10	TRUE	reported	Colorectal_Cancer	9	29496813	C	G	-0.127979	0.219208	0.0285475	7.36e-06	GCST90200840	Adenosine 5'-diphosphate (ADP) to flavin adenine dinucleotide (FAD) ratio	3441	textfile	TRUE	reported	TRUE	FALSE	TRUE	FALSE	2	1	TRUE	0.00580667	20.0858	4.98948e-07	TRUE	1.02545e-05
rs10491720	9	2577039	C	G	0.0553004	0.0706646	0.0381749	0.0641579	VLDLR	6847	314193	321040	Colorectal_cancer_controls_excluding_all_cancers_R10	TRUE	reported	Colorectal_Cancer	9	2577039	C	G	0.136456	0.0586211	0.0308609	9.79e-06	GCST90200104	Hexadecadienoate (16:2n6) levels	8274	textfile	TRUE	reported	TRUE	FALSE	TRUE	FALSE	2	1	TRUE	0.00235737	19.5462	1.06729e-05	TRUE	4.70336e-05
rs10491725	9	111676665	C	T	0.637476	-0.0144466	0.0184974	0.434798	GNG10	6847	314193	321040	Colorectal_cancer_controls_excluding_all_cancers_R10	TRUE	reported	Colorectal_Cancer	9	111676665	C	T	0.0892964	0.5848	0.0190386	2.73e-06	GCST90200602	X-22520 levels	5389	textfile	TRUE	reported	TRUE	FALSE	FALSE	FALSE	2	1	TRUE	0.00406556	21.9906	1.89998e-06	TRUE	5.45062e-06
rs10492646	13	106344462	T	C	0.250325	-0.0303154	0.0203831	0.136941	EFNB2	6847	314193	321040	Colorectal_cancer_controls_excluding_all_cancers_R10	TRUE	reported	Colorectal_Cancer	13	106344462	T	C	-0.0772081	0.293733	0.0168937	4.87e-06	GCST90200055	Lactosyl-N-palmitoyl-sphingosine (d18:1/16:0) levels	8266	textfile	TRUE	reported	TRUE	FALSE	FALSE	FALSE	2	1	TRUE	0.00252049	20.882	6.89008e-06	TRUE	1.91811e-05
rs10492646	13	106344462	T	C	0.250325	-0.0303154	0.0203831	0.136941	EFNB2	6847	314193	321040	Colorectal_cancer_controls_excluding_all_cancers_R10	TRUE	reported	Colorectal_Cancer	13	106344462	T	C	-0.079095	0.293439	0.0165038	1.65e-06	GCST90199876	Palmitoyl sphingomyelin (d18:1/16:0) levels	8269	textfile	TRUE	reported	TRUE	FALSE	FALSE	FALSE	2	1	TRUE	0.00276995	22.9628	6.89008e-06	TRUE	7.01216e-06
rs10492817	16	72224382	T	C	0.0122386	-0.0861915	0.0789501	0.274956	PMFBP1	6847	314193	321040	Colorectal_cancer_controls_excluding_all_cancers_R10	TRUE	reported	Colorectal_Cancer	16	72224382	T	C	0.359157	0.0100617	0.0767803	2.9e-06	GCST90200080	1-palmitoyl-2-oleoyl-GPI (16:0/18:1) levels	8123	textfile	TRUE	reported	TRUE	FALSE	FALSE	FALSE	2	1	TRUE	0.00268648	21.8757	3.71247e-06	TRUE	8.77807e-06
rs10493219	1	57383013	G	A	0.250157	0.00176396	0.0204482	0.931256	DAB1	6847	314193	321040	Colorectal_cancer_controls_excluding_all_cancers_R10	TRUE	reported	Colorectal_Cancer	1	57383013	G	A	-0.0779131	0.310504	0.0175316	8.82e-06	GCST90199829	3-methyladipate levels	6958	textfile	TRUE	reported	TRUE	FALSE	FALSE	FALSE	2	1	TRUE	0.0028305	19.7448	2.31797e-08	TRUE	1.1803e-05
rs10493239	1	58340269	C	T	0.131321	0.0161321	0.0261555	0.537383	DAB1	6847	314193	321040	Colorectal_cancer_controls_excluding_all_cancers_R10	TRUE	reported	Colorectal_Cancer	1	58340269	C	T	-0.134241	0.0796091	0.0298871	7.07e-06	GCST90200876	Cortisone to 4-cholesten-3-one ratio	6971	textfile	TRUE	reported	TRUE	FALSE	FALSE	FALSE	2	1	TRUE	0.00288571	20.1687	1.18494e-06	TRUE	1.35737e-05
rs10493322	1	62440222	T	C	0.263498	0.0105266	0.0200258	0.599133	USP1	6847	314193	321040	Colorectal_cancer_controls_excluding_all_cancers_R10	TRUE	reported	Colorectal_Cancer	1	62440222	T	C	-0.110994	0.334662	0.0163368	1.09e-11	GCST90200080	1-palmitoyl-2-oleoyl-GPI (16:0/18:1) levels	8123	textfile	TRUE	reported	TRUE	FALSE	FALSE	FALSE	2	1	TRUE	0.00565051	46.1486	8.60671e-07	TRUE	3.60059e-11
rs10493861	1	247143615	C	T	0.264343	-0.0118938	0.020138	0.554779	ZNF124	6847	314193	321040	Colorectal_cancer_controls_excluding_all_cancers_R10	TRUE	reported	Colorectal_Cancer	1	247143615	C	T	0.0831526	0.25418	0.0174816	1.97e-06	GCST90200078	1-myristoyl-2-arachidonoyl-GPC (14:0/20:4) levels	8264	textfile	TRUE	reported	TRUE	FALSE	FALSE	FALSE	2	1	TRUE	0.00273031	22.6196	1.08655e-06	TRUE	4.22496e-06
rs10494157	1	113348416	A	G	0.0875155	-0.0144745	0.0312694	0.643438	MAGI3	6847	314193	321040	Colorectal_cancer_controls_excluding_all_cancers_R10	TRUE	reported	Colorectal_Cancer	1	113348416	A	G	-0.0929436	0.130411	0.0200791	3.68e-06	GCST90199673	DHEAS levels	8228	textfile	TRUE	reported	TRUE	FALSE	FALSE	FALSE	2	1	TRUE	0.00259733	21.4213	6.67434e-07	TRUE	6.96625e-06
rs10494405	1	163979236	C	T	0.103475	0.0188587	0.0287814	0.512314	PBX1	6847	314193	321040	Colorectal_cancer_controls_excluding_all_cancers_R10	TRUE	reported	Colorectal_Cancer	1	163979236	C	T	0.098932	0.149426	0.0203474	1.16e-06	GCST90199726	N-acetylthreonine levels	8223	textfile	TRUE	reported	TRUE	FALSE	FALSE	FALSE	2	1	TRUE	0.00286668	23.6347	1.33733e-06	TRUE	2.67435e-06
rs10494656	1	191666689	C	T	0.0189319	0.101348	0.0645849	0.116597	RGS18	6847	314193	321040	Colorectal_cancer_controls_excluding_all_cancers_R10	TRUE	reported	Colorectal_Cancer	1	191666689	C	T	0.266519	0.0168047	0.0602998	9.87e-06	GCST90199913	Docosadioate (C22-DC) levels	8225	textfile	TRUE	reported	TRUE	FALSE	FALSE	FALSE	2	1	TRUE	0.00236951	19.5308	7.67019e-06	TRUE	3.89078e-05
rs10495913	2	44116537	A	G	0.625921	-0.0102955	0.0182905	0.573513	PPM1B	6847	314193	321040	Colorectal_cancer_controls_excluding_all_cancers_R10	TRUE	reported	Colorectal_Cancer	2	44116537	A	G	0.0680448	0.616719	0.0148853	4.85e-06	GCST90200517	X-13553 levels	8118	textfile	TRUE	reported	TRUE	FALSE	FALSE	FALSE	2	1	TRUE	0.00256749	20.8914	9.86925e-07	TRUE	9.71498e-06
rs10496073	2	57674250	G	A	0.0596126	-0.0810811	0.0371578	0.0291038	VRK2	6847	314193	321040	Colorectal_cancer_controls_excluding_all_cancers_R10	TRUE	reported	Colorectal_Cancer	2	57674250	G	A	-0.161173	0.0620518	0.0315526	3.25e-07	GCST90200775	Serine to pyruvate ratio	8235	textfile	TRUE	reported	TRUE	FALSE	FALSE	FALSE	2	1	TRUE	0.00315847	26.0861	1.48311e-05	TRUE	2.66322e-06
rs10496176	2	69946497	C	T	0.169994	-0.00386188	0.0235116	0.869531	MXD1	6847	314193	321040	Colorectal_cancer_controls_excluding_all_cancers_R10	TRUE	reported	Colorectal_Cancer	2	69946497	C	T	0.0966645	0.149014	0.0215404	7.2e-06	GCST90200172	3-carboxy-4-methyl-5-pentyl-2-furanpropionate (3-CMPFP) levels	8234	textfile	TRUE	reported	TRUE	FALSE	FALSE	FALSE	2	1	TRUE	0.0024398	20.1336	8.40377e-08	TRUE	1.06979e-05
rs10496399	2	105611264	C	T	0.301628	0.0112418	0.0192389	0.558999	NCK2	6847	314193	321040	Colorectal_cancer_controls_excluding_all_cancers_R10	TRUE	reported	Colorectal_Cancer	2	105611264	C	T	-0.0806174	0.219751	0.0175695	4.46e-06	GCST90199797	Gulonate levels	7731	textfile	TRUE	reported	TRUE	FALSE	FALSE	FALSE	2	1	TRUE	0.00271595	21.0488	1.06353e-06	TRUE	8.9245e-06
rs10496852	2	140726295	T	G	0.0701143	-0.0353932	0.0348532	0.30987	LRP1B	6847	314193	321040	Colorectal_cancer_controls_excluding_all_cancers_R10	TRUE	reported	Colorectal_Cancer	2	140726295	T	G	-0.203252	0.0560691	0.0424749	1.71e-06	GCST90199877	Indole-3-carboxylate levels	4989	textfile	TRUE	reported	TRUE	FALSE	FALSE	FALSE	2	1	TRUE	0.00456881	22.8892	3.21214e-06	TRUE	3.87717e-06
rs10497323	2	167243228	C	T	0.204473	0.00158297	0.0220109	0.942668	XIRP2	6847	314193	321040	Colorectal_cancer_controls_excluding_all_cancers_R10	TRUE	reported	Colorectal_Cancer	2	167243228	C	T	-0.103751	0.151674	0.021138	9.19e-07	GCST90201018	Bilirubin (Z,Z) to glucuronate ratio	8103	textfile	TRUE	reported	TRUE	FALSE	FALSE	FALSE	2	1	TRUE	0.0029643	24.0852	1.61106e-08	TRUE	1.34545e-06
rs1049742	7	150857465	T	C	0.0718658	-0.0304091	0.0344757	0.377752	AOC1	6847	314193	321040	Colorectal_cancer_controls_excluding_all_cancers_R10	TRUE	reported	Colorectal_Cancer	7	150857465	T	C	-0.268771	0.0752875	0.0298097	1.95e-19	GCST90199962	Acisoga levels	7489	textfile	TRUE	reported	TRUE	FALSE	FALSE	FALSE	2	1	TRUE	0.0107383	81.2706	2.42338e-06	TRUE	1.9193e-18
rs1049742	7	150857465	T	C	0.0718658	-0.0304091	0.0344757	0.377752	AOC1	6847	314193	321040	Colorectal_cancer_controls_excluding_all_cancers_R10	TRUE	reported	Colorectal_Cancer	7	150857465	T	C	0.206891	0.0778669	0.0279307	1.29e-13	GCST90200351	N-acetylputrescine levels	8243	textfile	TRUE	reported	TRUE	FALSE	FALSE	FALSE	2	1	TRUE	0.00661231	54.8547	2.42338e-06	TRUE	7.77426e-13
rs10497721	2	192049636	A	C	0.137599	0.00651266	0.0255671	0.798933	TMEFF2	6847	314193	321040	Colorectal_cancer_controls_excluding_all_cancers_R10	TRUE	reported	Colorectal_Cancer	2	192049636	A	C	-0.12226	0.0953596	0.0262976	3.33e-06	GCST90199803	Catechol sulfate levels	8242	textfile	TRUE	reported	TRUE	FALSE	FALSE	FALSE	2	1	TRUE	0.00261557	21.6088	2.02113e-07	TRUE	5.43053e-06
rs10497814	2	198096744	G	A	0.0598719	-0.0171878	0.0379804	0.650877	PLCL1	6847	314193	321040	Colorectal_cancer_controls_excluding_all_cancers_R10	TRUE	reported	Colorectal_Cancer	2	198096744	G	A	0.136339	0.069968	0.0293884	3.5e-06	GCST90200359	5-methylthioadenosine (mta) levels	8210	textfile	TRUE	reported	TRUE	FALSE	FALSE	FALSE	2	1	TRUE	0.00261462	21.517	6.37914e-07	TRUE	6.58306e-06
rs10498260	2	232191911	T	C	0.140325	-0.00703982	0.0252579	0.780462	DIS3L2	6847	314193	321040	Colorectal_cancer_controls_excluding_all_cancers_R10	TRUE	reported	Colorectal_Cancer	2	232191911	T	C	-0.0961434	0.196985	0.0208504	4.01e-06	GCST90200023	Trans 3,4-methyleneheptanoate levels	7104	textfile	TRUE	reported	TRUE	FALSE	FALSE	FALSE	2	1	TRUE	0.00298407	21.2563	2.41974e-07	TRUE	6.28095e-06
rs10498421	14	51119694	A	G	0.302042	-0.0215153	0.0192622	0.264007	TRIM9	6847	314193	321040	Colorectal_cancer_controls_excluding_all_cancers_R10	TRUE	reported	Colorectal_Cancer	14	51119694	A	G	-0.0828299	0.325339	0.0185846	8.32e-06	GCST90199874	S-methylmethionine levels	6674	textfile	TRUE	reported	TRUE	FALSE	FALSE	FALSE	2	1	TRUE	0.0029675	19.8581	3.88617e-06	TRUE	2.14945e-05
rs10499279	6	156622282	G	C	0.231886	0.00908561	0.0209387	0.66435	ARID1B	6847	314193	321040	Colorectal_cancer_controls_excluding_all_cancers_R10	TRUE	reported	Colorectal_Cancer	6	156622282	G	C	-0.0858818	0.251825	0.0185596	3.7e-06	GCST90200007	3-methoxycatechol sulfate (2) levels	7286	textfile	TRUE	reported	TRUE	FALSE	TRUE	FALSE	2	1	TRUE	0.00293023	21.4065	5.86475e-07	TRUE	6.54618e-06
rs10499311	6	157679586	T	C	0.407228	-0.0117926	0.0179206	0.510506	ZDHHC14	6847	314193	321040	Colorectal_cancer_controls_excluding_all_cancers_R10	TRUE	reported	Colorectal_Cancer	6	157679586	T	C	-0.0749077	0.479787	0.0169071	9.4e-06	GCST90200870	Adenosine 5'-monophosphate (AMP) to acetoacetate ratio	6773	textfile	TRUE	reported	TRUE	FALSE	FALSE	FALSE	2	1	TRUE	0.00288986	19.6239	1.34882e-06	TRUE	1.8118e-05
rs1049938	7	26190552	C	A	0.0172974	0.0409062	0.0699495	0.558685	HNRNPA2B1	6847	314193	321040	Colorectal_cancer_controls_excluding_all_cancers_R10	TRUE	reported	Colorectal_Cancer	7	26190552	C	A	-0.33148	0.0137798	0.067075	7.74e-07	GCST90200203	Indoleacetoylcarnitine levels	7777	textfile	TRUE	reported	TRUE	FALSE	FALSE	FALSE	2	1	TRUE	0.00313054	24.4164	1.06524e-06	TRUE	1.66991e-06
rs10499693	7	50469600	A	G	0.00948112	0.0774081	0.0885475	0.38201	DDC,FIGNL1	6847	314193	321040	Colorectal_cancer_controls_excluding_all_cancers_R10	TRUE	reported	Colorectal_Cancer	7	50469600	A	G	0.261075	0.0185583	0.0540482	1.36e-06	GCST90199978	Vanillactate levels	7935	textfile	TRUE	reported	TRUE	FALSE	FALSE	FALSE	2	1	TRUE	0.00293188	23.327	2.38046e-06	TRUE	3.60685e-06
rs1049987	2	26190948	T	C	0.26698	0.0183496	0.0200727	0.360633	HADHA	6847	314193	321040	Colorectal_cancer_controls_excluding_all_cancers_R10	TRUE	reported	Colorectal_Cancer	2	26190948	T	C	0.0944784	0.213077	0.0184134	2.88e-07	GCST90200246	3-hydroxydecanoylcarnitine levels	8237	textfile	TRUE	reported	TRUE	FALSE	FALSE	FALSE	2	1	TRUE	0.00318597	26.3203	2.60304e-06	TRUE	8.7334e-07
rs10500601	11	4434725	C	T	0.400203	-0.000886077	0.0181302	0.96102	OR52K2	6847	314193	321040	Colorectal_cancer_controls_excluding_all_cancers_R10	TRUE	reported	Colorectal_Cancer	11	4434725	C	T	-0.0912351	0.309872	0.0201926	6.24e-06	GCST90200180	Glucuronide of C12H22O4 (1) levels	5831	textfile	TRUE	reported	TRUE	FALSE	FALSE	FALSE	2	1	TRUE	0.00348882	20.4075	7.4401e-09	TRUE	7.91401e-06
rs10500601	11	4434725	C	T	0.400203	-0.000886077	0.0181302	0.96102	OR52K2	6847	314193	321040	Colorectal_cancer_controls_excluding_all_cancers_R10	TRUE	reported	Colorectal_Cancer	11	4434725	C	T	-0.0818989	0.315511	0.0177758	4.08e-06	GCST90200353	9,10-DiHOME levels	7557	textfile	TRUE	reported	TRUE	FALSE	FALSE	FALSE	2	1	TRUE	0.00280111	21.2218	7.4401e-09	TRUE	5.52975e-06
rs10500601	11	4434725	C	T	0.400203	-0.000886077	0.0181302	0.96102	OR52K2	6847	314193	321040	Colorectal_cancer_controls_excluding_all_cancers_R10	TRUE	reported	Colorectal_Cancer	11	4434725	C	T	-0.0762057	0.316446	0.0170083	7.45e-06	GCST90200569	X-18913 levels	8271	textfile	TRUE	reported	TRUE	FALSE	FALSE	FALSE	2	1	TRUE	0.00242126	20.07	7.4401e-09	TRUE	1.01683e-05
rs1050152	5	132340627	T	C	0.315959	0.00762623	0.0190093	0.688285	SLC22A4	6847	314193	321040	Colorectal_cancer_controls_excluding_all_cancers_R10	TRUE	reported	Colorectal_Cancer	5	132340627	T	C	-0.107399	0.430152	0.0156755	7.31e-12	GCST90200623	X-24241 levels	8053	textfile	TRUE	reported	TRUE	FALSE	FALSE	FALSE	2	1	TRUE	0.0057953	46.9299	5.01335e-07	TRUE	2.13451e-11
rs10501670	11	88566116	G	A	0.238793	-0.0371861	0.0207182	0.0726775	GRM5	6847	314193	321040	Colorectal_cancer_controls_excluding_all_cancers_R10	TRUE	reported	Colorectal_Cancer	11	88566116	G	A	0.0825404	0.239095	0.0181297	5.29e-06	GCST90200900	Phosphate to oleoyl-linoleoyl-glycerol (18:1 to 18:2) [2] ratio	7992	textfile	TRUE	reported	TRUE	FALSE	FALSE	FALSE	2	1	TRUE	0.00258685	20.7226	1.00345e-05	TRUE	2.50113e-05
rs10502344	18	6107710	G	A	0.0233445	0.0698013	0.058535	0.233076	L3MBTL4	6847	314193	321040	Colorectal_cancer_controls_excluding_all_cancers_R10	TRUE	reported	Colorectal_Cancer	18	6107710	G	A	0.190151	0.0362631	0.0413987	4.37e-06	GCST90199657	Sphingosine 1-phosphate levels	8246	textfile	TRUE	reported	TRUE	FALSE	FALSE	FALSE	2	1	TRUE	0.00255194	21.092	4.4293e-06	TRUE	1.39988e-05
rs10502723	18	39318408	C	A	0.154856	0.00162026	0.0248083	0.947926	CELF4	6847	314193	321040	Colorectal_cancer_controls_excluding_all_cancers_R10	TRUE	reported	Colorectal_Cancer	18	39318408	C	A	-0.107673	0.171601	0.0216146	6.31e-07	GCST90199705	Propionylglycine levels	7311	textfile	TRUE	reported	TRUE	FALSE	FALSE	FALSE	2	1	TRUE	0.00338276	24.8085	1.32867e-08	TRUE	9.00559e-07
rs10502876	18	46677459	A	G	0.0150625	-0.163125	0.0721217	0.0237099	ST8SIA5	6847	314193	321040	Colorectal_cancer_controls_excluding_all_cancers_R10	TRUE	reported	Colorectal_Cancer	18	46677459	A	G	0.161819	0.0419319	0.0365629	9.61e-06	GCST90200742	Aspartate to citrate ratio	8191	textfile	TRUE	reported	TRUE	FALSE	FALSE	FALSE	2	1	TRUE	0.00238563	19.5827	1.59347e-05	TRUE	6.04222e-05
rs10503319	8	5661177	A	G	0.0653031	-0.0353395	0.0355918	0.320752	CSMD1	6847	314193	321040	Colorectal_cancer_controls_excluding_all_cancers_R10	TRUE	reported	Colorectal_Cancer	8	5661177	A	G	-0.124694	0.098607	0.025811	1.36e-06	GCST90200064	N-palmitoyl-sphinganine (d18:0/16:0) levels	8208	textfile	TRUE	reported	TRUE	FALSE	FALSE	FALSE	2	1	TRUE	0.00283538	23.3333	3.07086e-06	TRUE	4.01525e-06
rs10503398	8	9956976	C	T	0.0452387	-0.0617115	0.0422099	0.143737	MSRA	6847	314193	321040	Colorectal_cancer_controls_excluding_all_cancers_R10	TRUE	reported	Colorectal_Cancer	8	9956976	C	T	-0.171619	0.0439995	0.0387427	9.44e-06	GCST90200157	Carotene diol (3) levels	7650	textfile	TRUE	reported	TRUE	FALSE	FALSE	FALSE	2	1	TRUE	0.00255845	19.6172	6.65797e-06	TRUE	3.29365e-05
rs10503585	8	16856688	C	T	0.64457	-0.0087799	0.0184829	0.634767	FGF20	6847	314193	321040	Colorectal_cancer_controls_excluding_all_cancers_R10	TRUE	reported	Colorectal_Cancer	8	16856688	C	T	-0.0979982	0.588556	0.0213018	4.22e-06	GCST90200737	Adenosine 5'-diphosphate (ADP) to 2'-deoxyuridine ratio	4391	textfile	TRUE	reported	TRUE	FALSE	FALSE	FALSE	2	1	TRUE	0.0047968	21.1546	7.02877e-07	TRUE	6.51457e-06
rs10503585	8	16856688	C	T	0.64457	-0.0087799	0.0184829	0.634767	FGF20	6847	314193	321040	Colorectal_cancer_controls_excluding_all_cancers_R10	TRUE	reported	Colorectal_Cancer	8	16856688	C	T	-0.0937168	0.587682	0.0210681	8.66e-06	GCST90200355	Adenosine 5'-diphosphate (ADP) levels	4607	textfile	TRUE	reported	TRUE	FALSE	FALSE	FALSE	2	1	TRUE	0.00427666	19.7786	7.02877e-07	TRUE	1.32675e-05
rs10503585	8	16856688	C	T	0.64457	-0.0087799	0.0184829	0.634767	FGF20	6847	314193	321040	Colorectal_cancer_controls_excluding_all_cancers_R10	TRUE	reported	Colorectal_Cancer	8	16856688	C	T	-0.096763	0.588919	0.0211347	4.69e-06	GCST90200732	Adenosine 5'-diphosphate (ADP) to tyrosine ratio	4560	textfile	TRUE	reported	TRUE	FALSE	FALSE	FALSE	2	1	TRUE	0.00457583	20.9525	7.02877e-07	TRUE	7.28886e-06
rs10503585	8	16856688	C	T	0.64457	-0.0087799	0.0184829	0.634767	FGF20	6847	314193	321040	Colorectal_cancer_controls_excluding_all_cancers_R10	TRUE	reported	Colorectal_Cancer	8	16856688	C	T	-0.100321	0.588547	0.0209771	1.73e-06	GCST90200820	Adenosine 5'-diphosphate (ADP) to valine ratio	4608	textfile	TRUE	reported	TRUE	FALSE	FALSE	FALSE	2	1	TRUE	0.0049389	22.8615	7.02877e-07	TRUE	2.77893e-06
rs10503585	8	16856688	C	T	0.64457	-0.0087799	0.0184829	0.634767	FGF20	6847	314193	321040	Colorectal_cancer_controls_excluding_all_cancers_R10	TRUE	reported	Colorectal_Cancer	8	16856688	C	T	-0.0949242	0.58905	0.0211549	7.22e-06	GCST90200721	Adenosine 5'-diphosphate (ADP) to phosphate ratio	4559	textfile	TRUE	reported	TRUE	FALSE	FALSE	FALSE	2	1	TRUE	0.00439692	20.1253	7.02877e-07	TRUE	1.10942e-05
rs10503585	8	16856688	C	T	0.64457	-0.0087799	0.0184829	0.634767	FGF20	6847	314193	321040	Colorectal_cancer_controls_excluding_all_cancers_R10	TRUE	reported	Colorectal_Cancer	8	16856688	C	T	-0.093529	0.588091	0.0210808	9.13e-06	GCST90200962	Adenosine 5'-diphosphate (ADP) to glutamine ratio	4569	textfile	TRUE	reported	TRUE	FALSE	FALSE	FALSE	2	1	TRUE	0.00428973	19.6756	7.02877e-07	TRUE	1.39518e-05
rs10503585	8	16856688	C	T	0.64457	-0.0087799	0.0184829	0.634767	FGF20	6847	314193	321040	Colorectal_cancer_controls_excluding_all_cancers_R10	TRUE	reported	Colorectal_Cancer	8	16856688	C	T	-0.0927501	0.588859	0.0209365	9.42e-06	GCST90200940	Adenosine 5'-diphosphate (ADP) to EDTA ratio	4563	textfile	TRUE	reported	TRUE	FALSE	FALSE	FALSE	2	1	TRUE	0.00428259	19.6169	7.02877e-07	TRUE	1.43702e-05
rs10503585	8	16856688	C	T	0.64457	-0.0087799	0.0184829	0.634767	FGF20	6847	314193	321040	Colorectal_cancer_controls_excluding_all_cancers_R10	TRUE	reported	Colorectal_Cancer	8	16856688	C	T	-0.0948289	0.58785	0.0208953	5.67e-06	GCST90200731	Adenosine 5'-diphosphate (ADP) to mannose ratio	4587	textfile	TRUE	reported	TRUE	FALSE	FALSE	FALSE	2	1	TRUE	0.00447002	20.5871	7.02877e-07	TRUE	8.78791e-06
rs10503585	8	16856688	C	T	0.64457	-0.0087799	0.0184829	0.634767	FGF20	6847	314193	321040	Colorectal_cancer_controls_excluding_all_cancers_R10	TRUE	reported	Colorectal_Cancer	8	16856688	C	T	0.0978362	0.588282	0.0210318	3.29e-06	GCST90200717	3-phosphoglycerate to adenosine 5'-diphosphate (ADP) ratio	4530	textfile	TRUE	reported	TRUE	FALSE	FALSE	FALSE	2	1	TRUE	0.00475421	21.6299	7.02877e-07	TRUE	5.16053e-06
rs10504250	8	58286174	G	C	0.315662	0.00459883	0.0190422	0.809162	FAM110B	6847	314193	321040	Colorectal_cancer_controls_excluding_all_cancers_R10	TRUE	reported	Colorectal_Cancer	8	58286174	G	C	-0.0742667	0.32379	0.0165607	7.31e-06	GCST90199661	Maleate levels	8171	textfile	TRUE	reported	TRUE	FALSE	TRUE	FALSE	2	1	TRUE	0.00245521	20.1059	1.81678e-07	TRUE	1.1447e-05
rs10504255	8	58485902	A	G	0.622938	-0.00627645	0.0182532	0.730956	CYP7A1	6847	314193	321040	Colorectal_cancer_controls_excluding_all_cancers_R10	TRUE	reported	Colorectal_Cancer	8	58485902	A	G	0.115612	0.660013	0.0187373	6.82e-10	GCST90200297	Ursodeoxycholate levels	6206	textfile	TRUE	reported	TRUE	FALSE	FALSE	FALSE	2	1	TRUE	0.00609711	38.0585	3.68291e-07	TRUE	1.39249e-09
rs10504255	8	58485902	A	G	0.622938	-0.00627645	0.0182532	0.730956	CYP7A1	6847	314193	321040	Colorectal_cancer_controls_excluding_all_cancers_R10	TRUE	reported	Colorectal_Cancer	8	58485902	A	G	0.0754054	0.660668	0.0163345	3.91e-06	GCST90199892	Isoursodeoxycholate levels	8234	textfile	TRUE	reported	TRUE	FALSE	FALSE	FALSE	2	1	TRUE	0.00258143	21.3053	3.68291e-07	TRUE	6.76016e-06
rs10504255	8	58485902	A	G	0.622938	-0.00627645	0.0182532	0.730956	CYP7A1	6847	314193	321040	Colorectal_cancer_controls_excluding_all_cancers_R10	TRUE	reported	Colorectal_Cancer	8	58485902	A	G	-0.0771881	0.660919	0.0163978	2.51e-06	GCST90199809	Taurolithocholate 3-sulfate levels	8124	textfile	TRUE	reported	TRUE	FALSE	FALSE	FALSE	2	1	TRUE	0.00272005	22.1525	3.68291e-07	TRUE	4.39412e-06
rs1050541	17	7657517	G	T	0.542643	0.0389042	0.017877	0.0295393	ATP1B2	6847	314193	321040	Colorectal_cancer_controls_excluding_all_cancers_R10	TRUE	reported	Colorectal_Cancer	17	7657517	G	T	0.135591	0.544061	0.0159095	1.56e-17	GCST90199826	N6-acetyllysine levels	8242	textfile	TRUE	reported	TRUE	FALSE	FALSE	FALSE	2	1	TRUE	0.00873586	72.6178	1.47516e-05	TRUE	7.80195e-16
rs10505751	12	10057112	G	A	0.152129	-0.0676897	0.0247918	0.00632718	CLEC9A	6847	314193	321040	Colorectal_cancer_controls_excluding_all_cancers_R10	TRUE	reported	Colorectal_Cancer	12	10057112	G	A	-0.105423	0.163623	0.0195876	7.36e-08	GCST90200328	3-methoxytyrosine levels	8258	textfile	TRUE	reported	TRUE	FALSE	FALSE	FALSE	2	1	TRUE	0.00349553	28.9603	2.32199e-05	TRUE	1.07233e-06
rs10505957	12	25008930	G	T	0.128698	-0.00529987	0.0266983	0.842646	LRMP	6847	314193	321040	Colorectal_cancer_controls_excluding_all_cancers_R10	TRUE	reported	Colorectal_Cancer	12	25008930	G	T	0.101416	0.137766	0.02293	9.74e-06	GCST90199756	1,7-dimethyluric acid levels	7950	textfile	TRUE	reported	TRUE	FALSE	FALSE	FALSE	2	1	TRUE	0.00245454	19.5567	1.22745e-07	TRUE	1.45337e-05
rs10506339	12	55036618	G	A	0.000258822	-0.32095	0.555128	0.563159	NEUROD4	6847	314193	321040	Colorectal_cancer_controls_excluding_all_cancers_R10	TRUE	reported	Colorectal_Cancer	12	55036618	G	A	-0.327077	0.0108085	0.0715642	4.87e-06	GCST90200132	Linolenoylcarnitine (C18:3) levels	8195	textfile	TRUE	reported	TRUE	FALSE	FALSE	FALSE	2	1	TRUE	0.00254246	20.8835	1.04119e-06	TRUE	9.90482e-06
rs10506578	12	70391722	T	C	0.0508709	0.0111042	0.0405149	0.784025	MYRFL	6847	314193	321040	Colorectal_cancer_controls_excluding_all_cancers_R10	TRUE	reported	Colorectal_Cancer	12	69997942	T	C	-0.181954	0.0543644	0.0380505	1.74e-06	GCST90200221	Glycoursodeoxycholic acid sulfate (1) levels	6622	textfile	TRUE	reported	TRUE	FALSE	FALSE	FALSE	2	1	TRUE	0.00344125	22.8597	2.33984e-07	TRUE	2.72384e-06
rs10506728	12	77103301	G	C	0.188977	0.0205783	0.0228581	0.36798	E2F7	6847	314193	321040	Colorectal_cancer_controls_excluding_all_cancers_R10	TRUE	reported	Colorectal_Cancer	12	77103301	G	C	-0.0931235	0.152246	0.0210684	9.87e-06	GCST90200960	Choline phosphate to phosphoethanolamine ratio	8213	textfile	TRUE	reported	TRUE	FALSE	TRUE	FALSE	2	1	TRUE	0.00237313	19.5321	2.52452e-06	TRUE	2.44396e-05
rs10506881	12	82930275	T	C	0.849984	0.0192931	0.0249647	0.439632	TMTC2	6847	314193	321040	Colorectal_cancer_controls_excluding_all_cancers_R10	TRUE	reported	Colorectal_Cancer	12	82930275	T	C	0.101727	0.850173	0.0221417	4.34e-06	GCST90200340	1-palmitoyl-2-oleoyl-gpc (16:0/18:1) levels	8249	textfile	TRUE	reported	TRUE	FALSE	FALSE	FALSE	2	1	TRUE	0.00255234	21.1031	1.86034e-06	TRUE	1.02696e-05
rs10507263	12	115501562	G	A	0.0163411	-0.129175	0.0719983	0.0727914	MED13L	6847	314193	321040	Colorectal_cancer_controls_excluding_all_cancers_R10	TRUE	reported	Colorectal_Cancer	12	115501562	G	A	0.228952	0.0250656	0.0515629	8.99e-06	GCST90200114	Glycosyl-N-tricosanoyl-sphingadienine (d18:2/23:0) levels	7274	textfile	TRUE	reported	TRUE	FALSE	FALSE	FALSE	2	1	TRUE	0.00270312	19.7104	1.00265e-05	TRUE	3.77367e-05
rs10508255	10	3402659	G	A	0.230882	0.0201203	0.0211079	0.340481	PITRM1	6847	314193	321040	Colorectal_cancer_controls_excluding_all_cancers_R10	TRUE	reported	Colorectal_Cancer	10	3402659	G	A	-0.0837927	0.221578	0.0183408	4.91e-06	GCST90200825	Phosphate to sulfate ratio	8211	textfile	TRUE	reported	TRUE	FALSE	FALSE	FALSE	2	1	TRUE	0.00253558	20.8675	2.83021e-06	TRUE	1.31192e-05
rs10508300	10	6013161	G	C	0.05754	0.000471777	0.0380869	0.990117	IL2RA	6847	314193	321040	Colorectal_cancer_controls_excluding_all_cancers_R10	TRUE	reported	Colorectal_Cancer	10	6013161	G	C	-0.138881	0.0763898	0.0298545	3.29e-06	GCST90200099	N-oleoylserine levels	7591	textfile	TRUE	reported	TRUE	FALSE	TRUE	FALSE	2	1	TRUE	0.0028427	21.6347	4.77929e-10	TRUE	4.37054e-06
rs10508307	10	6455345	T	C	0.103809	-0.0142319	0.02886	0.621918	PRKCQ	6847	314193	321040	Colorectal_cancer_controls_excluding_all_cancers_R10	TRUE	reported	Colorectal_Cancer	10	6455345	T	C	0.0950863	0.170963	0.021275	7.84e-06	GCST90200521	X-13844 levels	7501	textfile	TRUE	reported	TRUE	FALSE	FALSE	FALSE	2	1	TRUE	0.00265597	19.9701	7.57484e-07	TRUE	1.41994e-05
rs10508366	10	8735729	T	C	0.215708	-0.0252113	0.0216657	0.244565	GATA3	6847	314193	321040	Colorectal_cancer_controls_excluding_all_cancers_R10	TRUE	reported	Colorectal_Cancer	10	8735729	T	C	0.0781722	0.221501	0.0176171	9.11e-06	GCST90199762	N6-carbamoylthreonyladenosine levels	8176	textfile	TRUE	reported	TRUE	FALSE	FALSE	FALSE	2	1	TRUE	0.00240243	19.6847	4.21778e-06	TRUE	2.71722e-05
rs10509168	10	62498069	C	T	0.488977	-0.0124299	0.0176698	0.481772	ZNF365	6847	314193	321040	Colorectal_cancer_controls_excluding_all_cancers_R10	TRUE	reported	Colorectal_Cancer	10	62498069	C	T	0.0668528	0.528999	0.0151146	9.73e-06	GCST90200094	Ascorbic acid 2-sulfate levels	8089	textfile	TRUE	reported	TRUE	FALSE	FALSE	FALSE	2	1	TRUE	0.00241269	19.5586	1.54139e-06	TRUE	2.08526e-05
rs10509326	10	70871447	G	A	0.255508	-0.0211814	0.0203028	0.296821	SGPL1	6847	314193	321040	Colorectal_cancer_controls_excluding_all_cancers_R10	TRUE	reported	Colorectal_Cancer	10	70871447	G	A	-0.0932392	0.257435	0.0194355	1.61e-06	GCST90199976	1-dihomo-linolenylglycerol (20:3) levels	6470	textfile	TRUE	reported	TRUE	FALSE	FALSE	FALSE	2	1	TRUE	0.00354453	23.0076	3.39029e-06	TRUE	4.24014e-06
rs10509810	10	106005598	G	A	0.447034	0.028319	0.0177719	0.111054	SORCS1	6847	314193	321040	Colorectal_cancer_controls_excluding_all_cancers_R10	TRUE	reported	Colorectal_Cancer	10	106005598	G	A	-0.0767333	0.408098	0.0163837	2.82e-06	GCST90199654	Paraxanthine levels in elite athletes	7840	textfile	TRUE	reported	TRUE	FALSE	FALSE	FALSE	2	1	TRUE	0.00279006	21.9297	7.90907e-06	TRUE	1.19579e-05
rs10510461	3	16699598	T	C	0.205904	-0.0125281	0.0218621	0.56661	DAZL	6847	314193	321040	Colorectal_cancer_controls_excluding_all_cancers_R10	TRUE	reported	Colorectal_Cancer	3	16699598	T	C	0.0758445	0.282333	0.0170455	8.61e-06	GCST90199891	S-methylcysteine levels	8239	textfile	TRUE	reported	TRUE	FALSE	FALSE	FALSE	2	1	TRUE	0.00239724	19.7935	1.02289e-06	TRUE	1.70532e-05
rs10511029	3	73853349	C	A	0.0745062	0.0171044	0.0335486	0.610165	PDZRN3	6847	314193	321040	Colorectal_cancer_controls_excluding_all_cancers_R10	TRUE	reported	Colorectal_Cancer	3	73853349	C	A	-0.133479	0.101598	0.0299363	8.24e-06	GCST90199706	Butyrylglycine levels	6044	textfile	TRUE	reported	TRUE	FALSE	FALSE	FALSE	2	1	TRUE	0.00327853	19.874	8.09669e-07	TRUE	1.39531e-05
rs10511460	9	4827222	G	C	0.0391649	-0.0667296	0.0457896	0.145031	RCL1	6847	314193	321040	Colorectal_cancer_controls_excluding_all_cancers_R10	TRUE	reported	Colorectal_Cancer	9	4827222	G	C	-0.227131	0.025092	0.0494256	4.32e-06	GCST90201019	Glucuronate to etiocholanolone glucuronide ratio	7631	textfile	TRUE	reported	TRUE	FALSE	TRUE	FALSE	2	1	TRUE	0.00275973	21.1123	6.61517e-06	TRUE	1.58326e-05
rs10511533	9	10115598	C	T	0.0649029	-0.0669627	0.0360024	0.0628927	PTPRD	6847	314193	321040	Colorectal_cancer_controls_excluding_all_cancers_R10	TRUE	reported	Colorectal_Cancer	9	10115598	C	T	-0.179238	0.0405208	0.0382674	2.82e-06	GCST90200105	Glycosyl-N-behenoyl-sphingadienine (d18:2/22:0) levels	8232	textfile	TRUE	reported	TRUE	FALSE	FALSE	FALSE	2	1	TRUE	0.00265791	21.9329	1.07755e-05	TRUE	1.50468e-05
rs10511825	9	28222608	C	T	0.230659	0.0359837	0.0208819	0.0848516	LINGO2	6847	314193	321040	Colorectal_cancer_controls_excluding_all_cancers_R10	TRUE	reported	Colorectal_Cancer	9	28222608	C	T	0.075951	0.276501	0.016323	3.27e-06	GCST90200974	Phosphate to proline ratio	8241	textfile	TRUE	reported	TRUE	FALSE	FALSE	FALSE	2	1	TRUE	0.00262028	21.6452	9.24929e-06	TRUE	1.56721e-05
rs10511931	9	36697738	G	A	0.735707	-0.00981902	0.0201281	0.625672	MELK	6847	314193	321040	Colorectal_cancer_controls_excluding_all_cancers_R10	TRUE	reported	Colorectal_Cancer	9	36697738	G	A	-0.0932934	0.773542	0.0205327	5.53e-06	GCST90199969	1-oleoyl-GPG (18:1) levels	6990	textfile	TRUE	reported	TRUE	FALSE	FALSE	FALSE	2	1	TRUE	0.00294477	20.6388	7.41261e-07	TRUE	9.8414e-06
rs10511931	9	36697738	G	A	0.735707	-0.00981902	0.0201281	0.625672	MELK	6847	314193	321040	Colorectal_cancer_controls_excluding_all_cancers_R10	TRUE	reported	Colorectal_Cancer	9	36697738	G	A	-0.0882353	0.772595	0.0191895	4.26e-06	GCST90200074	1-linoleoyl-GPG (18:2) levels	8115	textfile	TRUE	reported	TRUE	FALSE	FALSE	FALSE	2	1	TRUE	0.0025986	21.1373	7.41261e-07	TRUE	8.1313e-06
rs10512206	9	91198836	A	G	0.274214	-0.0269155	0.0199137	0.176501	AUH	6847	314193	321040	Colorectal_cancer_controls_excluding_all_cancers_R10	TRUE	reported	Colorectal_Cancer	9	91198836	A	G	-0.0939403	0.188927	0.0204611	4.41e-06	GCST90200004	N-carbamoylalanine levels	7315	textfile	TRUE	reported	TRUE	FALSE	FALSE	FALSE	2	1	TRUE	0.00287331	21.073	5.69036e-06	TRUE	1.45791e-05
rs10512739	5	40431779	G	A	0.0436789	-0.0166	0.0433189	0.701568	TTC33	6847	314193	321040	Colorectal_cancer_controls_excluding_all_cancers_R10	TRUE	reported	Colorectal_Cancer	5	40431779	G	A	-0.113507	0.0936777	0.0256877	9.93e-06	GCST90199690	EDTA levels	8239	textfile	TRUE	reported	TRUE	FALSE	FALSE	FALSE	2	1	TRUE	0.00236424	19.5204	4.57406e-07	TRUE	1.70801e-05
rs10512976	5	8669400	G	A	0.0106295	-0.166301	0.0851331	0.0507692	SEMA5A	6847	314193	321040	Colorectal_cancer_controls_excluding_all_cancers_R10	TRUE	reported	Colorectal_Cancer	5	8669400	G	A	0.163969	0.0494646	0.0340016	1.42e-06	GCST90200425	Betaine levels	8232	textfile	TRUE	reported	TRUE	FALSE	FALSE	FALSE	2	1	TRUE	0.00281705	23.2498	1.18858e-05	TRUE	8.59379e-06
rs10513155	5	13788777	A	C	0.2186	0.034235	0.0213573	0.108942	DNAH5	6847	314193	321040	Colorectal_cancer_controls_excluding_all_cancers_R10	TRUE	reported	Colorectal_Cancer	5	13788777	A	C	0.0795865	0.280909	0.017888	8.62e-06	GCST90200537	X-16087 levels	7071	textfile	TRUE	reported	TRUE	FALSE	FALSE	FALSE	2	1	TRUE	0.00279165	19.7894	8.0036e-06	TRUE	3.14477e-05
rs10513480	9	127277127	C	T	0.054423	-0.0174037	0.0389777	0.655233	GARNL3	6847	314193	321040	Colorectal_cancer_controls_excluding_all_cancers_R10	TRUE	reported	Colorectal_Cancer	9	127277127	C	T	0.110205	0.124173	0.0223136	7.86e-07	GCST90200379	Hypotaurine levels	8212	textfile	TRUE	reported	TRUE	FALSE	FALSE	FALSE	2	1	TRUE	0.0029616	24.387	6.21e-07	TRUE	1.56187e-06
rs10513804	3	186756772	C	G	0.0880773	-0.0163803	0.0314594	0.60259	KNG1	6847	314193	321040	Colorectal_cancer_controls_excluding_all_cancers_R10	TRUE	reported	Colorectal_Cancer	3	186756772	C	G	-0.135779	0.0992708	0.0299888	5.96e-06	GCST90200484	X-12306 levels	6054	textfile	TRUE	reported	TRUE	FALSE	TRUE	FALSE	2	1	TRUE	0.00337471	20.4929	8.44468e-07	TRUE	1.02835e-05
rs10514121	18	74275094	A	G	0.00428448	0.0562465	0.132062	0.670173	CYB5A	6847	314193	321040	Colorectal_cancer_controls_excluding_all_cancers_R10	TRUE	reported	Colorectal_Cancer	18	74275094	A	G	0.286687	0.0219331	0.0503116	1.21e-08	GCST90200214	11beta-hydroxyandrosterone glucuronide levels	8081	textfile	TRUE	reported	TRUE	FALSE	FALSE	FALSE	2	1	TRUE	0.00400196	32.4618	5.65036e-07	TRUE	2.75503e-08
rs10514134	5	78023623	A	T	0.0937457	-0.0067269	0.0304254	0.825019	AP3B1	6847	314193	321040	Colorectal_cancer_controls_excluding_all_cancers_R10	TRUE	reported	Colorectal_Cancer	5	78023623	A	T	-0.112402	0.11268	0.0245458	4.67e-06	GCST90200659	X-25172 levels	8117	textfile	TRUE	reported	TRUE	FALSE	TRUE	FALSE	2	1	TRUE	0.00257678	20.9646	1.52264e-07	TRUE	7.29181e-06
rs10515152	17	57928631	A	T	0.162077	0.0107254	0.0241709	0.657237	CUEDC1	6847	314193	321040	Colorectal_cancer_controls_excluding_all_cancers_R10	TRUE	reported	Colorectal_Cancer	17	57928631	A	T	-0.0928444	0.178478	0.0208122	8.16e-06	GCST90200611	X-23636 levels	8251	textfile	TRUE	reported	TRUE	FALSE	TRUE	FALSE	2	1	TRUE	0.00240615	19.8962	6.13313e-07	TRUE	1.47738e-05
rs10515706	5	154198958	T	C	0.355016	0.0254515	0.0185025	0.168956	GALNT10,MFAP3	6847	314193	321040	Colorectal_cancer_controls_excluding_all_cancers_R10	TRUE	reported	Colorectal_Cancer	5	154198958	T	C	0.0698597	0.425653	0.0156562	8.12e-06	GCST90199707	Pro-hydroxy-pro levels	8208	textfile	TRUE	reported	TRUE	FALSE	FALSE	FALSE	2	1	TRUE	0.00241987	19.9056	5.89392e-06	TRUE	2.83383e-05
rs10516101	5	173639728	T	C	0.0824722	-0.00142713	0.0324724	0.964945	BOD1	6847	314193	321040	Colorectal_cancer_controls_excluding_all_cancers_R10	TRUE	reported	Colorectal_Cancer	5	173639728	T	C	-0.123617	0.0812102	0.0269608	4.54e-06	GCST90199636	Kynurenine levels	8244	textfile	TRUE	reported	TRUE	FALSE	FALSE	FALSE	2	1	TRUE	0.00254359	21.0177	6.01643e-09	TRUE	6.25368e-06
rs1051613	4	957391	A	G	0.517688	0.0359417	0.0177756	0.0431797	TMEM175	6847	314193	321040	Colorectal_cancer_controls_excluding_all_cancers_R10	TRUE	reported	Colorectal_Cancer	4	957391	A	G	-0.0759903	0.551443	0.0152918	6.72e-07	GCST90199896	Sulfate levels	8230	textfile	TRUE	reported	TRUE	FALSE	FALSE	FALSE	2	1	TRUE	0.00299156	24.6884	1.27346e-05	TRUE	4.56338e-06
rs1051613	4	957391	A	G	0.517688	0.0359417	0.0177756	0.0431797	TMEM175	6847	314193	321040	Colorectal_cancer_controls_excluding_all_cancers_R10	TRUE	reported	Colorectal_Cancer	4	957391	A	G	0.0784073	0.551009	0.0152921	2.94e-07	GCST90200825	Phosphate to sulfate ratio	8211	textfile	TRUE	reported	TRUE	FALSE	FALSE	FALSE	2	1	TRUE	0.0031915	26.2829	1.27346e-05	TRUE	2.13591e-06
rs10516171	4	4981536	C	A	0.32119	-0.0170818	0.0191298	0.371888	CYTL1	6847	314193	321040	Colorectal_cancer_controls_excluding_all_cancers_R10	TRUE	reported	Colorectal_Cancer	4	4981536	C	A	0.0779022	0.305359	0.0176092	9.69e-06	GCST90200803	Spermidine to phosphate ratio	7382	textfile	TRUE	reported	TRUE	FALSE	FALSE	FALSE	2	1	TRUE	0.00264421	19.566	2.48363e-06	TRUE	2.26222e-05
rs1051664	1	44651313	T	C	0.474019	0.000445306	0.0177109	0.979941	RNF220,TMEM53	6847	314193	321040	Colorectal_cancer_controls_excluding_all_cancers_R10	TRUE	reported	Colorectal_Cancer	1	44651313	T	C	0.0695571	0.383789	0.0155272	7.47e-06	GCST90200299	Oleoyl ethanolamide levels	8243	textfile	TRUE	reported	TRUE	FALSE	FALSE	FALSE	2	1	TRUE	0.0024286	20.0628	1.96914e-09	TRUE	1.00213e-05
rs10517862	4	63619844	A	T	0.209618	0.0199783	0.0218343	0.360194	TECRL	6847	314193	321040	Colorectal_cancer_controls_excluding_all_cancers_R10	TRUE	reported	Colorectal_Cancer	4	63619844	A	T	0.0992919	0.136781	0.0223869	9.2e-06	GCST90200548	X-17676 levels	8118	textfile	TRUE	reported	TRUE	FALSE	TRUE	FALSE	2	1	TRUE	0.00241735	19.6668	2.60782e-06	TRUE	2.29563e-05
rs10518473	1	74686502	C	T	0.134962	-0.00482661	0.026178	0.853718	ERICH3	6847	314193	321040	Colorectal_cancer_controls_excluding_all_cancers_R10	TRUE	reported	Colorectal_Cancer	1	74686502	C	T	-0.135968	0.0791084	0.0277516	9.61e-07	GCST90200070	1-(1-enyl-palmitoyl)-2-palmitoleoyl-GPC (P-16:0/16:1) levels	8083	textfile	TRUE	reported	TRUE	FALSE	FALSE	FALSE	2	1	TRUE	0.00296099	23.9988	1.05889e-07	TRUE	1.53388e-06
rs10518870	15	56725690	G	A	0.61433	0.0266802	0.018207	0.142817	ZNF280D	6847	314193	321040	Colorectal_cancer_controls_excluding_all_cancers_R10	TRUE	reported	Colorectal_Cancer	15	56725690	G	A	0.0728152	0.559125	0.0159215	4.8e-06	GCST90199626	Xanthurenate levels	7965	textfile	TRUE	reported	TRUE	FALSE	FALSE	FALSE	2	1	TRUE	0.0026191	20.9106	6.68866e-06	TRUE	1.81165e-05
rs10519197	15	48880120	G	T	0.196221	-0.0406061	0.0224884	0.0709741	EID1,SHC4	6847	314193	321040	Colorectal_cancer_controls_excluding_all_cancers_R10	TRUE	reported	Colorectal_Cancer	15	48880120	G	T	0.11175	0.109392	0.0238203	2.71e-06	GCST90200018	Adipoylcarnitine (C6-DC) levels	8216	textfile	TRUE	reported	TRUE	FALSE	FALSE	FALSE	2	1	TRUE	0.00267164	22.0037	1.01555e-05	TRUE	1.39654e-05
rs10520445	4	180355149	C	T	0.816019	-0.0585038	0.0225453	0.00946063	TENM3	6847	314193	321040	Colorectal_cancer_controls_excluding_all_cancers_R10	TRUE	reported	Colorectal_Cancer	4	180355149	C	T	0.104799	0.809349	0.0224728	3.11e-06	GCST90200409	Pristanate levels	6497	textfile	TRUE	reported	TRUE	FALSE	FALSE	FALSE	2	1	TRUE	0.00333607	21.7403	2.09743e-05	TRUE	2.158e-05
rs10520920	5	25700246	A	C	0.361292	0.00745836	0.018378	0.684868	CDH10	6847	314193	321040	Colorectal_cancer_controls_excluding_all_cancers_R10	TRUE	reported	Colorectal_Cancer	5	25700246	A	C	-0.0711882	0.36716	0.0157785	6.43e-06	GCST90200739	Adenosine 5'-monophosphate (AMP) to proline ratio	8190	textfile	TRUE	reported	TRUE	FALSE	FALSE	FALSE	2	1	TRUE	0.00247926	20.3507	5.13016e-07	TRUE	1.14075e-05
rs10520920	5	25700246	A	C	0.361292	0.00745836	0.018378	0.684868	CDH10	6847	314193	321040	Colorectal_cancer_controls_excluding_all_cancers_R10	TRUE	reported	Colorectal_Cancer	5	25700246	A	C	-0.0772999	0.367296	0.0157926	9.85e-07	GCST90200741	Adenosine 5'-monophosphate (AMP) to alanine ratio	8172	textfile	TRUE	reported	TRUE	FALSE	FALSE	FALSE	2	1	TRUE	0.00292315	23.9521	5.13016e-07	TRUE	1.8754e-06
rs10521085	16	7662319	T	C	0.089861	0.0262172	0.0312573	0.401608	RBFOX1	6847	314193	321040	Colorectal_cancer_controls_excluding_all_cancers_R10	TRUE	reported	Colorectal_Cancer	16	7662319	T	C	-0.113394	0.108586	0.0249262	5.39e-06	GCST90199638	Glycerol 3-phosphate levels	8201	textfile	TRUE	reported	TRUE	FALSE	FALSE	FALSE	2	1	TRUE	0.00251714	20.6901	2.19134e-06	TRUE	1.31777e-05
rs10521293	16	53528598	C	T	0.00969295	-0.138242	0.0870376	0.112219	AKTIP	6847	314193	321040	Colorectal_cancer_controls_excluding_all_cancers_R10	TRUE	reported	Colorectal_Cancer	16	53528598	C	T	0.175375	0.038438	0.0390812	7.21e-06	GCST90200874	Cysteinylglycine to taurine ratio	8193	textfile	TRUE	reported	TRUE	FALSE	FALSE	FALSE	2	1	TRUE	0.00245183	20.1323	7.85785e-06	TRUE	2.9389e-05
rs1052240	1	198665685	A	C	0.369395	-0.00914645	0.0183963	0.619055	PTPRC	6847	314193	321040	Colorectal_cancer_controls_excluding_all_cancers_R10	TRUE	reported	Colorectal_Cancer	1	198665685	A	C	-0.0738776	0.339645	0.0159866	3.82e-06	GCST90200923	Glycerol to mannitol to sorbitol ratio	8153	textfile	TRUE	reported	TRUE	FALSE	FALSE	FALSE	2	1	TRUE	0.00261252	21.3504	7.69989e-07	TRUE	7.37406e-06
rs1052629	16	785298	T	C	0.206725	-0.0179501	0.0217774	0.409795	RPUSD1	6847	314193	321040	Colorectal_cancer_controls_excluding_all_cancers_R10	TRUE	reported	Colorectal_Cancer	16	785298	T	C	-0.0876155	0.243467	0.0191484	4.75e-06	GCST90200724	Cholate to taurocholate ratio	7328	textfile	TRUE	reported	TRUE	FALSE	FALSE	FALSE	2	1	TRUE	0.00284887	20.9304	2.11622e-06	TRUE	1.09205e-05
rs105284	16	22811287	T	A	0.173107	-0.0114287	0.0233363	0.62432	HS3ST2	6847	314193	321040	Colorectal_cancer_controls_excluding_all_cancers_R10	TRUE	reported	Colorectal_Cancer	16	22811287	T	A	-0.0831704	0.232595	0.0183782	6.03e-06	GCST90200547	X-17654 levels	7690	textfile	TRUE	reported	TRUE	FALSE	TRUE	FALSE	2	1	TRUE	0.00265614	20.4748	7.47085e-07	TRUE	1.11017e-05
rs1055338	10	16513465	C	T	0.0696896	-0.0407377	0.0346151	0.239245	PTER	6847	314193	321040	Colorectal_cancer_controls_excluding_all_cancers_R10	TRUE	reported	Colorectal_Cancer	10	16513465	C	T	-0.365786	0.0817102	0.0267705	1.67e-42	GCST90199866	N-acetyl-beta-alanine levels	8231	textfile	TRUE	reported	TRUE	FALSE	FALSE	FALSE	2	1	TRUE	0.0221793	186.653	4.31421e-06	TRUE	4.33578e-40
rs1056438	1	53214206	C	T	0.389402	0.0156068	0.0181411	0.389622	C1orf123	6847	314193	321040	Colorectal_cancer_controls_excluding_all_cancers_R10	TRUE	reported	Colorectal_Cancer	1	53214206	C	T	-0.114753	0.317064	0.0161506	1.2e-12	GCST90200136	Cerotoylcarnitine (C26) levels	8266	textfile	TRUE	reported	TRUE	FALSE	FALSE	FALSE	2	1	TRUE	0.00607031	50.4714	2.30537e-06	TRUE	6.38407e-12
rs1057157	22	42383012	C	T	0.335678	0.00683402	0.0187369	0.71531	NFAM1	6847	314193	321040	Colorectal_cancer_controls_excluding_all_cancers_R10	TRUE	reported	Colorectal_Cancer	22	42383012	C	T	0.0763559	0.356179	0.0171254	8.25e-06	GCST90199630	Phenylacetate levels	7059	textfile	TRUE	reported	TRUE	FALSE	FALSE	FALSE	2	1	TRUE	0.00280827	19.8738	4.14379e-07	TRUE	1.33714e-05
rs1057868	7	75985688	T	C	0.394928	-0.00709992	0.0180966	0.694812	POR	6847	314193	321040	Colorectal_cancer_controls_excluding_all_cancers_R10	TRUE	reported	Colorectal_Cancer	7	75985688	T	C	0.081922	0.283896	0.0171193	1.71e-06	GCST90200586	X-21471 levels	7982	textfile	TRUE	reported	TRUE	FALSE	FALSE	FALSE	2	1	TRUE	0.00286071	22.8939	4.79461e-07	TRUE	3.12033e-06
rs1057868	7	75985688	T	C	0.394928	-0.00709992	0.0180966	0.694812	POR	6847	314193	321040	Colorectal_cancer_controls_excluding_all_cancers_R10	TRUE	reported	Colorectal_Cancer	7	75985688	T	C	0.0907102	0.282067	0.0171496	1.23e-07	GCST90200594	X-21467 levels	8195	textfile	TRUE	reported	TRUE	FALSE	FALSE	FALSE	2	1	TRUE	0.00340232	27.9704	4.79461e-07	TRUE	2.50513e-07
rs1057868	7	75985688	T	C	0.394928	-0.00709992	0.0180966	0.694812	POR	6847	314193	321040	Colorectal_cancer_controls_excluding_all_cancers_R10	TRUE	reported	Colorectal_Cancer	7	75985688	T	C	-0.0861901	0.282001	0.0171051	4.68e-07	GCST90199716	10-undecenoate (11:1n1) levels	8243	textfile	TRUE	reported	TRUE	FALSE	FALSE	FALSE	2	1	TRUE	0.00307074	25.3839	4.79461e-07	TRUE	9.11286e-07
rs1058930	10	95058362	C	G	0.0584653	-0.00995309	0.0374183	0.790242	CYP2C8	6847	314193	321040	Colorectal_cancer_controls_excluding_all_cancers_R10	TRUE	reported	Colorectal_Cancer	10	95058362	C	G	-0.153615	0.0540034	0.0344364	8.16e-06	GCST90200532	X-16935 levels	7804	textfile	TRUE	reported	TRUE	FALSE	TRUE	FALSE	2	1	TRUE	0.00254336	19.8939	2.20388e-07	TRUE	1.27755e-05
rs1060631	13	52033730	T	A	0.688481	0.00857674	0.0189878	0.651487	NEK5	6847	314193	321040	Colorectal_cancer_controls_excluding_all_cancers_R10	TRUE	reported	Colorectal_Cancer	13	52033730	T	A	-0.0813405	0.690934	0.0182618	8.42e-06	GCST90200988	Benzoate to linoleoyl-arachidonoyl-glycerol (18:2 to 20:4) [1] ratio	6813	textfile	TRUE	reported	TRUE	FALSE	TRUE	FALSE	2	1	TRUE	0.00290352	19.8335	6.3553e-07	TRUE	1.42857e-05
rs1061642	1	12208573	A	C	0.00648513	-0.0359918	0.110983	0.74571	TNFRSF1B	6847	314193	321040	Colorectal_cancer_controls_excluding_all_cancers_R10	TRUE	reported	Colorectal_Cancer	1	12208573	A	C	-0.402144	0.00756923	0.0903739	8.6e-06	GCST90200778	Pyruvate to 3-methyl-2-oxobutyrate ratio	8193	textfile	TRUE	reported	TRUE	FALSE	FALSE	FALSE	2	1	TRUE	0.00241094	19.7957	3.27593e-07	TRUE	1.42248e-05
rs1061808	6	32168770	G	T	0.574661	-0.0113149	0.0178769	0.526777	AGPAT1,PPT2-EGFL8	6847	314193	321040	Colorectal_cancer_controls_excluding_all_cancers_R10	TRUE	reported	Colorectal_Cancer	6	32168770	G	T	0.200092	0.631678	0.0156583	2.16e-37	GCST90199660	1,2-dipalmitoyl-gpc (16:0/16:0) levels	8264	textfile	TRUE	reported	TRUE	FALSE	FALSE	FALSE	2	1	TRUE	0.0193768	163.254	1.24784e-06	TRUE	1.03979e-35
rs1062571	9	21187312	T	C	0.556999	-0.00104158	0.0177722	0.953265	IFNA4	6847	314193	321040	Colorectal_cancer_controls_excluding_all_cancers_R10	TRUE	reported	Colorectal_Cancer	9	21187312	T	C	0.0747622	0.564778	0.0156465	1.77e-06	GCST90200014	3beta-hydroxy-5-cholestenoate levels	8259	textfile	TRUE	reported	TRUE	FALSE	FALSE	FALSE	2	1	TRUE	0.00275679	22.8257	1.0699e-08	TRUE	2.53097e-06
rs1064257	19	49490278	G	C	0.0232869	-0.0224921	0.0590425	0.703242	RPL13A	6847	314193	321040	Colorectal_cancer_controls_excluding_all_cancers_R10	TRUE	reported	Colorectal_Cancer	19	49490278	G	C	0.196515	0.0443246	0.0400878	9.48e-07	GCST90200587	X-21733 levels	6916	textfile	TRUE	reported	TRUE	FALSE	TRUE	FALSE	2	1	TRUE	0.00346263	24.0238	4.52034e-07	TRUE	1.65945e-06
rs1065853	19	44909976	T	G	0.0522779	-0.00591973	0.0386483	0.878265	APOE	6847	314193	321040	Colorectal_cancer_controls_excluding_all_cancers_R10	TRUE	reported	Colorectal_Cancer	19	44909976	T	G	-0.191614	0.083667	0.0270967	1.53e-12	GCST90200001	Sphingomyelin (d18:1/20:0, d16:1/22:0) levels	8257	textfile	TRUE	reported	TRUE	FALSE	FALSE	FALSE	2	1	TRUE	0.00601973	49.9938	7.30775e-08	TRUE	3.65926e-12
rs1065853	19	44909976	T	G	0.0522779	-0.00591973	0.0386483	0.878265	APOE	6847	314193	321040	Colorectal_cancer_controls_excluding_all_cancers_R10	TRUE	reported	Colorectal_Cancer	19	44909976	T	G	0.128228	0.0836673	0.0276008	3.39e-06	GCST90200052	1-(1-enyl-palmitoyl)-2-arachidonoyl-gpc (p-16:0/20:4) levels	8251	textfile	TRUE	reported	TRUE	FALSE	FALSE	FALSE	2	1	TRUE	0.00260904	21.5783	7.30775e-08	TRUE	5.11095e-06
rs1065853	19	44909976	T	G	0.0522779	-0.00591973	0.0386483	0.878265	APOE	6847	314193	321040	Colorectal_cancer_controls_excluding_all_cancers_R10	TRUE	reported	Colorectal_Cancer	19	44909976	T	G	-0.149233	0.0843421	0.0287056	2.01e-07	GCST90200795	Oleoyl-linoleoyl-glycerol (18:1 to 18:2) [2] to linoleoyl-arachidonoyl-glycerol (18:2 to 20:4) [2] ratio	7615	textfile	TRUE	reported	TRUE	FALSE	FALSE	FALSE	2	1	TRUE	0.00353662	27.0198	7.30775e-08	TRUE	3.20752e-07
rs1065853	19	44909976	T	G	0.0522779	-0.00591973	0.0386483	0.878265	APOE	6847	314193	321040	Colorectal_cancer_controls_excluding_all_cancers_R10	TRUE	reported	Colorectal_Cancer	19	44909976	T	G	-0.255046	0.0847513	0.0283596	2.4e-19	GCST90200986	Cholesterol to linoleoyl-arachidonoyl-glycerol (18:2 to 20:4) [2] ratio	7655	textfile	TRUE	reported	TRUE	FALSE	FALSE	FALSE	2	1	TRUE	0.0104551	80.8581	7.30775e-08	TRUE	8.9662e-19
rs1065853	19	44909976	T	G	0.0522779	-0.00591973	0.0386483	0.878265	APOE	6847	314193	321040	Colorectal_cancer_controls_excluding_all_cancers_R10	TRUE	reported	Colorectal_Cancer	19	44909976	T	G	-0.157486	0.0834876	0.0277134	1.33e-08	GCST90201007	Glucose to N-palmitoyl-sphinganine (d18:0 to 16:0) ratio	8119	textfile	TRUE	reported	TRUE	FALSE	FALSE	FALSE	2	1	TRUE	0.00396167	32.2847	7.30775e-08	TRUE	2.35905e-08
rs1065853	19	44909976	T	G	0.0522779	-0.00591973	0.0386483	0.878265	APOE	6847	314193	321040	Colorectal_cancer_controls_excluding_all_cancers_R10	TRUE	reported	Colorectal_Cancer	19	44909976	T	G	-0.161056	0.0840784	0.0287772	2.19e-08	GCST90200794	Oleoyl-linoleoyl-glycerol (18:1 to 18:2) [2] to linoleoyl-arachidonoyl-glycerol (18:2 to 20:4) [1] ratio	7620	textfile	TRUE	reported	TRUE	FALSE	FALSE	FALSE	2	1	TRUE	0.00409374	31.3143	7.30775e-08	TRUE	3.72898e-08
rs1065853	19	44909976	T	G	0.0522779	-0.00591973	0.0386483	0.878265	APOE	6847	314193	321040	Colorectal_cancer_controls_excluding_all_cancers_R10	TRUE	reported	Colorectal_Cancer	19	44909976	T	G	-0.158747	0.0839371	0.0278368	1.18e-08	GCST90200926	N-stearoyl-sphingosine (d18:1 to 18:0) to N-palmitoyl-sphinganine (d18:0 to 16:0) ratio	8159	textfile	TRUE	reported	TRUE	FALSE	FALSE	FALSE	2	1	TRUE	0.00397016	32.5137	7.30775e-08	TRUE	2.10907e-08
rs1065853	19	44909976	T	G	0.0522779	-0.00591973	0.0386483	0.878265	APOE	6847	314193	321040	Colorectal_cancer_controls_excluding_all_cancers_R10	TRUE	reported	Colorectal_Cancer	19	44909976	T	G	-0.178144	0.0837326	0.0278154	1.51e-10	GCST90200918	N-palmitoyl-sphingosine (d18:1 to 16:0) to N-palmitoyl-sphinganine (d18:0 to 16:0) ratio	8155	textfile	TRUE	reported	TRUE	FALSE	FALSE	FALSE	2	1	TRUE	0.00500459	41.0077	7.30775e-08	TRUE	3.09076e-10
rs1070048	10	118389069	A	C	0.339119	-0.00443963	0.0186635	0.811976	FAM204A	6847	314193	321040	Colorectal_cancer_controls_excluding_all_cancers_R10	TRUE	reported	Colorectal_Cancer	10	118389069	A	C	-0.0733769	0.453337	0.0156566	2.78e-06	GCST90199853	5alpha-pregnan-3beta,20beta-diol monosulfate (1) levels	7772	textfile	TRUE	reported	TRUE	FALSE	FALSE	FALSE	2	1	TRUE	0.00281816	21.959	1.76258e-07	TRUE	4.40477e-06
rs1070048	10	118389069	A	C	0.339119	-0.00443963	0.0186635	0.811976	FAM204A	6847	314193	321040	Colorectal_cancer_controls_excluding_all_cancers_R10	TRUE	reported	Colorectal_Cancer	10	118389069	A	C	-0.0704055	0.45486	0.0153772	4.68e-06	GCST90199838	5alpha-pregnan-3beta,20alpha-diol disulfate levels	8130	textfile	TRUE	reported	TRUE	FALSE	FALSE	FALSE	2	1	TRUE	0.00257187	20.9581	1.76258e-07	TRUE	7.41075e-06
rs10713262	17	4788473	C	A	0.442869	0.0167871	0.0178665	0.347429	GLTPD2	6847	314193	321040	Colorectal_cancer_controls_excluding_all_cancers_R10	TRUE	reported	Colorectal_Cancer	17	4788473	C	A	-0.0865722	0.475574	0.0149977	7.82e-09	GCST90199997	Behenoyl sphingomyelin (d18:1/22:0) levels	8260	textfile	TRUE	reported	TRUE	FALSE	FALSE	FALSE	2	1	TRUE	0.00401772	33.3121	2.74987e-06	TRUE	2.92458e-08
rs1071526	3	165714691	T	C	0.0691557	-0.0626537	0.0347581	0.0714562	BCHE	6847	314193	321040	Colorectal_cancer_controls_excluding_all_cancers_R10	TRUE	reported	Colorectal_Cancer	3	165714691	T	C	-0.100404	0.13498	0.0221042	5.56e-06	GCST90199799	Glutarylcarnitine (c5-dc) levels	8238	textfile	TRUE	reported	TRUE	FALSE	FALSE	FALSE	2	1	TRUE	0.0024983	20.6275	1.01209e-05	TRUE	2.70005e-05
rs10732873	11	133787605	C	A	0.965107	0.0194231	0.0487107	0.690082	SPATA19	6847	314193	321040	Colorectal_cancer_controls_excluding_all_cancers_R10	TRUE	reported	Colorectal_Cancer	11	133787605	C	A	-0.148817	0.940744	0.0327991	5.7e-06	GCST90199847	4-allylphenol sulfate levels	8240	textfile	TRUE	reported	TRUE	FALSE	FALSE	FALSE	2	1	TRUE	0.00249213	20.5814	4.95255e-07	TRUE	1.01303e-05
rs10734380	11	26647548	A	G	0.605959	0.00822433	0.0181337	0.650161	ANO3	6847	314193	321040	Colorectal_cancer_controls_excluding_all_cancers_R10	TRUE	reported	Colorectal_Cancer	11	26647548	A	G	-0.0742377	0.673464	0.0153344	1.29e-06	GCST90200715	Alpha-ketoglutarate to glutamate ratio	8274	textfile	TRUE	reported	TRUE	FALSE	FALSE	FALSE	2	1	TRUE	0.00282469	23.4321	6.40721e-07	TRUE	2.53777e-06
rs10734751	12	25800656	C	A	0.917187	-0.0138801	0.033235	0.676215	LMNTD1	6847	314193	321040	Colorectal_cancer_controls_excluding_all_cancers_R10	TRUE	reported	Colorectal_Cancer	12	25800656	C	A	0.131648	0.93707	0.029416	7.63e-06	GCST90199878	Sphingomyelin (d18:1/18:1, d18:2/18:0) levels	8267	textfile	TRUE	reported	TRUE	FALSE	FALSE	FALSE	2	1	TRUE	0.00241692	20.0242	5.43293e-07	TRUE	1.36056e-05
rs10735112	12	117978944	C	G	0.991822	0.0375513	0.0974256	0.699915	KSR2	6847	314193	321040	Colorectal_cancer_controls_excluding_all_cancers_R10	TRUE	reported	Colorectal_Cancer	12	117978944	C	G	0.322892	0.978413	0.0730888	9.97e-06	GCST90200728	Adenosine 5'-diphosphate (ADP) to Adenosine 5'-monophosphate (AMP) ratio	4573	textfile	TRUE	reported	TRUE	FALSE	TRUE	FALSE	2	1	TRUE	0.00424974	19.5085	4.62748e-07	TRUE	1.44785e-05
rs10735500	1	221447172	C	A	0.980078	-0.0080659	0.0633231	0.898642	DUSP10	6847	314193	321040	Colorectal_cancer_controls_excluding_all_cancers_R10	TRUE	reported	Colorectal_Cancer	1	221447172	C	A	0.319488	0.98327	0.0669249	1.81e-06	GCST90200191	N-lactoyl tyrosine levels	6389	textfile	TRUE	reported	TRUE	FALSE	FALSE	FALSE	2	1	TRUE	0.0035543	22.7823	5.05385e-08	TRUE	2.53441e-06
rs10735636	9	74877161	G	C	0.970751	0.0394441	0.0540456	0.465494	TRPM6	6847	314193	321040	Colorectal_cancer_controls_excluding_all_cancers_R10	TRUE	reported	Colorectal_Cancer	9	74877161	G	C	0.266346	0.981772	0.0602083	9.7e-06	GCST90199684	1-linoleoylglycerol (18:2) levels	8212	textfile	TRUE	reported	TRUE	FALSE	TRUE	FALSE	2	1	TRUE	0.00237737	19.5647	1.65914e-06	TRUE	2.13318e-05
rs10735636	9	74877161	G	C	0.970751	0.0394441	0.0540456	0.465494	TRPM6	6847	314193	321040	Colorectal_cancer_controls_excluding_all_cancers_R10	TRUE	reported	Colorectal_Cancer	9	74877161	G	C	0.274959	0.981915	0.0610107	6.58e-06	GCST90199928	2-stearoyl-GPE (18:0) levels	8073	textfile	TRUE	reported	TRUE	FALSE	TRUE	FALSE	2	1	TRUE	0.00250956	20.3056	1.65914e-06	TRUE	1.46317e-05
rs10735770	1	102457425	G	A	0.690522	-0.00293639	0.0191502	0.878134	COL11A1	6847	314193	321040	Colorectal_cancer_controls_excluding_all_cancers_R10	TRUE	reported	Colorectal_Cancer	1	102457425	G	A	-0.080119	0.63761	0.0174725	4.53e-06	GCST90199790	2-palmitoleoyl-GPC (16:1) levels	6697	textfile	TRUE	reported	TRUE	FALSE	FALSE	FALSE	2	1	TRUE	0.00312982	21.0199	7.32355e-08	TRUE	6.38984e-06
rs10736469	11	113547500	A	G	0.769043	0.0129341	0.0210367	0.538664	DRD2	6847	314193	321040	Colorectal_cancer_controls_excluding_all_cancers_R10	TRUE	reported	Colorectal_Cancer	11	113547500	A	G	0.0713778	0.606462	0.0158178	6.41e-06	GCST90199965	Fructosyllysine levels	8238	textfile	TRUE	reported	TRUE	FALSE	FALSE	FALSE	2	1	TRUE	0.0024657	20.3577	1.17749e-06	TRUE	1.3256e-05
rs10736991	10	4766994	C	T	0.991977	0.0651364	0.101793	0.522243	AKR1E2	6847	314193	321040	Colorectal_cancer_controls_excluding_all_cancers_R10	TRUE	reported	Colorectal_Cancer	10	4766994	C	T	-0.246899	0.976274	0.0558623	9.88e-06	GCST90200152	2-butenoylglycine levels	6253	textfile	TRUE	reported	TRUE	FALSE	FALSE	FALSE	2	1	TRUE	0.00311428	19.5282	1.27542e-06	TRUE	1.82228e-05
rs1073812	3	116653592	G	A	0.398962	-0.0112592	0.0180847	0.533558	LSAMP	6847	314193	321040	Colorectal_cancer_controls_excluding_all_cancers_R10	TRUE	reported	Colorectal_Cancer	3	116653592	G	A	0.0768849	0.375522	0.0165125	3.22e-06	GCST90201001	Serine to alpha-ketobutyrate ratio	8100	textfile	TRUE	reported	TRUE	FALSE	FALSE	FALSE	2	1	TRUE	0.00266938	21.6745	1.20735e-06	TRUE	6.86008e-06
rs10738651	9	23110427	C	G	0.758516	-0.00810904	0.0207162	0.695476	ELAVL2	6847	314193	321040	Colorectal_cancer_controls_excluding_all_cancers_R10	TRUE	reported	Colorectal_Cancer	9	23110427	C	G	-0.113326	0.755172	0.024745	4.66e-06	GCST90200948	Adenosine 5'-diphosphate (ADP) to mannitol to sorbitol ratio	4566	textfile	TRUE	reported	TRUE	FALSE	TRUE	FALSE	2	1	TRUE	0.00457254	20.965	4.77265e-07	TRUE	6.91644e-06
rs10738915	9	33436565	A	G	0.363947	-0.0224572	0.0184464	0.223441	AQP3	6847	314193	321040	Colorectal_cancer_controls_excluding_all_cancers_R10	TRUE	reported	Colorectal_Cancer	9	33436565	A	G	0.0779976	0.381826	0.0159674	1.04e-06	GCST90200692	1-palmitoyl-2-arachidonoyl-gpc (16:0/20:4n6) levels	8238	textfile	TRUE	reported	TRUE	FALSE	FALSE	FALSE	2	1	TRUE	0.00288813	23.8555	4.61665e-06	TRUE	3.69928e-06
rs10738952	9	35979862	A	G	0.516248	-0.0144184	0.0177122	0.415624	OR2S2	6847	314193	321040	Colorectal_cancer_controls_excluding_all_cancers_R10	TRUE	reported	Colorectal_Cancer	9	35979862	A	G	-0.0738074	0.546637	0.0164421	7.16e-06	GCST90200630	X-24546 levels	6391	textfile	TRUE	reported	TRUE	FALSE	FALSE	FALSE	2	1	TRUE	0.00314304	20.1442	2.06409e-06	TRUE	1.50575e-05
rs10739049	9	4339320	A	T	0.885275	0.0150525	0.0279779	0.590568	GLIS3	6847	314193	321040	Colorectal_cancer_controls_excluding_all_cancers_R10	TRUE	reported	Colorectal_Cancer	9	4339320	A	T	-0.0999008	0.842029	0.0225401	9.33e-06	GCST90199982	4-vinylguaiacol sulfate levels	7592	textfile	TRUE	reported	TRUE	FALSE	TRUE	FALSE	2	1	TRUE	0.00258076	19.6387	9.01628e-07	TRUE	1.73789e-05
rs10739211	9	105712398	C	A	0.294616	0.00827905	0.0193456	0.668684	TMEM38B	6847	314193	321040	Colorectal_cancer_controls_excluding_all_cancers_R10	TRUE	reported	Colorectal_Cancer	9	105712398	C	A	0.0901446	0.288612	0.0179931	5.44e-07	GCST90199798	Isobutyrylglycine levels	7465	textfile	TRUE	reported	TRUE	FALSE	FALSE	FALSE	2	1	TRUE	0.00335104	25.0929	5.70476e-07	TRUE	1.03713e-06
rs10739617	9	122651955	G	A	0.202326	0.0101235	0.0221739	0.647994	OR1L1	6847	314193	321040	Colorectal_cancer_controls_excluding_all_cancers_R10	TRUE	reported	Colorectal_Cancer	9	122651955	G	A	-0.0867422	0.196868	0.0189887	4.92e-06	GCST90200644	X-24728 levels	8160	textfile	TRUE	reported	TRUE	FALSE	FALSE	FALSE	2	1	TRUE	0.00255077	20.8624	6.49259e-07	TRUE	9.1421e-06
rs10741744	11	18377191	C	A	0.880599	-0.00841115	0.026875	0.754302	GTF2H1	6847	314193	321040	Colorectal_cancer_controls_excluding_all_cancers_R10	TRUE	reported	Colorectal_Cancer	11	18377191	C	A	-0.101841	0.828473	0.0196155	2.08e-07	GCST90199786	2-hydroxy-3-methylvalerate levels	8246	textfile	TRUE	reported	TRUE	FALSE	FALSE	FALSE	2	1	TRUE	0.00325826	26.9489	3.05109e-07	TRUE	3.91124e-07
rs10742001	11	23775150	A	G	0.131611	0.0118967	0.0260708	0.648158	LUZP2	6847	314193	321040	Colorectal_cancer_controls_excluding_all_cancers_R10	TRUE	reported	Colorectal_Cancer	11	23775150	A	G	-0.106502	0.156238	0.0211993	5.06e-07	GCST90199770	1-arachidonylglycerol (20:4) levels	7650	textfile	TRUE	reported	TRUE	FALSE	FALSE	FALSE	2	1	TRUE	0.00328837	25.2324	6.48612e-07	TRUE	9.99392e-07
rs10742355	11	4647661	C	A	0.407049	-0.0144242	0.0180703	0.424739	OR51E1	6847	314193	321040	Colorectal_cancer_controls_excluding_all_cancers_R10	TRUE	reported	Colorectal_Cancer	11	4647661	C	A	-0.0755737	0.319826	0.0157846	1.69e-06	GCST90199971	3-methylglutarylcarnitine (2) levels	8220	textfile	TRUE	reported	TRUE	FALSE	FALSE	FALSE	2	1	TRUE	0.00278095	22.9176	1.98469e-06	TRUE	4.25474e-06
rs10742974	11	6534684	A	G	0.458489	0.0173263	0.0178572	0.331913	DNHD1	6847	314193	321040	Colorectal_cancer_controls_excluding_all_cancers_R10	TRUE	reported	Colorectal_Cancer	11	6534684	A	G	0.0750612	0.352845	0.0162793	4.01e-06	GCST90200339	5,6-dihydrothymine levels	8219	textfile	TRUE	reported	TRUE	FALSE	FALSE	FALSE	2	1	TRUE	0.00257999	21.2546	2.93241e-06	TRUE	1.09816e-05
rs10743480	12	23666145	A	G	0.602978	0.00171907	0.0180549	0.924145	SOX5	6847	314193	321040	Colorectal_cancer_controls_excluding_all_cancers_R10	TRUE	reported	Colorectal_Cancer	12	23666145	A	G	0.0744702	0.632083	0.0158676	2.69e-06	GCST90200245	Eicosenedioate (C20:1-DC) levels	7861	textfile	TRUE	reported	TRUE	FALSE	FALSE	FALSE	2	1	TRUE	0.00279415	22.0207	2.82383e-08	TRUE	3.85491e-06
rs10743983	12	12396207	G	A	0.497994	-0.00547515	0.017671	0.756685	BORCS5	6847	314193	321040	Colorectal_cancer_controls_excluding_all_cancers_R10	TRUE	reported	Colorectal_Cancer	12	12396207	G	A	-0.0777467	0.446456	0.0165562	2.65e-06	GCST90200116	Ceramide (d18:1/14:0, d16:1/16:0) levels	7270	textfile	TRUE	reported	TRUE	FALSE	FALSE	FALSE	2	1	TRUE	0.00302408	22.0457	2.99027e-07	TRUE	4.34278e-06
rs10744217	12	122457523	G	A	0.808995	0.00218363	0.0225142	0.922735	ZCCHC8	6847	314193	321040	Colorectal_cancer_controls_excluding_all_cancers_R10	TRUE	reported	Colorectal_Cancer	12	122457523	G	A	-0.0833164	0.732974	0.0173932	1.67e-06	GCST90200592	X-21607 levels	7975	textfile	TRUE	reported	TRUE	FALSE	FALSE	FALSE	2	1	TRUE	0.00286895	22.94	2.93012e-08	TRUE	2.43464e-06
rs10744329	12	127891193	A	C	0.850728	-0.000699268	0.0248151	0.977519	TMEM132C	6847	314193	321040	Colorectal_cancer_controls_excluding_all_cancers_R10	TRUE	reported	Colorectal_Cancer	12	127891193	A	C	0.105913	0.863815	0.0224845	2.47e-06	GCST90200304	Citrate levels	8260	textfile	TRUE	reported	TRUE	FALSE	FALSE	FALSE	2	1	TRUE	0.00267909	22.1833	2.47341e-09	TRUE	3.42273e-06
rs10744682	12	5445874	A	G	0.341842	-0.00747475	0.0186952	0.689288	NTF3	6847	314193	321040	Colorectal_cancer_controls_excluding_all_cancers_R10	TRUE	reported	Colorectal_Cancer	12	5445874	A	G	-0.0760811	0.334029	0.0164591	3.79e-06	GCST90200993	Salicylate to oxalate (ethanedioate) ratio	8107	textfile	TRUE	reported	TRUE	FALSE	FALSE	FALSE	2	1	TRUE	0.00262868	21.3616	4.97936e-07	TRUE	6.8085e-06
rs10744901	12	117707878	C	T	0.368271	-0.0151863	0.0183723	0.408471	KSR2	6847	314193	321040	Colorectal_cancer_controls_excluding_all_cancers_R10	TRUE	reported	Colorectal_Cancer	12	117707878	C	T	-0.0733906	0.317054	0.0164198	7.84e-06	GCST90199657	Sphingosine 1-phosphate levels	8246	textfile	TRUE	reported	TRUE	FALSE	FALSE	FALSE	2	1	TRUE	0.00241686	19.9728	2.12822e-06	TRUE	1.86913e-05
rs10745420	12	86540738	A	G	0.867051	0.0193792	0.0261559	0.458746	MGAT4C	6847	314193	321040	Colorectal_cancer_controls_excluding_all_cancers_R10	TRUE	reported	Colorectal_Cancer	12	86540738	A	G	-0.106689	0.862462	0.0240995	9.55e-06	GCST90200216	Sulfate of piperine metabolite C18H21NO3 (3) levels	7006	textfile	TRUE	reported	TRUE	FALSE	FALSE	FALSE	2	1	TRUE	0.00278959	19.5929	1.70991e-06	TRUE	1.96984e-05
rs10745656	12	93571609	G	A	0.972731	0.0266455	0.0550314	0.628252	SOCS2	6847	314193	321040	Colorectal_cancer_controls_excluding_all_cancers_R10	TRUE	reported	Colorectal_Cancer	12	93571609	G	A	-0.187351	0.966061	0.0418918	7.74e-06	GCST90200293	Thyroxine levels	8262	textfile	TRUE	reported	TRUE	FALSE	FALSE	FALSE	2	1	TRUE	0.00241501	19.9963	7.30243e-07	TRUE	1.44731e-05
rs10746203	12	81770758	G	T	0.630616	-0.0158437	0.0184474	0.390416	PPFIA2	6847	314193	321040	Colorectal_cancer_controls_excluding_all_cancers_R10	TRUE	reported	Colorectal_Cancer	12	81770758	G	T	0.0723817	0.69984	0.0160472	6.47e-06	GCST90200194	N-lactoyl phenylalanine levels	8223	textfile	TRUE	reported	TRUE	FALSE	FALSE	FALSE	2	1	TRUE	0.00246806	20.3401	2.29764e-06	TRUE	1.59212e-05
rs10746684	9	82422303	G	C	0.785275	-0.0471948	0.0215458	0.0284925	SPATA31D1	6847	314193	321040	Colorectal_cancer_controls_excluding_all_cancers_R10	TRUE	reported	Colorectal_Cancer	9	82422303	G	C	-0.0949587	0.749149	0.0199782	2e-06	GCST90200793	Glycolithocholate to glycolithocholate sulfate ratio	7043	textfile	TRUE	reported	TRUE	FALSE	TRUE	FALSE	2	1	TRUE	0.00319748	22.5857	1.49451e-05	TRUE	1.20069e-05
rs10746751	9	84885900	T	C	0.566899	0.0080668	0.0178552	0.65142	NTRK2	6847	314193	321040	Colorectal_cancer_controls_excluding_all_cancers_R10	TRUE	reported	Colorectal_Cancer	9	84885900	T	C	-0.0676095	0.587586	0.0152159	8.86e-06	GCST90200540	X-15461 levels	8144	textfile	TRUE	reported	TRUE	FALSE	FALSE	FALSE	2	1	TRUE	0.00241841	19.7385	6.3579e-07	TRUE	1.60016e-05
rs10746936	9	74171381	T	C	0.428071	0.0135976	0.0178314	0.445722	RORB	6847	314193	321040	Colorectal_cancer_controls_excluding_all_cancers_R10	TRUE	reported	Colorectal_Cancer	9	74171381	T	C	0.0696135	0.469755	0.0156968	9.21e-06	GCST90199698	Isobutyrylcarnitine (c4) levels	8243	textfile	TRUE	reported	TRUE	FALSE	FALSE	FALSE	2	1	TRUE	0.00238037	19.6634	1.81131e-06	TRUE	2.08232e-05
rs10747457	1	91571367	G	A	0.732846	-0.0481091	0.020015	0.0162327	CDC7	6847	314193	321040	Colorectal_cancer_controls_excluding_all_cancers_R10	TRUE	reported	Colorectal_Cancer	1	91571367	G	A	-0.091317	0.806468	0.0194429	2.64e-06	GCST90200685	1-stearoyl-2-arachidonoyl-gpc (18:0/20:4) levels	8253	textfile	TRUE	reported	TRUE	FALSE	FALSE	FALSE	2	1	TRUE	0.00266569	22.0534	1.7996e-05	TRUE	2.0989e-05
rs10748614	10	93780015	C	T	0.824581	-0.00529913	0.0231322	0.818806	LGI1	6847	314193	321040	Colorectal_cancer_controls_excluding_all_cancers_R10	TRUE	reported	Colorectal_Cancer	10	93780015	C	T	0.0844399	0.802412	0.0172711	1.01e-06	GCST90200126	Sphingomyelin (d18:2/23:1) levels	8267	textfile	TRUE	reported	TRUE	FALSE	FALSE	FALSE	2	1	TRUE	0.00288306	23.8974	1.63462e-07	TRUE	1.68569e-06
rs10751655	11	352963	C	T	0.795881	-0.00329245	0.0219566	0.880802	B4GALNT4	6847	314193	321040	Colorectal_cancer_controls_excluding_all_cancers_R10	TRUE	reported	Colorectal_Cancer	11	352963	C	T	0.0971787	0.801178	0.0199471	1.11e-06	GCST90200607	X-23644 levels	8250	textfile	TRUE	reported	TRUE	FALSE	FALSE	FALSE	2	1	TRUE	0.00286867	23.7289	7.00405e-08	TRUE	1.72254e-06
rs10751896	10	2890042	C	T	0.460862	0.0329389	0.0178106	0.0644006	PFKP	6847	314193	321040	Colorectal_cancer_controls_excluding_all_cancers_R10	TRUE	reported	Colorectal_Cancer	10	2890042	C	T	0.070443	0.55935	0.0153239	4.29e-06	GCST90200775	Serine to pyruvate ratio	8235	textfile	TRUE	reported	TRUE	FALSE	FALSE	FALSE	2	1	TRUE	0.00255953	21.1267	1.06536e-05	TRUE	2.19644e-05
rs10752124	10	8004957	C	T	0.488067	-0.0362334	0.0177632	0.0413695	TAF3	6847	314193	321040	Colorectal_cancer_controls_excluding_all_cancers_R10	TRUE	reported	Colorectal_Cancer	10	8004957	C	T	-0.0804147	0.521109	0.0167167	1.51e-06	GCST90200127	Behenoylcarnitine (C22) levels	7368	textfile	TRUE	reported	TRUE	FALSE	FALSE	FALSE	2	1	TRUE	0.00313082	23.1341	1.29602e-05	TRUE	8.69685e-06
rs10753544	1	22764780	C	T	0.404663	0.00515379	0.0179569	0.774105	EPHB2	6847	314193	321040	Colorectal_cancer_controls_excluding_all_cancers_R10	TRUE	reported	Colorectal_Cancer	1	22764780	C	T	0.068847	0.445472	0.0152478	6.33e-06	GCST90200339	5,6-dihydrothymine levels	8219	textfile	TRUE	reported	TRUE	FALSE	FALSE	FALSE	2	1	TRUE	0.00247435	20.3821	2.56585e-07	TRUE	1.0312e-05
rs10753629	1	163769110	G	T	0.617294	-0.0281744	0.0182523	0.122684	NUF2	6847	314193	321040	Colorectal_cancer_controls_excluding_all_cancers_R10	TRUE	reported	Colorectal_Cancer	1	163769110	G	T	0.0792434	0.524227	0.0169361	2.88e-06	GCST90200068	1,2-dilinoleoyl-GPE (18:2/18:2) levels	6804	textfile	TRUE	reported	TRUE	FALSE	FALSE	FALSE	2	1	TRUE	0.0032073	21.8863	7.42184e-06	TRUE	1.06101e-05
rs10753956	1	190818540	T	C	0.873627	0.0229907	0.0265489	0.386506	BRINP3	6847	314193	321040	Colorectal_cancer_controls_excluding_all_cancers_R10	TRUE	reported	Colorectal_Cancer	1	190818540	T	C	-0.118047	0.91378	0.0260329	5.77e-06	GCST90200879	Adenosine 5'-monophosphate (AMP) to glutamate ratio	8213	textfile	TRUE	reported	TRUE	FALSE	FALSE	FALSE	2	1	TRUE	0.00249734	20.557	2.33588e-06	TRUE	1.43649e-05
rs1075403	19	18274140	G	T	0.666859	0.0280263	0.0187317	0.134602	KIAA1683	6847	314193	321040	Colorectal_cancer_controls_excluding_all_cancers_R10	TRUE	reported	Colorectal_Cancer	19	18274140	G	T	-0.064741	0.631255	0.0145147	8.18e-06	GCST90201014	Glucuronate to androsterone glucuronide ratio	7804	textfile	TRUE	reported	TRUE	FALSE	FALSE	FALSE	2	1	TRUE	0.00254284	19.8898	6.97292e-06	TRUE	2.99315e-05
rs10754714	1	240699393	G	C	0.699574	-0.0118059	0.0193907	0.54263	RGS7	6847	314193	321040	Colorectal_cancer_controls_excluding_all_cancers_R10	TRUE	reported	Colorectal_Cancer	1	240699393	G	C	-0.0754222	0.693183	0.0170196	9.36e-06	GCST90200884	Mannose to N-acetylglucosamine to N-acetylgalactosamine ratio	7907	textfile	TRUE	reported	TRUE	FALSE	TRUE	FALSE	2	1	TRUE	0.00247748	19.6331	1.15465e-06	TRUE	1.86132e-05
rs1075485	17	1715954	A	G	0.72128	0.0140944	0.0197771	0.476054	WDR81	6847	314193	321040	Colorectal_cancer_controls_excluding_all_cancers_R10	TRUE	reported	Colorectal_Cancer	17	1715954	A	G	0.0814206	0.703947	0.0162995	5.87e-07	GCST90200618	X-23782 levels	8263	textfile	TRUE	reported	TRUE	FALSE	FALSE	FALSE	2	1	TRUE	0.00301074	24.9468	1.58201e-06	TRUE	1.46472e-06
rs1075485	17	1715954	A	G	0.72128	0.0140944	0.0197771	0.476054	WDR81	6847	314193	321040	Colorectal_cancer_controls_excluding_all_cancers_R10	TRUE	reported	Colorectal_Cancer	17	1715954	A	G	0.121083	0.704816	0.0173191	2.72e-12	GCST90200615	X-23974 levels	7752	textfile	TRUE	reported	TRUE	FALSE	FALSE	FALSE	2	1	TRUE	0.00626574	48.8656	1.58201e-06	TRUE	1.11794e-11
rs10754913	1	14167487	C	A	0.247054	0.0333274	0.0204387	0.102974	KAZN	6847	314193	321040	Colorectal_cancer_controls_excluding_all_cancers_R10	TRUE	reported	Colorectal_Cancer	1	14167487	C	A	0.0878503	0.266891	0.0182398	1.46e-06	GCST90200790	Thyroxine to taurocholate ratio	7615	textfile	TRUE	reported	TRUE	FALSE	FALSE	FALSE	2	1	TRUE	0.00303707	23.1917	8.28197e-06	TRUE	6.51973e-06
rs10755046	2	227123681	A	T	0.724105	0.00238936	0.019966	0.904744	COL4A4	6847	314193	321040	Colorectal_cancer_controls_excluding_all_cancers_R10	TRUE	reported	Colorectal_Cancer	2	227123681	A	T	0.080703	0.707799	0.0166427	1.24e-06	GCST90200176	Glutamine conjugate of C6H10O2 (1) levels	7980	textfile	TRUE	reported	TRUE	FALSE	TRUE	FALSE	2	1	TRUE	0.002938	23.5084	4.46089e-08	TRUE	1.85948e-06
rs10756523	9	13992055	G	A	0.410224	-0.0108553	0.0179253	0.54479	NFIB	6847	314193	321040	Colorectal_cancer_controls_excluding_all_cancers_R10	TRUE	reported	Colorectal_Cancer	9	13992055	G	A	-0.0699885	0.337867	0.015801	9.45e-06	GCST90200365	Phenylpyruvate levels	8241	textfile	TRUE	reported	TRUE	FALSE	FALSE	FALSE	2	1	TRUE	0.00237504	19.6146	1.14233e-06	TRUE	1.90883e-05
rs10756606	9	14733811	T	C	0.737636	-0.012297	0.0200622	0.539915	FREM1	6847	314193	321040	Colorectal_cancer_controls_excluding_all_cancers_R10	TRUE	reported	Colorectal_Cancer	9	14733811	T	C	-0.0823996	0.758075	0.0183774	7.33e-06	GCST90200782	Mannose to trans-4-hydroxyproline ratio	8194	textfile	TRUE	reported	TRUE	FALSE	FALSE	FALSE	2	1	TRUE	0.0024475	20.0991	1.17026e-06	TRUE	1.50252e-05
rs10757444	9	23661372	A	G	0.641745	0.0207059	0.0184009	0.260477	ELAVL2	6847	314193	321040	Colorectal_cancer_controls_excluding_all_cancers_R10	TRUE	reported	Colorectal_Cancer	9	23661372	A	G	0.080588	0.69497	0.0163581	8.37e-07	GCST90199688	N-acetylglycine levels	8250	textfile	TRUE	reported	TRUE	FALSE	FALSE	FALSE	2	1	TRUE	0.00293322	24.2644	3.94411e-06	TRUE	2.82625e-06
rs10757690	9	27843918	C	G	0.222501	-0.0335393	0.0212523	0.114531	LINGO2	6847	314193	321040	Colorectal_cancer_controls_excluding_all_cancers_R10	TRUE	reported	Colorectal_Cancer	9	27843918	C	G	-0.0733088	0.304027	0.0160236	4.76e-06	GCST90199873	Pregnenolone sulfate levels	7772	textfile	TRUE	reported	TRUE	FALSE	TRUE	FALSE	2	1	TRUE	0.00268591	20.9257	7.75771e-06	TRUE	1.90967e-05
rs10758265	9	34543604	A	G	0.479895	-0.0208632	0.0177033	0.2386	ENHO	6847	314193	321040	Colorectal_cancer_controls_excluding_all_cancers_R10	TRUE	reported	Colorectal_Cancer	9	34543606	A	G	-0.066802	0.475743	0.0143137	3.06e-06	GCST90200040	Sphingomyelin (d18:2/24:1, d18:1/24:2) levels	8273	textfile	TRUE	reported	TRUE	FALSE	FALSE	FALSE	2	1	TRUE	0.00262585	21.7756	4.32606e-06	TRUE	9.94292e-06
rs10758265	9	34543604	A	G	0.479895	-0.0208632	0.0177033	0.2386	ENHO	6847	314193	321040	Colorectal_cancer_controls_excluding_all_cancers_R10	TRUE	reported	Colorectal_Cancer	9	34543606	A	G	-0.0775249	0.476377	0.0151826	3.29e-07	GCST90200118	Glycosyl ceramide (d18:2/24:1, d18:1/24:2) levels	8251	textfile	TRUE	reported	TRUE	FALSE	FALSE	FALSE	2	1	TRUE	0.00315002	26.0666	4.32606e-06	TRUE	1.22389e-06
rs10758593	9	4292083	A	G	0.437786	0.0202364	0.017824	0.256231	GLIS3	6847	314193	321040	Colorectal_cancer_controls_excluding_all_cancers_R10	TRUE	reported	Colorectal_Cancer	9	4292083	A	G	0.0745459	0.414573	0.0155842	1.72e-06	GCST90200419	Glutamine levels	8253	textfile	TRUE	reported	TRUE	FALSE	FALSE	FALSE	2	1	TRUE	0.0027648	22.8756	4.01509e-06	TRUE	5.61528e-06
rs10758663	9	4909293	A	C	0.854281	-0.00909422	0.0250911	0.717016	RCL1	6847	314193	321040	Colorectal_cancer_controls_excluding_all_cancers_R10	TRUE	reported	Colorectal_Cancer	9	4909293	A	C	-0.108734	0.778764	0.0235572	3.92e-06	GCST90199951	N-acetylalliin levels	5432	textfile	TRUE	reported	TRUE	FALSE	FALSE	FALSE	2	1	TRUE	0.00390682	21.2972	4.09197e-07	TRUE	6.00497e-06
rs10758909	9	7852939	A	G	0.794365	0.00273931	0.0217528	0.899788	TMEM261	6847	314193	321040	Colorectal_cancer_controls_excluding_all_cancers_R10	TRUE	reported	Colorectal_Cancer	9	7852939	A	G	0.0894477	0.831195	0.0198776	6.8e-06	GCST90200943	Phosphate to EDTA ratio	8225	textfile	TRUE	reported	TRUE	FALSE	FALSE	FALSE	2	1	TRUE	0.00245588	20.2444	4.93961e-08	TRUE	9.83115e-06
rs1075897	9	10440166	T	C	0.0491324	0.00323634	0.0411654	0.937337	PTPRD	6847	314193	321040	Colorectal_cancer_controls_excluding_all_cancers_R10	TRUE	reported	Colorectal_Cancer	9	10440166	T	C	-0.270783	0.026482	0.0524949	2.49e-07	GCST90200226	5-hydroxy-2-methylpyridine sulfate levels	6977	textfile	TRUE	reported	TRUE	FALSE	FALSE	FALSE	2	1	TRUE	0.00379915	26.6001	1.92524e-08	TRUE	3.63114e-07
rs10759321	9	108848492	G	T	0.221277	0.0088696	0.0214846	0.679728	ACTL7B	6847	314193	321040	Colorectal_cancer_controls_excluding_all_cancers_R10	TRUE	reported	Colorectal_Cancer	9	108848492	G	T	0.0916319	0.173721	0.0207095	9.66e-06	GCST90200916	Fructose to sucrose ratio	7719	textfile	TRUE	reported	TRUE	FALSE	FALSE	FALSE	2	1	TRUE	0.00252984	19.5723	5.30877e-07	TRUE	1.6589e-05
rs10761723	10	63195821	T	C	0.48334	-0.018265	0.0177317	0.302974	JMJD1C	6847	314193	321040	Colorectal_cancer_controls_excluding_all_cancers_R10	TRUE	reported	Colorectal_Cancer	10	63195821	T	C	0.0694401	0.48486	0.0148021	2.72e-06	GCST90200424	Dimethylglycine levels	8224	textfile	TRUE	reported	TRUE	FALSE	FALSE	FALSE	2	1	TRUE	0.00266889	22.0023	3.30505e-06	TRUE	7.94638e-06
rs10761737	10	63292445	C	T	0.384043	-0.0129136	0.0182085	0.478194	JMJD1C	6847	314193	321040	Colorectal_cancer_controls_excluding_all_cancers_R10	TRUE	reported	Colorectal_Cancer	10	63292445	C	T	0.0807894	0.427658	0.0163464	7.72e-07	GCST90200797	Spermidine to N-acetylputrescine ratio	7299	textfile	TRUE	reported	TRUE	FALSE	FALSE	FALSE	2	1	TRUE	0.00333542	24.42	1.5667e-06	TRUE	1.77339e-06
rs10761741	10	63306426	T	G	0.383914	-0.0126742	0.0182092	0.486407	JMJD1C	6847	314193	321040	Colorectal_cancer_controls_excluding_all_cancers_R10	TRUE	reported	Colorectal_Cancer	10	63306426	T	G	0.0811663	0.429437	0.0163888	7.32e-07	GCST90200423	Spermidine levels	7348	textfile	TRUE	reported	TRUE	FALSE	FALSE	FALSE	2	1	TRUE	0.00332691	24.521	1.50904e-06	TRUE	1.67589e-06
rs10761980	10	65443381	A	G	0.199437	0.00824263	0.0221604	0.709928	CTNNA3	6847	314193	321040	Colorectal_cancer_controls_excluding_all_cancers_R10	TRUE	reported	Colorectal_Cancer	10	65443381	A	G	-0.106031	0.130544	0.0231365	4.59e-06	GCST90200329	3-phosphoglycerate levels	8196	textfile	TRUE	reported	TRUE	FALSE	FALSE	FALSE	2	1	TRUE	0.00255598	20.9973	4.3094e-07	TRUE	8.04326e-06
rs10762405	10	70808679	G	A	0.425844	0.00274076	0.0179339	0.878536	SGPL1	6847	314193	321040	Colorectal_cancer_controls_excluding_all_cancers_R10	TRUE	reported	Colorectal_Cancer	10	70808679	G	A	0.107632	0.306349	0.0174859	7.49e-10	GCST90200114	Glycosyl-N-tricosanoyl-sphingadienine (d18:2/23:0) levels	7274	textfile	TRUE	reported	TRUE	FALSE	FALSE	FALSE	2	1	TRUE	0.00518176	37.878	7.27501e-08	TRUE	1.38212e-09
rs10762589	10	74229994	T	C	0.67725	0.0163104	0.0189624	0.38971	ADK	6847	314193	321040	Colorectal_cancer_controls_excluding_all_cancers_R10	TRUE	reported	Colorectal_Cancer	10	74229994	T	C	-0.0883667	0.752636	0.017702	5.98e-07	GCST90199637	N-acetylglutamate levels	7802	textfile	TRUE	reported	TRUE	FALSE	FALSE	FALSE	2	1	TRUE	0.00318377	24.9127	2.30453e-06	TRUE	1.61608e-06
rs10762752	10	77215042	G	A	0.373245	-0.0345329	0.0182806	0.0588857	KCNMA1	6847	314193	321040	Colorectal_cancer_controls_excluding_all_cancers_R10	TRUE	reported	Colorectal_Cancer	10	77215042	G	A	0.0790958	0.350559	0.0172442	4.5e-06	GCST90200833	Cholate to adenosine 5'-monophosphate (AMP) ratio	7769	textfile	TRUE	reported	TRUE	FALSE	FALSE	FALSE	2	1	TRUE	0.00270073	21.0334	1.11153e-05	TRUE	2.24437e-05
rs10762982	10	53487720	T	C	0.130592	0.0231399	0.0260978	0.375261	PCDH15	6847	314193	321040	Colorectal_cancer_controls_excluding_all_cancers_R10	TRUE	reported	Colorectal_Cancer	10	53487720	T	C	-0.102571	0.13223	0.023175	9.6e-06	GCST90200502	X-12707 levels	7461	textfile	TRUE	reported	TRUE	FALSE	FALSE	FALSE	2	1	TRUE	0.00261863	19.5836	2.44881e-06	TRUE	2.24506e-05
rs10764172	10	19863543	T	C	0.159814	-0.0604177	0.0242435	0.0126984	PLXDC2	6847	314193	321040	Colorectal_cancer_controls_excluding_all_cancers_R10	TRUE	reported	Colorectal_Cancer	10	19863543	T	C	-0.0911019	0.18187	0.0193577	2.52e-06	GCST90200610	X-23593 levels	7988	textfile	TRUE	reported	TRUE	FALSE	FALSE	FALSE	2	1	TRUE	0.00276507	22.1431	1.93451e-05	TRUE	2.067e-05
rs10765739	11	95466150	C	A	0.583734	0.0180475	0.0179332	0.314235	SESN3	6847	314193	321040	Colorectal_cancer_controls_excluding_all_cancers_R10	TRUE	reported	Colorectal_Cancer	11	95466150	C	A	0.0716839	0.579421	0.0159302	6.8e-06	GCST90200358	Arachidonate (20:4n6) levels	8272	textfile	TRUE	reported	TRUE	FALSE	FALSE	FALSE	2	1	TRUE	0.0024419	20.244	3.1547e-06	TRUE	1.86113e-05
rs10765788	11	96104252	C	A	0.291818	-0.0180939	0.0194542	0.352331	MAML2	6847	314193	321040	Colorectal_cancer_controls_excluding_all_cancers_R10	TRUE	reported	Colorectal_Cancer	11	96104252	C	A	0.0738871	0.385761	0.0166746	9.37e-06	GCST90201020	Paraxanthine to 5-acetylamino-6-formylamino-3-methyluracil ratio	7388	textfile	TRUE	reported	TRUE	FALSE	FALSE	FALSE	2	1	TRUE	0.00265062	19.6295	2.69449e-06	TRUE	2.248e-05
rs10765927	11	12138593	C	T	0.0751176	0.00432358	0.0334044	0.897016	MICAL2	6847	314193	321040	Colorectal_cancer_controls_excluding_all_cancers_R10	TRUE	reported	Colorectal_Cancer	11	12138593	C	T	0.184434	0.0769814	0.0387573	1.95e-06	GCST90199719	Tauro-beta-muricholate levels	4661	textfile	TRUE	reported	TRUE	FALSE	FALSE	FALSE	2	1	TRUE	0.00483494	22.6354	5.2182e-08	TRUE	2.55459e-06
rs10766467	11	18288902	C	T	0.526757	-0.0188147	0.017707	0.287983	HPS5	6847	314193	321040	Colorectal_cancer_controls_excluding_all_cancers_R10	TRUE	reported	Colorectal_Cancer	11	18288902	C	T	-0.170109	0.539916	0.0148559	2.33e-30	GCST90200258	2-hydroxy-4-(methylthio)butanoic acid levels	8255	textfile	TRUE	reported	TRUE	FALSE	FALSE	FALSE	2	1	TRUE	0.0156349	131.085	3.51677e-06	TRUE	1.16979e-28
rs10766649	11	20296847	G	A	0.710022	-0.0405775	0.0194921	0.0373663	HTATIP2	6847	314193	321040	Colorectal_cancer_controls_excluding_all_cancers_R10	TRUE	reported	Colorectal_Cancer	11	20296847	G	A	0.0701863	0.664299	0.015482	5.8e-06	GCST90200053	Sphingomyelin (d18:1/21:0, d17:1/22:0, d16:1/23:0) levels	8242	textfile	TRUE	reported	TRUE	FALSE	FALSE	FALSE	2	1	TRUE	0.00248735	20.5468	1.34986e-05	TRUE	3.40745e-05
rs10766713	11	20699653	C	T	0.622832	-0.00415187	0.0182565	0.820098	NELL1	6847	314193	321040	Colorectal_cancer_controls_excluding_all_cancers_R10	TRUE	reported	Colorectal_Cancer	11	20699653	C	T	-0.104451	0.668113	0.0230404	5.8e-06	GCST90200730	Adenosine 5'-diphosphate (ADP) to fructose ratio	4571	textfile	TRUE	reported	TRUE	FALSE	FALSE	FALSE	2	1	TRUE	0.00447595	20.5426	1.61099e-07	TRUE	7.83319e-06
rs10766713	11	20699653	C	T	0.622832	-0.00415187	0.0182565	0.820098	NELL1	6847	314193	321040	Colorectal_cancer_controls_excluding_all_cancers_R10	TRUE	reported	Colorectal_Cancer	11	20699653	C	T	-0.102485	0.668198	0.0231489	9.55e-06	GCST90200955	Adenosine 5'-diphosphate (ADP) to choline phosphate ratio	4560	textfile	TRUE	reported	TRUE	FALSE	FALSE	FALSE	2	1	TRUE	0.00427989	19.5916	1.61099e-07	TRUE	1.27341e-05
rs1076775	1	36595541	G	A	0.537112	0.0155809	0.0177777	0.380795	CSF3R	6847	314193	321040	Colorectal_cancer_controls_excluding_all_cancers_R10	TRUE	reported	Colorectal_Cancer	1	36595541	G	A	-0.0750039	0.561816	0.01584	2.19e-06	GCST90200434	12,13-DiHOME levels	7918	textfile	TRUE	reported	TRUE	FALSE	FALSE	FALSE	2	1	TRUE	0.00282367	22.4155	2.39262e-06	TRUE	5.65907e-06
rs10768189	11	36132572	A	G	0.349094	0.00107363	0.0186315	0.954048	LDLRAD3	6847	314193	321040	Colorectal_cancer_controls_excluding_all_cancers_R10	TRUE	reported	Colorectal_Cancer	11	36132572	A	G	0.0728368	0.402739	0.0162024	6.94e-06	GCST90200911	Tryptophan to pyruvate ratio	8224	textfile	TRUE	reported	TRUE	FALSE	FALSE	FALSE	2	1	TRUE	0.00245129	20.204	1.03432e-08	TRUE	9.54528e-06
rs10769086	11	5581738	A	G	0.785883	-0.0384904	0.0214359	0.0725571	HBG2,OR52B6	6847	314193	321040	Colorectal_cancer_controls_excluding_all_cancers_R10	TRUE	reported	Colorectal_Cancer	11	5581738	A	G	-0.0921052	0.749616	0.0201261	4.73e-06	GCST90200222	Dihydrocaffeate sulfate (2) levels	6519	textfile	TRUE	reported	TRUE	FALSE	FALSE	FALSE	2	1	TRUE	0.0032024	20.9371	1.00429e-05	TRUE	1.9205e-05
rs10769857	11	7959165	G	A	0.32631	-0.00472821	0.0187698	0.801115	NLRP10	6847	314193	321040	Colorectal_cancer_controls_excluding_all_cancers_R10	TRUE	reported	Colorectal_Cancer	11	7959165	G	A	-0.0734024	0.372713	0.0158516	3.65e-06	GCST90199701	Pyridoxate levels	8089	textfile	TRUE	reported	TRUE	FALSE	FALSE	FALSE	2	1	TRUE	0.00264381	21.4371	1.97658e-07	TRUE	5.87018e-06
rs10769884	11	8212397	C	T	0.0895786	-0.0120877	0.0306711	0.693502	LMO1	6847	314193	321040	Colorectal_cancer_controls_excluding_all_cancers_R10	TRUE	reported	Colorectal_Cancer	11	8212397	C	T	0.118554	0.0929577	0.0264367	7.31e-06	GCST90199891	S-methylcysteine levels	8239	textfile	TRUE	reported	TRUE	FALSE	FALSE	FALSE	2	1	TRUE	0.00243492	20.1054	4.83804e-07	TRUE	1.28248e-05
rs10770141	11	2172610	G	A	0.663846	-0.010985	0.0186506	0.55587	TH	6847	314193	321040	Colorectal_cancer_controls_excluding_all_cancers_R10	TRUE	reported	Colorectal_Cancer	11	2172610	G	A	-0.077317	0.619311	0.0161819	1.77e-06	GCST90200502	X-12707 levels	7461	textfile	TRUE	reported	TRUE	FALSE	FALSE	FALSE	2	1	TRUE	0.00305047	22.8231	1.08057e-06	TRUE	3.63305e-06
rs10770795	12	21293298	G	A	0.183077	0.0346541	0.0228742	0.129777	SLCO1A2	6847	314193	321040	Colorectal_cancer_controls_excluding_all_cancers_R10	TRUE	reported	Colorectal_Cancer	12	21293298	G	A	-0.123356	0.13534	0.0223434	3.37e-08	GCST90199791	1-arachidonoyl-GPE (20:4n6) levels	8270	textfile	TRUE	reported	TRUE	FALSE	FALSE	FALSE	2	1	TRUE	0.00367214	30.4731	7.14916e-06	TRUE	1.92121e-07
rs10770795	12	21293298	G	A	0.183077	0.0346541	0.0228742	0.129777	SLCO1A2	6847	314193	321040	Colorectal_cancer_controls_excluding_all_cancers_R10	TRUE	reported	Colorectal_Cancer	12	21293298	G	A	-0.100526	0.135054	0.0212944	2.35e-06	GCST90200460	X-11372 levels	8251	textfile	TRUE	reported	TRUE	FALSE	FALSE	FALSE	2	1	TRUE	0.00269369	22.2803	7.14916e-06	TRUE	9.93604e-06
rs10770795	12	21293298	G	A	0.183077	0.0346541	0.0228742	0.129777	SLCO1A2	6847	314193	321040	Colorectal_cancer_controls_excluding_all_cancers_R10	TRUE	reported	Colorectal_Cancer	12	21293298	G	A	-0.20802	0.133853	0.0223496	1.31e-20	GCST90200245	Eicosenedioate (C20:1-DC) levels	7861	textfile	TRUE	reported	TRUE	FALSE	FALSE	FALSE	2	1	TRUE	0.0109002	86.6084	7.14916e-06	TRUE	3.78887e-19
rs10770795	12	21293298	G	A	0.183077	0.0346541	0.0228742	0.129777	SLCO1A2	6847	314193	321040	Colorectal_cancer_controls_excluding_all_cancers_R10	TRUE	reported	Colorectal_Cancer	12	21293298	G	A	-0.244657	0.131056	0.0240809	3e-24	GCST90200024	Taurodeoxycholic acid 3-sulfate levels	7333	textfile	TRUE	reported	TRUE	FALSE	FALSE	FALSE	2	1	TRUE	0.0138809	103.193	7.14916e-06	TRUE	1.19546e-22
rs10770824	12	21533137	G	C	0.205707	0.0188083	0.0219012	0.390463	SPX	6847	314193	321040	Colorectal_cancer_controls_excluding_all_cancers_R10	TRUE	reported	Colorectal_Cancer	12	21533137	G	C	0.0835212	0.235712	0.0174021	1.59e-06	GCST90200974	Phosphate to proline ratio	8241	textfile	TRUE	reported	TRUE	FALSE	TRUE	FALSE	2	1	TRUE	0.00278739	23.0295	2.29722e-06	TRUE	4.22148e-06
rs10772031	12	33103859	G	A	0.061031	-0.0373073	0.037784	0.323454	PKP2	6847	314193	321040	Colorectal_cancer_controls_excluding_all_cancers_R10	TRUE	reported	Colorectal_Cancer	12	33103859	G	A	0.135321	0.0707749	0.0301043	6.96e-06	GCST90200921	Mannose to mannitol to sorbitol ratio	8208	textfile	TRUE	reported	TRUE	FALSE	FALSE	FALSE	2	1	TRUE	0.00245566	20.2008	3.03677e-06	TRUE	1.86719e-05
rs10772408	12	10999000	C	T	0.590006	0.0195425	0.0179403	0.276018	PRH1,PRH1-PRR4,PRR4,TAS2R14	6847	314193	321040	Colorectal_cancer_controls_excluding_all_cancers_R10	TRUE	reported	Colorectal_Cancer	12	10999000	C	T	0.068965	0.568808	0.015431	7.85e-06	GCST90199830	4-ethylphenylsulfate levels	8139	textfile	TRUE	reported	TRUE	FALSE	FALSE	FALSE	2	1	TRUE	0.00244813	19.9693	3.69607e-06	TRUE	2.23717e-05
rs10772906	12	16207340	A	G	0.381085	-0.0286286	0.018222	0.116159	SLC15A5	6847	314193	321040	Colorectal_cancer_controls_excluding_all_cancers_R10	TRUE	reported	Colorectal_Cancer	12	16207340	A	G	0.0684034	0.425808	0.0149082	4.47e-06	GCST90200188	3-amino-2-piperidone levels	8237	textfile	TRUE	reported	TRUE	FALSE	FALSE	FALSE	2	1	TRUE	0.00254934	21.0475	7.68857e-06	TRUE	1.87417e-05
rs10773809	12	130674810	A	G	0.614244	-0.0237398	0.0181924	0.191916	STX2	6847	314193	321040	Colorectal_cancer_controls_excluding_all_cancers_R10	TRUE	reported	Colorectal_Cancer	12	130674810	A	G	0.0733459	0.628325	0.0163162	6.95e-06	GCST90200858	Phosphate to tyrosine ratio	8226	textfile	TRUE	reported	TRUE	FALSE	FALSE	FALSE	2	1	TRUE	0.00245053	20.2026	5.30411e-06	TRUE	2.33745e-05
rs10773933	12	153480	G	C	0.925083	-0.0357972	0.0341988	0.29522	IQSEC3	6847	314193	321040	Colorectal_cancer_controls_excluding_all_cancers_R10	TRUE	reported	Colorectal_Cancer	12	153480	G	C	-0.137977	0.933704	0.031019	8.66e-06	GCST90199811	Glycolithocholate sulfate levels	8165	textfile	TRUE	reported	TRUE	FALSE	TRUE	FALSE	2	1	TRUE	0.00241741	19.7811	3.41284e-06	TRUE	2.38666e-05
rs10773957	12	1539811	C	T	0.151983	-0.00409592	0.0246257	0.8679	WNT5B	6847	314193	321040	Colorectal_cancer_controls_excluding_all_cancers_R10	TRUE	reported	Colorectal_Cancer	12	1539811	C	T	-0.0874255	0.195274	0.0191143	4.79e-06	GCST90199993	Phenylacetylcarnitine levels	8127	textfile	TRUE	reported	TRUE	FALSE	FALSE	FALSE	2	1	TRUE	0.00256751	20.9147	8.61721e-08	TRUE	7.18504e-06
rs10774020	12	239710	C	T	0.699169	0.0234534	0.0193119	0.224576	SLC6A13	6847	314193	321040	Colorectal_cancer_controls_excluding_all_cancers_R10	TRUE	reported	Colorectal_Cancer	12	239710	C	T	0.226744	0.660909	0.0157008	2.84e-47	GCST90200310	3-aminoisobutyrate levels	8265	textfile	TRUE	reported	TRUE	FALSE	FALSE	FALSE	2	1	TRUE	0.0246129	208.508	4.5941e-06	TRUE	1.45283e-44
rs10774021	12	240132	T	C	0.684695	0.0268447	0.0190326	0.158403	SLC6A13	6847	314193	321040	Colorectal_cancer_controls_excluding_all_cancers_R10	TRUE	reported	Colorectal_Cancer	12	240132	T	C	0.147532	0.651764	0.0135304	1.11e-27	GCST90199782	Glutamine degradant levels	8293	textfile	TRUE	reported	TRUE	FALSE	FALSE	FALSE	2	1	TRUE	0.0141338	118.863	6.19668e-06	TRUE	7.41916e-26
rs10774021	12	240132	T	C	0.684695	0.0268447	0.0190326	0.158403	SLC6A13	6847	314193	321040	Colorectal_cancer_controls_excluding_all_cancers_R10	TRUE	reported	Colorectal_Cancer	12	240132	T	C	0.194878	0.651353	0.0158871	1.37e-34	GCST90199639	Imidazole lactate levels	8256	textfile	TRUE	reported	TRUE	FALSE	FALSE	FALSE	2	1	TRUE	0.0178988	150.429	6.19668e-06	TRUE	2.15808e-32
rs10774021	12	240132	T	C	0.684695	0.0268447	0.0190326	0.158403	SLC6A13	6847	314193	321040	Colorectal_cancer_controls_excluding_all_cancers_R10	TRUE	reported	Colorectal_Cancer	12	240132	T	C	0.359328	0.651121	0.0151076	4.82e-125	GCST90199717	1-methyl-4-imidazoleacetate levels	8090	textfile	TRUE	reported	TRUE	FALSE	FALSE	FALSE	2	1	TRUE	0.0653565	565.567	6.19668e-06	TRUE	4.69751e-117
rs10774021	12	240132	T	C	0.684695	0.0268447	0.0190326	0.158403	SLC6A13	6847	314193	321040	Colorectal_cancer_controls_excluding_all_cancers_R10	TRUE	reported	Colorectal_Cancer	12	240132	T	C	0.351263	0.651563	0.0141938	3.29e-135	GCST90199813	Deoxycarnitine levels	8271	textfile	TRUE	reported	TRUE	FALSE	FALSE	FALSE	2	1	TRUE	0.0689423	612.297	6.19668e-06	TRUE	2.12891e-126
rs10774038	12	266620	T	C	0.582047	-0.00161581	0.0179063	0.928099	SLC6A13	6847	314193	321040	Colorectal_cancer_controls_excluding_all_cancers_R10	TRUE	reported	Colorectal_Cancer	12	266620	T	C	-0.0712615	0.580254	0.0159272	7.67e-06	GCST90200709	X-12798 levels	8186	textfile	TRUE	reported	TRUE	FALSE	FALSE	FALSE	2	1	TRUE	0.00243949	20.0136	2.53635e-08	TRUE	1.07549e-05
rs10774580	12	121038620	G	A	0.544847	-0.00494873	0.017831	0.781369	OASL	6847	314193	321040	Colorectal_cancer_controls_excluding_all_cancers_R10	TRUE	reported	Colorectal_Cancer	12	121038620	G	A	-0.10246	0.605206	0.0182646	2.03e-08	GCST90199706	Butyrylglycine levels	6044	textfile	TRUE	reported	TRUE	FALSE	FALSE	FALSE	2	1	TRUE	0.00517975	31.459	2.39926e-07	TRUE	3.51158e-08
rs10774580	12	121038620	G	A	0.544847	-0.00494873	0.017831	0.781369	OASL	6847	314193	321040	Colorectal_cancer_controls_excluding_all_cancers_R10	TRUE	reported	Colorectal_Cancer	12	121038620	G	A	-0.0740598	0.612307	0.0156803	2.32e-06	GCST90200352	Methylsuccinate levels	7965	textfile	TRUE	reported	TRUE	FALSE	FALSE	FALSE	2	1	TRUE	0.0027929	22.3022	2.39926e-07	TRUE	3.84885e-06
rs10774624	12	111395984	A	G	0.597897	0.0516207	0.0181275	0.00440433	SH2B3	6847	314193	321040	Colorectal_cancer_controls_excluding_all_cancers_R10	TRUE	reported	Colorectal_Cancer	12	111395984	A	G	0.0650036	0.509737	0.0144165	6.51e-06	GCST90199996	Sphingomyelin (d18:1/20:1, d18:2/20:0) levels	8255	textfile	TRUE	reported	TRUE	FALSE	FALSE	FALSE	2	1	TRUE	0.0024568	20.3259	2.52582e-05	TRUE	6.36931e-05
rs10774628	12	109245890	G	A	0.394811	-0.00363519	0.0181723	0.841449	ACACB	6847	314193	321040	Colorectal_cancer_controls_excluding_all_cancers_R10	TRUE	reported	Colorectal_Cancer	12	109245890	G	A	0.0737158	0.422142	0.0160601	4.43e-06	GCST90200758	Glycine to serine ratio	8206	textfile	TRUE	reported	TRUE	FALSE	FALSE	FALSE	2	1	TRUE	0.00256082	21.0629	1.24645e-07	TRUE	6.85585e-06
rs10774689	12	113314285	G	A	0.554672	0.0140961	0.0179985	0.433519	SLC8B1	6847	314193	321040	Colorectal_cancer_controls_excluding_all_cancers_R10	TRUE	reported	Colorectal_Cancer	12	113314285	G	A	0.0732327	0.616691	0.0156974	3.08e-06	GCST90200858	Phosphate to tyrosine ratio	8226	textfile	TRUE	reported	TRUE	FALSE	FALSE	FALSE	2	1	TRUE	0.00263887	21.7595	1.91058e-06	TRUE	7.46376e-06
rs10774885	12	116748225	A	G	0.739151	-0.00160015	0.0200879	0.93651	RNFT2	6847	314193	321040	Colorectal_cancer_controls_excluding_all_cancers_R10	TRUE	reported	Colorectal_Cancer	12	116748225	A	G	0.0883524	0.730692	0.0191052	3.75e-06	GCST90200489	X-12407 levels	6534	textfile	TRUE	reported	TRUE	FALSE	FALSE	FALSE	2	1	TRUE	0.00326239	21.3796	1.97648e-08	TRUE	5.03329e-06
rs10775444	18	8924412	A	G	0.735506	-0.011201	0.0200626	0.576636	MTCL1	6847	314193	321040	Colorectal_cancer_controls_excluding_all_cancers_R10	TRUE	reported	Colorectal_Cancer	18	8924412	A	G	-0.0805044	0.701495	0.0167236	1.48e-06	GCST90200365	Phenylpyruvate levels	8241	textfile	TRUE	reported	TRUE	FALSE	FALSE	FALSE	2	1	TRUE	0.00280401	23.1672	9.70911e-07	TRUE	3.1342e-06
rs10775444	18	8924412	A	G	0.735506	-0.011201	0.0200626	0.576636	MTCL1	6847	314193	321040	Colorectal_cancer_controls_excluding_all_cancers_R10	TRUE	reported	Colorectal_Cancer	18	8924412	A	G	-0.0735921	0.701713	0.0164556	7.74e-06	GCST90200885	Phenylpyruvate to citrate ratio	8177	textfile	TRUE	reported	TRUE	FALSE	FALSE	FALSE	2	1	TRUE	0.00243994	19.9953	9.70911e-07	TRUE	1.5204e-05
rs10775495	18	50276601	G	A	0.737289	0.0176207	0.020058	0.37968	MBD1	6847	314193	321040	Colorectal_cancer_controls_excluding_all_cancers_R10	TRUE	reported	Colorectal_Cancer	18	50276601	G	A	0.0756495	0.709075	0.0168205	6.88e-06	GCST90200686	Bilirubin (E,E) levels	8263	textfile	TRUE	reported	TRUE	FALSE	FALSE	FALSE	2	1	TRUE	0.00244194	20.2222	2.40387e-06	TRUE	1.71613e-05
rs1077697	14	90676435	T	C	0.310558	0.0119247	0.019056	0.531463	TTC7B	6847	314193	321040	Colorectal_cancer_controls_excluding_all_cancers_R10	TRUE	reported	Colorectal_Cancer	14	90676435	T	C	0.0662426	0.289804	0.0148642	8.33e-06	GCST90200366	Creatinine levels	8239	textfile	TRUE	reported	TRUE	FALSE	FALSE	FALSE	2	1	TRUE	0.00240476	19.8557	1.21975e-06	TRUE	1.7165e-05
rs1077697	14	90676435	T	C	0.310558	0.0119247	0.019056	0.531463	TTC7B	6847	314193	321040	Colorectal_cancer_controls_excluding_all_cancers_R10	TRUE	reported	Colorectal_Cancer	14	90676435	T	C	0.0860267	0.290373	0.0156007	3.5e-08	GCST90199746	Erythronate levels	8198	textfile	TRUE	reported	TRUE	FALSE	FALSE	FALSE	2	1	TRUE	0.00369541	30.3999	1.21975e-06	TRUE	9.18558e-08
rs1077697	14	90676435	T	C	0.310558	0.0119247	0.019056	0.531463	TTC7B	6847	314193	321040	Colorectal_cancer_controls_excluding_all_cancers_R10	TRUE	reported	Colorectal_Cancer	14	90676435	T	C	0.0724626	0.28959	0.0150646	1.51e-06	GCST90200181	N,n,n-trimethyl-alanylproline betaine (tmap) levels	8220	textfile	TRUE	reported	TRUE	FALSE	FALSE	FALSE	2	1	TRUE	0.00280686	23.1317	1.21975e-06	TRUE	3.35534e-06
rs1077697	14	90676435	T	C	0.310558	0.0119247	0.019056	0.531463	TTC7B	6847	314193	321040	Colorectal_cancer_controls_excluding_all_cancers_R10	TRUE	reported	Colorectal_Cancer	14	90676435	T	C	0.0782654	0.289923	0.0166965	2.77e-06	GCST90200021	N-acetylglucosamine/n-acetylgalactosamine levels	7940	textfile	TRUE	reported	TRUE	FALSE	FALSE	FALSE	2	1	TRUE	0.00275974	21.9674	1.21975e-06	TRUE	5.88625e-06
rs1077697	14	90676435	T	C	0.310558	0.0119247	0.019056	0.531463	TTC7B	6847	314193	321040	Colorectal_cancer_controls_excluding_all_cancers_R10	TRUE	reported	Colorectal_Cancer	14	90676435	T	C	0.0791804	0.29002	0.0162006	1.02e-06	GCST90200303	N-acetyl-L-alanine levels	8220	textfile	TRUE	reported	TRUE	FALSE	FALSE	FALSE	2	1	TRUE	0.00289762	23.8818	1.21975e-06	TRUE	2.31189e-06
rs1077697	14	90676435	T	C	0.310558	0.0119247	0.019056	0.531463	TTC7B	6847	314193	321040	Colorectal_cancer_controls_excluding_all_cancers_R10	TRUE	reported	Colorectal_Cancer	14	90676435	T	C	0.0797076	0.289892	0.014837	7.78e-08	GCST90200168	Hydroxyasparagine levels	8206	textfile	TRUE	reported	TRUE	FALSE	FALSE	FALSE	2	1	TRUE	0.0035047	28.8537	1.21975e-06	TRUE	1.9713e-07
rs10777331	12	91767607	C	T	0.0391247	-0.0657863	0.0457239	0.150215	BTG1	6847	314193	321040	Colorectal_cancer_controls_excluding_all_cancers_R10	TRUE	reported	Colorectal_Cancer	12	91767607	C	T	-0.137508	0.0794006	0.0299672	4.46e-06	GCST90200482	X-12193 levels	7705	textfile	TRUE	reported	TRUE	FALSE	FALSE	FALSE	2	1	TRUE	0.00272525	21.0499	6.44796e-06	TRUE	1.62242e-05
rs10778301	12	103893299	A	G	0.543494	-0.0182038	0.0177382	0.304775	HSP90B1	6847	314193	321040	Colorectal_cancer_controls_excluding_all_cancers_R10	TRUE	reported	Colorectal_Cancer	12	103893299	A	G	-0.0693898	0.461879	0.0154191	6.79e-06	GCST90199660	1,2-dipalmitoyl-gpc (16:0/16:0) levels	8264	textfile	TRUE	reported	TRUE	FALSE	FALSE	FALSE	2	1	TRUE	0.00244467	20.2473	3.28053e-06	TRUE	1.88344e-05
rs10778301	12	103893299	A	G	0.543494	-0.0182038	0.0177382	0.304775	HSP90B1	6847	314193	321040	Colorectal_cancer_controls_excluding_all_cancers_R10	TRUE	reported	Colorectal_Cancer	12	103893299	A	G	-0.0784508	0.462214	0.0155127	4.25e-07	GCST90200041	1-palmitoyl-2-stearoyl-gpc (16:0/18:0) levels	8271	textfile	TRUE	reported	TRUE	FALSE	FALSE	FALSE	2	1	TRUE	0.00308263	25.5691	3.28053e-06	TRUE	1.38451e-06
rs1077834	15	58431280	C	T	0.257902	0.0122651	0.0203255	0.546221	ALDH1A2,LIPC	6847	314193	321040	Colorectal_cancer_controls_excluding_all_cancers_R10	TRUE	reported	Colorectal_Cancer	15	58431280	C	T	0.0842522	0.215964	0.0183737	4.53e-06	GCST90200057	1-(1-enyl-palmitoyl)-2-oleoyl-gpc (p-16:0/18:1) levels	8222	textfile	TRUE	reported	TRUE	FALSE	FALSE	FALSE	2	1	TRUE	0.00255084	21.0215	1.13423e-06	TRUE	9.43241e-06
rs1077834	15	58431280	C	T	0.257902	0.0122651	0.0203255	0.546221	ALDH1A2,LIPC	6847	314193	321040	Colorectal_cancer_controls_excluding_all_cancers_R10	TRUE	reported	Colorectal_Cancer	15	58431280	C	T	0.357376	0.216367	0.018375	2.97e-84	GCST90200045	1-stearoyl-2-arachidonoyl-GPE (18:0/20:4) levels	8259	textfile	TRUE	reported	TRUE	FALSE	FALSE	FALSE	2	1	TRUE	0.0437945	378.173	1.13423e-06	TRUE	3.58154e-80
rs1077834	15	58431280	C	T	0.257902	0.0122651	0.0203255	0.546221	ALDH1A2,LIPC	6847	314193	321040	Colorectal_cancer_controls_excluding_all_cancers_R10	TRUE	reported	Colorectal_Cancer	15	58431280	C	T	0.37044	0.217497	0.0185641	1.37e-88	GCST90200079	1-oleoyl-2-arachidonoyl-GPE (18:1/20:4) levels	8121	textfile	TRUE	reported	TRUE	FALSE	FALSE	FALSE	2	1	TRUE	0.0467401	398.09	1.13423e-06	TRUE	2.85437e-84
rs1077835	15	58431227	G	A	0.257918	0.0122052	0.020326	0.548192	ALDH1A2,LIPC	6847	314193	321040	Colorectal_cancer_controls_excluding_all_cancers_R10	TRUE	reported	Colorectal_Cancer	15	58431227	G	A	0.129118	0.217492	0.0190805	1.31e-11	GCST90199928	2-stearoyl-GPE (18:0) levels	8073	textfile	TRUE	reported	TRUE	FALSE	FALSE	FALSE	2	1	TRUE	0.00564031	45.7811	1.12312e-06	TRUE	4.64286e-11
rs1077835	15	58431227	G	A	0.257918	0.0122052	0.020326	0.548192	ALDH1A2,LIPC	6847	314193	321040	Colorectal_cancer_controls_excluding_all_cancers_R10	TRUE	reported	Colorectal_Cancer	15	58431227	G	A	0.0908698	0.21913	0.0193642	2.7e-06	GCST90200109	Linoleoyl-arachidonoyl-glycerol (18:2/20:4) [2] levels	7744	textfile	TRUE	reported	TRUE	FALSE	FALSE	FALSE	2	1	TRUE	0.00283558	22.0155	1.12312e-06	TRUE	5.57584e-06
rs1077835	15	58431227	G	A	0.257918	0.0122052	0.020326	0.548192	ALDH1A2,LIPC	6847	314193	321040	Colorectal_cancer_controls_excluding_all_cancers_R10	TRUE	reported	Colorectal_Cancer	15	58431227	G	A	-0.0909591	0.219503	0.0194442	2.9e-06	GCST90200902	Phosphate to linoleoyl-arachidonoyl-glycerol (18:2 to 20:4) [2] ratio	7649	textfile	TRUE	reported	TRUE	FALSE	FALSE	FALSE	2	1	TRUE	0.00285277	21.8775	1.12312e-06	TRUE	5.93947e-06
rs10778408	12	105519755	C	T	0.330632	0.0106377	0.0188136	0.571785	C12orf75	6847	314193	321040	Colorectal_cancer_controls_excluding_all_cancers_R10	TRUE	reported	Colorectal_Cancer	12	105519755	C	T	-0.0733065	0.344313	0.0163047	6.92e-06	GCST90200210	Sulfate of piperine metabolite C16H19NO3 (2) levels	7950	textfile	TRUE	reported	TRUE	FALSE	FALSE	FALSE	2	1	TRUE	0.00253623	20.2092	9.95846e-07	TRUE	1.3564e-05
rs10779300	1	217596342	G	T	0.7271	0.00463874	0.019928	0.815936	GPATCH2	6847	314193	321040	Colorectal_cancer_controls_excluding_all_cancers_R10	TRUE	reported	Colorectal_Cancer	1	217596342	G	T	-0.0751455	0.7088	0.0165916	5.92e-06	GCST90199920	Trimethylamine n-oxide levels	8218	textfile	TRUE	reported	TRUE	FALSE	FALSE	FALSE	2	1	TRUE	0.00248989	20.508	1.68777e-07	TRUE	9.30053e-06
rs1077989	14	67509105	C	A	0.45423	0.0252501	0.0178989	0.15833	TMEM229B	6847	314193	321040	Colorectal_cancer_controls_excluding_all_cancers_R10	TRUE	reported	Colorectal_Cancer	14	67509105	C	A	-0.356841	0.476476	0.0149615	9.99e-126	GCST90200083	1-(1-enyl-palmitoyl)-2-palmitoyl-GPC (P-16:0/16:0) levels	8266	textfile	TRUE	reported	TRUE	FALSE	FALSE	FALSE	2	1	TRUE	0.0643873	568.714	6.19886e-06	TRUE	1.17512e-117
rs1077989	14	67509105	C	A	0.45423	0.0252501	0.0178989	0.15833	TMEM229B	6847	314193	321040	Colorectal_cancer_controls_excluding_all_cancers_R10	TRUE	reported	Colorectal_Cancer	14	67509105	C	A	-0.329199	0.477125	0.0145526	2.67e-113	GCST90200070	1-(1-enyl-palmitoyl)-2-palmitoleoyl-GPC (P-16:0/16:1) levels	8083	textfile	TRUE	reported	TRUE	FALSE	FALSE	FALSE	2	1	TRUE	0.0595393	511.597	6.19886e-06	TRUE	3.41726e-106
rs1077989	14	67509105	C	A	0.45423	0.0252501	0.0178989	0.15833	TMEM229B	6847	314193	321040	Colorectal_cancer_controls_excluding_all_cancers_R10	TRUE	reported	Colorectal_Cancer	14	67509105	C	A	-0.0972617	0.476164	0.0150348	9.86e-11	GCST90200057	1-(1-enyl-palmitoyl)-2-oleoyl-gpc (p-16:0/18:1) levels	8222	textfile	TRUE	reported	TRUE	FALSE	FALSE	FALSE	2	1	TRUE	0.00506414	41.8391	6.19886e-06	TRUE	7.34842e-10
rs1077989	14	67509105	C	A	0.45423	0.0252501	0.0178989	0.15833	TMEM229B	6847	314193	321040	Colorectal_cancer_controls_excluding_all_cancers_R10	TRUE	reported	Colorectal_Cancer	14	67509105	C	A	-0.099282	0.477068	0.0155086	1.54e-10	GCST90199899	1-(1-enyl-palmitoyl)-GPC (p-16:0) levels	8170	textfile	TRUE	reported	TRUE	FALSE	FALSE	FALSE	2	1	TRUE	0.00499115	40.9722	6.19886e-06	TRUE	1.10673e-09
rs1078036	18	79381096	C	T	0.761912	0.00157752	0.020744	0.939381	ATP9B	6847	314193	321040	Colorectal_cancer_controls_excluding_all_cancers_R10	TRUE	reported	Colorectal_Cancer	18	79381096	C	T	0.0943887	0.746707	0.0178857	1.31e-07	GCST90199854	5alpha-pregnan-3beta,20alpha-diol monosulfate (2) levels	8028	textfile	TRUE	reported	TRUE	FALSE	FALSE	FALSE	2	1	TRUE	0.00345714	27.8432	1.80138e-08	TRUE	2.02834e-07
rs10780614	9	83608444	T	C	0.660856	0.0190661	0.018781	0.310018	IDNK	6847	314193	321040	Colorectal_cancer_controls_excluding_all_cancers_R10	TRUE	reported	Colorectal_Cancer	9	83608444	T	C	0.0764299	0.677007	0.0164247	3.27e-06	GCST90200424	Dimethylglycine levels	8224	textfile	TRUE	reported	TRUE	FALSE	FALSE	FALSE	2	1	TRUE	0.00262607	21.6484	3.21015e-06	TRUE	9.35243e-06
rs10781331	9	76074322	G	A	0.639871	-0.0294757	0.0183635	0.108466	PCSK5	6847	314193	321040	Colorectal_cancer_controls_excluding_all_cancers_R10	TRUE	reported	Colorectal_Cancer	9	76074322	G	A	0.100936	0.656411	0.022102	4.95e-06	GCST90200096	Catechol glucuronide levels	4698	textfile	TRUE	reported	TRUE	FALSE	FALSE	FALSE	2	1	TRUE	0.0044197	20.847	8.02518e-06	TRUE	1.44905e-05
rs10781621	12	132566349	G	A	0.447336	0.0355739	0.0177936	0.0455816	FBRSL1	6847	314193	321040	Colorectal_cancer_controls_excluding_all_cancers_R10	TRUE	reported	Colorectal_Cancer	12	132566349	G	A	0.07099	0.445666	0.0156318	5.59e-06	GCST90200989	Histidine to asparagine ratio	8225	textfile	TRUE	reported	TRUE	FALSE	FALSE	FALSE	2	1	TRUE	0.00250123	20.6191	1.245e-05	TRUE	3.10388e-05
rs10781642	12	132460407	C	T	0.928824	0.0447321	0.0341048	0.189652	FBRSL1	6847	314193	321040	Colorectal_cancer_controls_excluding_all_cancers_R10	TRUE	reported	Colorectal_Cancer	12	132460407	C	T	0.114794	0.881137	0.0234654	9.98e-07	GCST90200316	N-acetylglucosaminylasparagine levels	8144	textfile	TRUE	reported	TRUE	FALSE	FALSE	FALSE	2	1	TRUE	0.00293002	23.9263	5.35854e-06	TRUE	3.80673e-06
rs10782533	1	84919629	T	C	0.501533	-0.0250938	0.0177575	0.157614	MCOLN2	6847	314193	321040	Colorectal_cancer_controls_excluding_all_cancers_R10	TRUE	reported	Colorectal_Cancer	1	84919629	T	C	0.072891	0.51822	0.0156816	3.35e-06	GCST90200237	Palmitoyl-sphingosine-phosphoethanolamine (d18:1/16:0) levels	8140	textfile	TRUE	reported	TRUE	FALSE	FALSE	FALSE	2	1	TRUE	0.00264723	21.6003	6.22024e-06	TRUE	1.26934e-05
rs10782812	1	83559828	C	T	0.989662	0.0821001	0.0891927	0.357322	TTLL7	6847	314193	321040	Colorectal_cancer_controls_excluding_all_cancers_R10	TRUE	reported	Colorectal_Cancer	1	83559828	C	T	0.196712	0.969276	0.0425759	3.83e-06	GCST90200491	X-12026 levels	8180	textfile	TRUE	reported	TRUE	FALSE	FALSE	FALSE	2	1	TRUE	0.00260285	21.3416	2.63918e-06	TRUE	1.01178e-05
rs10783298	12	48991174	G	A	0.131932	-0.0518159	0.0259775	0.0460819	DDN	6847	314193	321040	Colorectal_cancer_controls_excluding_all_cancers_R10	TRUE	reported	Colorectal_Cancer	12	48991174	G	A	-0.122425	0.0918692	0.0274382	8.12e-06	GCST90200975	Arachidonate (20:4n6) to caffeine ratio	8000	textfile	TRUE	reported	TRUE	FALSE	FALSE	FALSE	2	1	TRUE	0.00248233	19.9031	1.23927e-05	TRUE	4.24585e-05
rs10783716	12	39233718	A	G	0.242217	-0.0200681	0.0206984	0.332271	KIF21A	6847	314193	321040	Colorectal_cancer_controls_excluding_all_cancers_R10	TRUE	reported	Colorectal_Cancer	12	39233718	A	G	-0.063077	0.280805	0.013519	3.07e-06	GCST90199926	N-acetylcarnosine levels	8233	textfile	TRUE	reported	TRUE	FALSE	FALSE	FALSE	2	1	TRUE	0.00263723	21.7644	2.92805e-06	TRUE	8.54816e-06
rs10785350	12	42597336	T	C	0.203216	-0.0112315	0.0219409	0.608723	PRICKLE1	6847	314193	321040	Colorectal_cancer_controls_excluding_all_cancers_R10	TRUE	reported	Colorectal_Cancer	12	42597336	T	C	0.111842	0.235887	0.024355	4.39e-06	GCST90200841	Adenosine 5'-diphosphate (ADP) to oxalate (ethanedioate) ratio	4556	textfile	TRUE	reported	TRUE	FALSE	FALSE	FALSE	2	1	TRUE	0.00460728	21.0787	8.1622e-07	TRUE	6.97688e-06
rs10786117	10	93609654	T	C	0.0677046	0.0252605	0.0357477	0.479795	PDE6C	6847	314193	321040	Colorectal_cancer_controls_excluding_all_cancers_R10	TRUE	reported	Colorectal_Cancer	10	93609654	T	C	0.150101	0.0714733	0.0337425	8.65e-06	GCST90199919	Alliin levels	6517	textfile	TRUE	reported	TRUE	FALSE	FALSE	FALSE	2	1	TRUE	0.00302725	19.7824	1.55535e-06	TRUE	1.69966e-05
rs10786187	10	95096253	G	A	0.540017	-0.0147073	0.0176707	0.405241	CYP2C8	6847	314193	321040	Colorectal_cancer_controls_excluding_all_cancers_R10	TRUE	reported	Colorectal_Cancer	10	95096253	G	A	0.129488	0.558642	0.0154587	5.46e-17	GCST90199714	3-hydroxy-2-ethylpropionate levels	8238	textfile	TRUE	reported	TRUE	FALSE	FALSE	FALSE	2	1	TRUE	0.00844516	70.1468	2.15774e-06	TRUE	4.43134e-16
rs10786400	10	98167102	G	A	0.305101	-0.00578224	0.0192093	0.763405	R3HCC1L	6847	314193	321040	Colorectal_cancer_controls_excluding_all_cancers_R10	TRUE	reported	Colorectal_Cancer	10	98167102	G	A	-0.145785	0.319796	0.0168376	4.79e-18	GCST90200697	N2-acetyl,N6,N6-dimethyllysine levels	7891	textfile	TRUE	reported	TRUE	FALSE	FALSE	FALSE	2	1	TRUE	0.00941081	74.9472	2.82234e-07	TRUE	2.02887e-17
rs10786415	10	98391509	G	A	0.418654	-0.00703458	0.0179261	0.694746	PYROXD2	6847	314193	321040	Colorectal_cancer_controls_excluding_all_cancers_R10	TRUE	reported	Colorectal_Cancer	10	98391509	G	A	-0.104477	0.358392	0.0158403	4.23e-11	GCST90200664	X-25810 levels	8167	textfile	TRUE	reported	TRUE	FALSE	FALSE	FALSE	2	1	TRUE	0.0052984	43.4919	4.79673e-07	TRUE	1.15916e-10
rs10786430	10	98508110	C	A	0.950144	0.0307527	0.0401033	0.443178	HPSE2	6847	314193	321040	Colorectal_cancer_controls_excluding_all_cancers_R10	TRUE	reported	Colorectal_Cancer	10	98508110	C	A	0.131364	0.934923	0.0297011	9.74e-06	GCST90199797	Gulonate levels	7731	textfile	TRUE	reported	TRUE	FALSE	FALSE	FALSE	2	1	TRUE	0.00252391	19.5567	1.83167e-06	TRUE	2.13468e-05
rs10787780	10	117611109	C	T	0.387198	0.0157959	0.0182354	0.386369	EMX2	6847	314193	321040	Colorectal_cancer_controls_excluding_all_cancers_R10	TRUE	reported	Colorectal_Cancer	10	117611109	C	T	-0.0740131	0.437403	0.0166368	8.64e-06	GCST90200956	Cytidine to N-acetylglucosamine to N-acetylgalactosamine ratio	7427	textfile	TRUE	reported	TRUE	FALSE	FALSE	FALSE	2	1	TRUE	0.00265771	19.7861	2.33721e-06	TRUE	1.99788e-05
rs10788817	1	151910380	G	C	0.643351	0.00488454	0.0184076	0.790737	THEM4	6847	314193	321040	Colorectal_cancer_controls_excluding_all_cancers_R10	TRUE	reported	Colorectal_Cancer	1	151910380	G	C	0.107101	0.601933	0.0152709	2.33e-12	GCST90199700	3-hydroxylaurate levels	8206	textfile	TRUE	reported	TRUE	FALSE	TRUE	FALSE	2	1	TRUE	0.00595842	49.1759	2.19328e-07	TRUE	6.18011e-12
rs10788817	1	151910380	G	C	0.643351	0.00488454	0.0184076	0.790737	THEM4	6847	314193	321040	Colorectal_cancer_controls_excluding_all_cancers_R10	TRUE	reported	Colorectal_Cancer	1	151910380	G	C	0.124544	0.601326	0.014937	7.56e-17	GCST90200187	Tetradecadienoate (14:2) levels	8255	textfile	TRUE	reported	TRUE	FALSE	TRUE	FALSE	2	1	TRUE	0.00835141	69.5046	2.19328e-07	TRUE	2.89067e-16
rs10789114	1	63034222	C	T	0.263149	0.0121509	0.0200247	0.543988	DOCK7	6847	314193	321040	Colorectal_cancer_controls_excluding_all_cancers_R10	TRUE	reported	Colorectal_Cancer	1	62568551	C	T	-0.12313	0.340393	0.0159989	1.4e-14	GCST90200041	1-palmitoyl-2-stearoyl-gpc (16:0/18:0) levels	8271	textfile	TRUE	reported	TRUE	FALSE	FALSE	FALSE	2	1	TRUE	0.00711034	59.2165	1.1469e-06	TRUE	6.76465e-14
rs10789117	1	62606594	C	A	0.263419	0.0123064	0.0200222	0.538794	DOCK7	6847	314193	321040	Colorectal_cancer_controls_excluding_all_cancers_R10	TRUE	reported	Colorectal_Cancer	1	62606594	C	A	-0.0805466	0.341811	0.0157387	3.09e-07	GCST90199659	1-stearoyl-GPI (18:0) levels	8260	textfile	TRUE	reported	TRUE	FALSE	FALSE	FALSE	2	1	TRUE	0.00316083	26.1849	1.17674e-06	TRUE	7.33567e-07
rs1078959	20	59409325	A	G	0.275371	0.026614	0.0198566	0.180146	EDN3	6847	314193	321040	Colorectal_cancer_controls_excluding_all_cancers_R10	TRUE	reported	Colorectal_Cancer	20	59409325	A	G	-0.103107	0.236657	0.0225678	4.91e-06	GCST90200556	X-18345 levels	5476	textfile	TRUE	reported	TRUE	FALSE	FALSE	FALSE	2	1	TRUE	0.00379736	20.866	5.59563e-06	TRUE	1.34488e-05
rs10791293	11	133583300	C	A	0.548506	0.0229535	0.0178777	0.19917	OPCML	6847	314193	321040	Colorectal_cancer_controls_excluding_all_cancers_R10	TRUE	reported	Colorectal_Cancer	11	133583300	C	A	0.0931491	0.59959	0.0210602	9.73e-06	GCST90200577	X-21312 levels	4897	textfile	TRUE	reported	TRUE	FALSE	FALSE	FALSE	2	1	TRUE	0.00397897	19.5549	5.13468e-06	TRUE	2.35703e-05
rs10791908	11	67625342	C	T	0.575878	0.0158313	0.0178483	0.375085	NUDT8	6847	314193	321040	Colorectal_cancer_controls_excluding_all_cancers_R10	TRUE	reported	Colorectal_Cancer	11	67625342	C	T	-0.0938986	0.56725	0.0180659	2.02e-07	GCST90199706	Butyrylglycine levels	6044	textfile	TRUE	reported	TRUE	FALSE	FALSE	FALSE	2	1	TRUE	0.00444977	27.0057	2.45064e-06	TRUE	5.06885e-07
rs10794129	10	124493337	T	C	0.693995	0.0101502	0.0192642	0.598267	LHPP	6847	314193	321040	Colorectal_cancer_controls_excluding_all_cancers_R10	TRUE	reported	Colorectal_Cancer	10	124493337	T	C	-0.0799218	0.73699	0.0174745	4.79e-06	GCST90199907	S-methylcysteine sulfoxide levels	8255	textfile	TRUE	reported	TRUE	FALSE	FALSE	FALSE	2	1	TRUE	0.00252758	20.913	8.64744e-07	TRUE	9.43123e-06
rs1079443	7	1261072	T	C	0.0698381	0.0130887	0.0349936	0.708381	UNCX	6847	314193	321040	Colorectal_cancer_controls_excluding_all_cancers_R10	TRUE	reported	Colorectal_Cancer	7	1261072	T	C	-0.157988	0.0744206	0.0346534	5.14e-06	GCST90200211	3-hydroxypyridine glucuronide levels	5882	textfile	TRUE	reported	TRUE	FALSE	FALSE	FALSE	2	1	TRUE	0.00352127	20.7782	4.35769e-07	TRUE	8.04641e-06
rs10794918	10	2532937	G	C	0.760548	-0.0037462	0.0207459	0.8567	PFKP	6847	314193	321040	Colorectal_cancer_controls_excluding_all_cancers_R10	TRUE	reported	Colorectal_Cancer	10	2532937	G	C	0.0983884	0.79655	0.0222643	9.91e-06	GCST90200549	X-17367 levels	6092	textfile	TRUE	reported	TRUE	FALSE	TRUE	FALSE	2	1	TRUE	0.00319536	19.5221	1.01568e-07	TRUE	1.36299e-05
rs10795001	10	3084635	C	T	0.943327	-0.0342725	0.0389289	0.37865	PFKP	6847	314193	321040	Colorectal_cancer_controls_excluding_all_cancers_R10	TRUE	reported	Colorectal_Cancer	10	3084635	C	T	0.185737	0.959561	0.0390041	1.92e-06	GCST90200694	2'-o-methylcytidine levels	8122	textfile	TRUE	reported	TRUE	FALSE	FALSE	FALSE	2	1	TRUE	0.00278421	22.6709	2.41428e-06	TRUE	5.0773e-06
rs10795313	10	15633602	C	T	0.707884	-0.00740825	0.0194871	0.703826	ITGA8	6847	314193	321040	Colorectal_cancer_controls_excluding_all_cancers_R10	TRUE	reported	Colorectal_Cancer	10	15633602	C	T	-0.0889487	0.78684	0.0194852	5e-06	GCST90199912	N-oleoyltaurine levels	7375	textfile	TRUE	reported	TRUE	FALSE	FALSE	FALSE	2	1	TRUE	0.00281762	20.833	4.50171e-07	TRUE	8.45165e-06
rs10795860	10	11320354	A	G	0.79661	-0.00763117	0.0221853	0.730865	CELF2	6847	314193	321040	Colorectal_cancer_controls_excluding_all_cancers_R10	TRUE	reported	Colorectal_Cancer	10	11320354	A	G	0.0905585	0.82245	0.0198809	5.24e-06	GCST90200417	Urea levels	8238	textfile	TRUE	reported	TRUE	FALSE	FALSE	FALSE	2	1	TRUE	0.0025123	20.7434	3.68547e-07	TRUE	8.9697e-06
rs10798284	1	173532718	T	C	0.220439	-0.00590899	0.0212082	0.780538	SLC9C2	6847	314193	321040	Colorectal_cancer_controls_excluding_all_cancers_R10	TRUE	reported	Colorectal_Cancer	1	173532718	T	C	0.0854295	0.215687	0.018284	2.98e-06	GCST90200163	Heptenedioate (C7:1-DC) levels	8128	textfile	TRUE	reported	TRUE	FALSE	FALSE	FALSE	2	1	TRUE	0.0026787	21.8256	2.41802e-07	TRUE	4.93224e-06
rs10798945	1	33393272	T	C	0.764219	0.000482221	0.020753	0.981462	PHC2	6847	314193	321040	Colorectal_cancer_controls_excluding_all_cancers_R10	TRUE	reported	Colorectal_Cancer	1	33393272	T	C	-0.103264	0.75367	0.0176513	4.91e-09	GCST90200022	Glycochenodeoxycholate 3-sulfate levels	8123	textfile	TRUE	reported	TRUE	FALSE	FALSE	FALSE	2	1	TRUE	0.00419568	34.2167	1.68179e-09	TRUE	7.98167e-09
rs10799480	1	224122555	G	A	0.664923	0.020975	0.018672	0.261293	FBXO28	6847	314193	321040	Colorectal_cancer_controls_excluding_all_cancers_R10	TRUE	reported	Colorectal_Cancer	1	224122555	G	A	0.121277	0.594952	0.0152972	2.23e-15	GCST90200059	Behenoyl dihydrosphingomyelin (d18:0/22:0) levels	8275	textfile	TRUE	reported	TRUE	FALSE	FALSE	FALSE	2	1	TRUE	0.00753839	62.8388	3.93062e-06	TRUE	2.19742e-14
rs10799691	1	21446869	G	C	0.72838	0.00552688	0.0199517	0.78177	NBPF3	6847	314193	321040	Colorectal_cancer_controls_excluding_all_cancers_R10	TRUE	reported	Colorectal_Cancer	1	21446869	G	C	-0.0883708	0.754009	0.0173083	3.3e-07	GCST90200864	Methionine to phosphate ratio	8291	textfile	TRUE	reported	TRUE	FALSE	TRUE	FALSE	2	1	TRUE	0.00313429	26.0618	2.39024e-07	TRUE	5.92829e-07
rs10800076	1	165223739	C	G	0.301282	-0.0207952	0.0193951	0.283635	LMX1A	6847	314193	321040	Colorectal_cancer_controls_excluding_all_cancers_R10	TRUE	reported	Colorectal_Cancer	1	165223739	C	G	0.084618	0.273441	0.017868	2.18e-06	GCST90200203	Indoleacetoylcarnitine levels	7777	textfile	TRUE	reported	TRUE	FALSE	TRUE	FALSE	2	1	TRUE	0.00287548	22.4214	3.58081e-06	TRUE	6.44007e-06
rs10800317	1	167560143	T	C	0.314534	-0.00173404	0.01918	0.927962	CREG1	6847	314193	321040	Colorectal_cancer_controls_excluding_all_cancers_R10	TRUE	reported	Colorectal_Cancer	1	167560143	T	C	-0.0746244	0.288784	0.0167977	8.89e-06	GCST90200762	Palmitate (16:0) to myristate (14:0) ratio	8215	textfile	TRUE	reported	TRUE	FALSE	FALSE	FALSE	2	1	TRUE	0.00239669	19.7313	2.54602e-08	TRUE	1.24274e-05
rs10800887	1	202955808	C	T	0.335088	-0.000986466	0.0186951	0.957918	ADIPOR1	6847	314193	321040	Colorectal_cancer_controls_excluding_all_cancers_R10	TRUE	reported	Colorectal_Cancer	1	202955808	C	T	0.0743202	0.370929	0.0158633	2.8e-06	GCST90200083	1-(1-enyl-palmitoyl)-2-palmitoyl-GPC (P-16:0/16:0) levels	8266	textfile	TRUE	reported	TRUE	FALSE	FALSE	FALSE	2	1	TRUE	0.00264838	21.9443	8.6726e-09	TRUE	3.93769e-06
rs10801699	1	88970498	C	T	0.449076	-0.0174982	0.0177098	0.323127	KYAT3	6847	314193	321040	Colorectal_cancer_controls_excluding_all_cancers_R10	TRUE	reported	Colorectal_Cancer	1	88970498	C	T	-0.0981496	0.503095	0.0155048	2.45e-10	GCST90200599	X-23639 levels	8272	textfile	TRUE	reported	TRUE	FALSE	FALSE	FALSE	2	1	TRUE	0.00482098	40.0627	3.04088e-06	TRUE	1.1465e-09
rs10802092	1	119392884	T	A	0.62299	-0.00935805	0.0182529	0.608169	HAO2	6847	314193	321040	Colorectal_cancer_controls_excluding_all_cancers_R10	TRUE	reported	Colorectal_Cancer	1	119392884	T	A	0.174872	0.592917	0.0149927	1.95e-31	GCST90199736	Alpha-hydroxyisovalerate levels	8208	textfile	TRUE	reported	TRUE	FALSE	TRUE	FALSE	2	1	TRUE	0.0163044	136.011	8.18743e-07	TRUE	4.04227e-30
[truncated: 32,820 more rows]

## Sheet: Sheet2
Table S1-2. Instrumental Variables for Mendelian Randomization Analysis (Immune Cell Traits to Colorectal Cancer)
[truncated: 18,202 more rows]

## Sheet: Sheet3
Table S1-3. Instrumental Variables for Mendelian Randomization Analysis (Sphingomyelin to Colorectal Cancer)
[truncated: 13 more rows]

## Sheet: Sheet4
Table S1-3. Instrumental Variables for Mendelian Randomization Analysis (DHEA to Colorectal Cancer)
[truncated: 13 more rows]
