# Supplementary material for: Genetically Predicted Immune Cell Traits Mediate the Causal Association Between Plasma Metabolites and Colorectal Cancer
Source: J Cancer. 2025 Jan 1;16(2):430–44. doi: 10.7150/jca.101011 (PMC11685676; doi:10.7150/jca.101011)
Supplement: Supplementary file 1 — Supplementary tables. [file jcav16p0430s1.zip › Supplementary table S1-S8/Table S2-Summary of MR analysis results of plasma metabolites-colorectal cancer.xlsx]

## Sheet: Five_Methods
Table S2-1: Summary of MR analysis results from plasma metabolites to colorectal cancer (five analysis methods)
id.exposure	id.outcome	exposure	outcome	method	nsnp	b	se	pval	lo_ci	up_ci	or	or_lci95	or_uci95	estimate
GCST90199636	Colorectal_Cancer_R10	Kynurenine levels	Colorectal Cancer	MR Egger	25	-0.0463996	0.144282	7.51e-01	-0.329193	0.236394	0.95466	0.719504	1.26667	0.9547 (0.7195-1.2667)
				Weighted median	25	-0.13064	0.0649622	4.43e-02	-0.257966	-0.00331445	0.877533	0.772621	0.996691	0.8775 (0.7726-0.9967)
				Inverse variance weighted	25	-0.120956	0.0470799	1.02e-02	-0.213232	-0.0286793	0.886073	0.807968	0.971728	0.8861 (0.808-0.9717)
				Simple mode	25	-0.155031	0.129655	2.43e-01	-0.409154	0.0990927	0.856389	0.664212	1.10417	0.8564 (0.6642-1.1042)
				Weighted mode	25	-0.14088	0.148865	3.53e-01	-0.432655	0.150896	0.868594	0.648784	1.16288	0.8686 (0.6488-1.1629)
GCST90199700	Colorectal_Cancer_R10	3-hydroxylaurate levels	Colorectal Cancer	MR Egger	11	0.33506	0.160356	6.62e-02	0.0207629	0.649356	1.39802	1.02098	1.91431	1.398 (1.021-1.9143)
				Weighted median	11	0.115871	0.100635	2.50e-01	-0.0813734	0.313116	1.12285	0.921849	1.36768	1.1229 (0.9218-1.3677)
				Inverse variance weighted	11	0.178497	0.0719513	1.31e-02	0.0374722	0.319521	1.19542	1.03818	1.37647	1.1954 (1.0382-1.3765)
				Simple mode	11	0.0823877	0.147385	5.88e-01	-0.206488	0.371263	1.08588	0.813436	1.44956	1.0859 (0.8134-1.4496)
				Weighted mode	11	0.0847106	0.111431	4.65e-01	-0.133694	0.303115	1.0884	0.874858	1.35407	1.0884 (0.8749-1.3541)
GCST90199771	Colorectal_Cancer_R10	7-methylguanine levels	Colorectal Cancer	MR Egger	23	0.206447	0.0919928	3.57e-02	0.0261411	0.386753	1.2293	1.02649	1.47219	1.2293 (1.0265-1.4722)
				Weighted median	23	0.178079	0.0691647	1.00e-02	0.0425159	0.313642	1.19492	1.04343	1.3684	1.1949 (1.0434-1.3684)
				Inverse variance weighted	23	0.129536	0.0485589	7.64e-03	0.0343609	0.224712	1.1383	1.03496	1.25196	1.1383 (1.035-1.252)
				Simple mode	23	0.206265	0.119114	9.73e-02	-0.0271977	0.439729	1.22908	0.973169	1.55229	1.2291 (0.9732-1.5523)
				Weighted mode	23	0.208926	0.101403	5.14e-02	0.010175	0.407676	1.23235	1.01023	1.50332	1.2324 (1.0102-1.5033)
GCST90199791	Colorectal_Cancer_R10	1-arachidonoyl-GPE (20:4n6) levels	Colorectal Cancer	MR Egger	33	0.12791	0.0573836	3.32e-02	0.0154382	0.240382	1.13645	1.01556	1.27173	1.1365 (1.0156-1.2717)
				Weighted median	33	0.150323	0.0442275	6.77e-04	0.0636373	0.237009	1.16221	1.06571	1.26745	1.1622 (1.0657-1.2675)
				Inverse variance weighted	33	0.125315	0.0315814	7.25e-05	0.0634159	0.187215	1.13351	1.06547	1.20589	1.1335 (1.0655-1.2059)
				Simple mode	33	0.0541275	0.110989	6.29e-01	-0.16341	0.271665	1.05562	0.849243	1.31215	1.0556 (0.8492-1.3121)
				Weighted mode	33	0.173464	0.0448235	5.04e-04	0.0856097	0.261318	1.18942	1.08938	1.29864	1.1894 (1.0894-1.2986)
GCST90199808	Colorectal_Cancer_R10	Glycerophosphoethanolamine levels	Colorectal Cancer	MR Egger	25	-0.0678773	0.0690569	3.36e-01	-0.203229	0.0674742	0.934375	0.816092	1.0698	0.9344 (0.8161-1.0698)
				Weighted median	25	-0.0840753	0.0549454	1.26e-01	-0.191768	0.0236178	0.919362	0.825498	1.0239	0.9194 (0.8255-1.0239)
				Inverse variance weighted	25	-0.0861488	0.0397419	3.02e-02	-0.164043	-0.00825472	0.917458	0.848706	0.991779	0.9175 (0.8487-0.9918)
				Simple mode	25	-0.129768	0.0890132	1.58e-01	-0.304234	0.0446976	0.878299	0.737688	1.04571	0.8783 (0.7377-1.0457)
				Weighted mode	25	-0.104447	0.069763	1.47e-01	-0.241183	0.032288	0.900822	0.785698	1.03281	0.9008 (0.7857-1.0328)
GCST90199814	Colorectal_Cancer_R10	Alpha-hydroxycaproate levels	Colorectal Cancer	MR Egger	20	0.0931295	0.0709177	2.06e-01	-0.0458693	0.232128	1.0976	0.955167	1.26128	1.0976 (0.9552-1.2613)
				Weighted median	20	0.118078	0.0530031	2.59e-02	0.0141919	0.221964	1.12533	1.01429	1.24853	1.1253 (1.0143-1.2485)
				Inverse variance weighted	20	0.0768751	0.0363279	3.43e-02	0.00567242	0.148078	1.07991	1.00569	1.1596	1.0799 (1.0057-1.1596)
				Simple mode	20	0.197004	0.0943636	5.05e-02	0.0120518	0.381957	1.21775	1.01212	1.46515	1.2177 (1.0121-1.4651)
				Weighted mode	20	0.154496	0.0661642	3.07e-02	0.0248137	0.284177	1.16707	1.02512	1.32867	1.1671 (1.0251-1.3287)
GCST90199834	Colorectal_Cancer_R10	Gamma-glutamylalanine levels	Colorectal Cancer	MR Egger	17	-0.114669	0.11743	3.44e-01	-0.344832	0.115493	0.891661	0.708339	1.12243	0.8917 (0.7083-1.1224)
				Weighted median	17	-0.205965	0.0747746	5.88e-03	-0.352523	-0.059407	0.813861	0.702912	0.942323	0.8139 (0.7029-0.9423)
				Inverse variance weighted	17	-0.139969	0.0518864	6.98e-03	-0.241666	-0.0382715	0.869385	0.785318	0.962452	0.8694 (0.7853-0.9625)
				Simple mode	17	-0.214688	0.130909	1.21e-01	-0.471269	0.0418934	0.806793	0.62421	1.04278	0.8068 (0.6242-1.0428)
				Weighted mode	17	-0.221521	0.107174	5.53e-02	-0.431582	-0.0114603	0.801299	0.649481	0.988605	0.8013 (0.6495-0.9886)
GCST90199860	Colorectal_Cancer_R10	Andro steroid monosulfate C19H28O6S (1) levels	Colorectal Cancer	MR Egger	39	0.0617662	0.0389457	1.21e-01	-0.0145672	0.1381	1.06371	0.985538	1.14809	1.0637 (0.9855-1.1481)
				Weighted median	39	0.0738712	0.0369935	4.58e-02	0.00136385	0.146378	1.07667	1.00136	1.15763	1.0767 (1.0014-1.1576)
				Inverse variance weighted	39	0.0750324	0.0267288	5.00e-03	0.0226439	0.127421	1.07792	1.0229	1.13589	1.0779 (1.0229-1.1359)
				Simple mode	39	0.169528	0.0937821	7.86e-02	-0.0142847	0.353341	1.18475	0.985817	1.42382	1.1847 (0.9858-1.4238)
				Weighted mode	39	0.0790417	0.0356614	3.27e-02	0.00914527	0.148938	1.08225	1.00919	1.1606	1.0822 (1.0092-1.1606)
GCST90199863	Colorectal_Cancer_R10	16a-hydroxy DHEA 3-sulfate levels	Colorectal Cancer	MR Egger	24	0.0433738	0.0316261	1.84e-01	-0.0186133	0.105361	1.04433	0.981559	1.11111	1.0443 (0.9816-1.1111)
				Weighted median	24	0.0562116	0.0285437	4.89e-02	0.000265906	0.112157	1.05782	1.00027	1.11869	1.0578 (1.0003-1.1187)
				Inverse variance weighted	24	0.0647281	0.0255059	1.12e-02	0.0147367	0.11472	1.06687	1.01485	1.12156	1.0669 (1.0148-1.1216)
				Simple mode	24	0.0397088	0.0923974	6.71e-01	-0.14139	0.220808	1.04051	0.868151	1.24708	1.0405 (0.8682-1.2471)
				Weighted mode	24	0.0531125	0.0285083	7.53e-02	-0.00276382	0.108989	1.05455	0.99724	1.11515	1.0545 (0.9972-1.1151)
GCST90199873	Colorectal_Cancer_R10	Pregnenolone sulfate levels	Colorectal Cancer	MR Egger	36	0.170188	0.100103	9.82e-02	-0.026015	0.366391	1.18553	0.97432	1.44252	1.1855 (0.9743-1.4425)
				Weighted median	36	0.0789818	0.0603718	1.91e-01	-0.0393468	0.19731	1.08218	0.961417	1.21812	1.0822 (0.9614-1.2181)
				Inverse variance weighted	36	0.0932462	0.0447874	3.73e-02	0.00546286	0.18103	1.09773	1.00548	1.19845	1.0977 (1.0055-1.1985)
				Simple mode	36	0.187128	0.114771	1.12e-01	-0.0378237	0.41208	1.20578	0.962883	1.50995	1.2058 (0.9629-1.51)
				Weighted mode	36	0.0692857	0.0771348	3.75e-01	-0.0818985	0.22047	1.07174	0.921366	1.24666	1.0717 (0.9214-1.2467)
GCST90199900	Colorectal_Cancer_R10	Argininate levels	Colorectal Cancer	MR Egger	27	-0.154862	0.096014	1.19e-01	-0.343049	0.0333253	0.856533	0.709603	1.03389	0.8565 (0.7096-1.0339)
				Weighted median	27	-0.0503881	0.0580085	3.85e-01	-0.164085	0.0633086	0.95086	0.84867	1.06536	0.9509 (0.8487-1.0654)
				Inverse variance weighted	27	-0.100988	0.0426928	1.80e-02	-0.184666	-0.0173102	0.903944	0.831382	0.982839	0.9039 (0.8314-0.9828)
				Simple mode	27	-0.0324043	0.107878	7.66e-01	-0.243845	0.179036	0.968115	0.783609	1.19606	0.9681 (0.7836-1.1961)
				Weighted mode	27	-0.0231399	0.0838304	7.85e-01	-0.187447	0.141168	0.977126	0.829073	1.15162	0.9771 (0.8291-1.1516)
GCST90199945	Colorectal_Cancer_R10	Sphingomyelin (d18:1/14:0, d16:1/16:0) levels	Colorectal Cancer	MR Egger	28	0.0412605	0.02148	6.58e-02	-0.000840299	0.0833612	1.04212	0.99916	1.08693	1.0421 (0.9992-1.0869)
				Weighted median	28	0.0437695	0.0228156	5.51e-02	-0.000948994	0.0884881	1.04474	0.999051	1.09252	1.0447 (0.9991-1.0925)
				Inverse variance weighted	28	0.0520287	0.0183263	4.53e-03	0.0161091	0.0879484	1.05341	1.01624	1.09193	1.0534 (1.0162-1.0919)
				Simple mode	28	0.19854	0.0835898	2.49e-02	0.0347045	0.362376	1.21962	1.03531	1.43674	1.2196 (1.0353-1.4367)
				Weighted mode	28	0.0418948	0.0209963	5.62e-02	0.000742107	0.0830475	1.04278	1.00074	1.08659	1.0428 (1.0007-1.0866)
GCST90200005	Colorectal_Cancer_R10	Citraconate/glutaconate levels	Colorectal Cancer	MR Egger	25	-0.0450083	0.102744	6.65e-01	-0.246387	0.15637	0.95599	0.78162	1.16926	0.956 (0.7816-1.1693)
				Weighted median	25	-0.121594	0.0662361	6.64e-02	-0.251417	0.00822916	0.885508	0.777698	1.00826	0.8855 (0.7777-1.0083)
				Inverse variance weighted	25	-0.118281	0.0505567	1.93e-02	-0.217372	-0.01919	0.888446	0.80463	0.980993	0.8884 (0.8046-0.981)
				Simple mode	25	-0.0774794	0.115329	5.08e-01	-0.303525	0.148566	0.925446	0.738212	1.16017	0.9254 (0.7382-1.1602)
				Weighted mode	25	-0.0895863	0.107508	4.13e-01	-0.300302	0.121129	0.914309	0.740595	1.12877	0.9143 (0.7406-1.1288)
GCST90200010	Colorectal_Cancer_R10	Sphingomyelin (d18:1/22:1, d18:2/22:0, d16:1/24:1) levels	Colorectal Cancer	MR Egger	22	0.166961	0.105518	1.29e-01	-0.0398542	0.373775	1.18171	0.96093	1.45321	1.1817 (0.9609-1.4532)
				Weighted median	22	0.124868	0.0672222	6.32e-02	-0.00688784	0.256623	1.133	0.993136	1.29256	1.133 (0.9931-1.2926)
				Inverse variance weighted	22	0.13227	0.0474748	5.33e-03	0.0392195	0.225321	1.14142	1.04	1.25272	1.1414 (1.04-1.2527)
				Simple mode	22	0.12869	0.106924	2.42e-01	-0.0808818	0.338261	1.13734	0.922303	1.40251	1.1373 (0.9223-1.4025)
				Weighted mode	22	0.135952	0.101186	1.93e-01	-0.0623725	0.334277	1.14563	0.939533	1.39693	1.1456 (0.9395-1.3969)
GCST90200017	Colorectal_Cancer_R10	Sphingomyelin (d17:1/16:0, d18:1/15:0, d16:1/17:0) levels	Colorectal Cancer	MR Egger	30	0.144588	0.0800079	8.15e-02	-0.012227	0.301404	1.15556	0.987847	1.35176	1.1556 (0.9878-1.3518)
				Weighted median	30	0.0920003	0.0624374	1.41e-01	-0.030377	0.214378	1.09637	0.97008	1.23909	1.0964 (0.9701-1.2391)
				Inverse variance weighted	30	0.0970046	0.0401848	1.58e-02	0.0182425	0.175767	1.10187	1.01841	1.19216	1.1019 (1.0184-1.1922)
				Simple mode	30	0.108354	0.112919	3.45e-01	-0.112968	0.329675	1.11444	0.89318	1.39052	1.1144 (0.8932-1.3905)
				Weighted mode	30	0.101801	0.0686939	1.49e-01	-0.0328387	0.236441	1.10716	0.967695	1.26673	1.1072 (0.9677-1.2667)
GCST90200033	Colorectal_Cancer_R10	Sphingomyelin (d18:2/23:0, d18:1/23:1, d17:1/24:1) levels	Colorectal Cancer	MR Egger	24	0.185974	0.102721	8.39e-02	-0.0153589	0.387308	1.20439	0.984758	1.47301	1.2044 (0.9848-1.473)
				Weighted median	24	0.10102	0.0725812	1.64e-01	-0.0412388	0.24328	1.1063	0.9596	1.27543	1.1063 (0.9596-1.2754)
				Inverse variance weighted	24	0.10614	0.0503851	3.52e-02	0.0073848	0.204894	1.11198	1.00741	1.2274	1.112 (1.0074-1.2274)
				Simple mode	24	0.0681794	0.122342	5.83e-01	-0.17161	0.307969	1.07056	0.842307	1.36066	1.0706 (0.8423-1.3607)
				Weighted mode	24	0.0954864	0.109264	3.91e-01	-0.118672	0.309644	1.10019	0.888099	1.36294	1.1002 (0.8881-1.3629)
GCST90200034	Colorectal_Cancer_R10	Tricosanoyl sphingomyelin (d18:1/23:0) levels	Colorectal Cancer	MR Egger	28	0.214599	0.0969634	3.59e-02	0.0245511	0.404648	1.23937	1.02485	1.49877	1.2394 (1.0249-1.4988)
				Weighted median	28	0.113551	0.0645972	7.88e-02	-0.0130594	0.240161	1.12025	0.987026	1.27145	1.1202 (0.987-1.2715)
				Inverse variance weighted	28	0.0955122	0.0485499	4.91e-02	0.000354387	0.19067	1.10022	1.00035	1.21006	1.1002 (1.0004-1.2101)
				Simple mode	28	0.125824	0.11522	2.84e-01	-0.100006	0.351655	1.13408	0.904832	1.42142	1.1341 (0.9048-1.4214)
				Weighted mode	28	0.163174	0.10378	1.28e-01	-0.0402352	0.366583	1.17724	0.960564	1.4428	1.1772 (0.9606-1.4428)
GCST90200052	Colorectal_Cancer_R10	1-(1-enyl-palmitoyl)-2-arachidonoyl-gpc (p-16:0/20:4) levels	Colorectal Cancer	MR Egger	36	0.113718	0.0475709	2.25e-02	0.0204792	0.206957	1.12044	1.02069	1.22993	1.1204 (1.0207-1.2299)
				Weighted median	36	0.156574	0.0374781	2.94e-05	0.0831166	0.230031	1.1695	1.08667	1.25864	1.1695 (1.0867-1.2586)
				Inverse variance weighted	36	0.0644753	0.029648	2.97e-02	0.00636527	0.122585	1.0666	1.00639	1.13042	1.0666 (1.0064-1.1304)
				Simple mode	36	0.0784048	0.0995463	4.36e-01	-0.116706	0.273515	1.08156	0.889847	1.31458	1.0816 (0.8898-1.3146)
				Weighted mode	36	0.146879	0.0388641	5.88e-04	0.0707058	0.223053	1.15821	1.07327	1.24989	1.1582 (1.0733-1.2499)
GCST90200073	Colorectal_Cancer_R10	1-linoleoyl-2-arachidonoyl-GPC (18:2/20:4n6) levels	Colorectal Cancer	MR Egger	28	0.185217	0.0576059	3.47e-03	0.0723098	0.298125	1.20348	1.07499	1.34733	1.2035 (1.075-1.3473)
				Weighted median	28	0.162623	0.051372	1.55e-03	0.0619339	0.263312	1.17659	1.06389	1.30123	1.1766 (1.0639-1.3012)
				Inverse variance weighted	28	0.106756	0.0353011	2.49e-03	0.0375658	0.175946	1.11266	1.03828	1.19237	1.1127 (1.0383-1.1924)
				Simple mode	28	0.125416	0.0933464	1.90e-01	-0.0575427	0.308375	1.13362	0.944082	1.36121	1.1336 (0.9441-1.3612)
				Weighted mode	28	0.195393	0.0519225	8.25e-04	0.0936253	0.297162	1.21579	1.09815	1.34603	1.2158 (1.0981-1.346)
GCST90200076	Colorectal_Cancer_R10	1-(1-enyl-stearoyl)-2-linoleoyl-GPE (p-18:0/18:2) levels	Colorectal Cancer	MR Egger	21	-0.170384	0.0970988	9.54e-02	-0.360698	0.0199297	0.843341	0.69719	1.02013	0.8433 (0.6972-1.0201)
				Weighted median	21	-0.0945704	0.0665354	1.55e-01	-0.22498	0.0358389	0.909764	0.798532	1.03649	0.9098 (0.7985-1.0365)
				Inverse variance weighted	21	-0.085937	0.0427111	4.42e-02	-0.169651	-0.00222328	0.917652	0.84396	0.997779	0.9177 (0.844-0.9978)
				Simple mode	21	-0.00314841	0.127593	9.81e-01	-0.253231	0.246934	0.996857	0.776288	1.2801	0.9969 (0.7763-1.2801)
				Weighted mode	21	-0.219086	0.107893	5.58e-02	-0.430557	-0.00761458	0.803253	0.650147	0.992414	0.8033 (0.6501-0.9924)
GCST90200081	Colorectal_Cancer_R10	1-oleoyl-2-docosahexaenoyl-GPC (18:1/22:6) levels	Colorectal Cancer	MR Egger	31	-0.0292049	0.133361	8.28e-01	-0.290592	0.232182	0.971217	0.747821	1.26135	0.9712 (0.7478-1.2613)
				Weighted median	31	-0.118825	0.0615527	5.35e-02	-0.239469	0.00181805	0.887963	0.787046	1.00182	0.888 (0.787-1.0018)
				Inverse variance weighted	31	-0.101368	0.0455065	2.59e-02	-0.190561	-0.0121757	0.9036	0.826495	0.987898	0.9036 (0.8265-0.9879)
				Simple mode	31	-0.123403	0.106762	2.57e-01	-0.332656	0.0858495	0.883907	0.717017	1.08964	0.8839 (0.717-1.0896)
				Weighted mode	31	-0.123403	0.0953303	2.05e-01	-0.310251	0.0634444	0.883907	0.733263	1.0655	0.8839 (0.7333-1.0655)
GCST90200102	Colorectal_Cancer_R10	1-palmitoleoyl-2-linolenoyl-GPC (16:1/18:3) levels	Colorectal Cancer	MR Egger	20	-0.150916	0.0922754	1.19e-01	-0.331776	0.0299435	0.85992	0.717648	1.0304	0.8599 (0.7176-1.0304)
				Weighted median	20	-0.180472	0.0602825	2.76e-03	-0.298626	-0.0623181	0.834876	0.741837	0.939584	0.8349 (0.7418-0.9396)
				Inverse variance weighted	20	-0.140046	0.0430114	1.13e-03	-0.224349	-0.0557439	0.869318	0.799036	0.945781	0.8693 (0.799-0.9458)
				Simple mode	20	-0.0122641	0.109492	9.12e-01	-0.226868	0.20234	0.987811	0.797026	1.22426	0.9878 (0.797-1.2243)
				Weighted mode	20	-0.2694	0.0630075	4.08e-04	-0.392895	-0.145906	0.763837	0.6751	0.864239	0.7638 (0.6751-0.8642)
GCST90200105	Colorectal_Cancer_R10	Glycosyl-N-behenoyl-sphingadienine (d18:2/22:0) levels	Colorectal Cancer	MR Egger	27	-0.0659917	0.0900536	4.70e-01	-0.242497	0.110513	0.936139	0.784666	1.11685	0.9361 (0.7847-1.1169)
				Weighted median	27	-0.114542	0.0568674	4.40e-02	-0.226002	-0.00308199	0.891774	0.797716	0.996923	0.8918 (0.7977-0.9969)
				Inverse variance weighted	27	-0.102439	0.0431241	1.75e-02	-0.186962	-0.0179154	0.902634	0.829475	0.982244	0.9026 (0.8295-0.9822)
				Simple mode	27	-0.0352115	0.116274	7.64e-01	-0.263108	0.192685	0.965401	0.768659	1.2125	0.9654 (0.7687-1.2125)
				Weighted mode	27	-0.106688	0.0624564	9.95e-02	-0.229103	0.0157262	0.898806	0.795247	1.01585	0.8988 (0.7952-1.0159)
GCST90200125	Colorectal_Cancer_R10	Sphingomyelin (d17:2/16:0, d18:2/15:0) levels	Colorectal Cancer	MR Egger	30	0.160997	0.0976504	1.10e-01	-0.0303978	0.352392	1.17468	0.97006	1.42247	1.1747 (0.9701-1.4225)
				Weighted median	30	0.122452	0.0691941	7.68e-02	-0.0131688	0.258072	1.13026	0.986918	1.29443	1.1303 (0.9869-1.2944)
				Inverse variance weighted	30	0.12193	0.0483335	1.16e-02	0.0271966	0.216664	1.12968	1.02757	1.24193	1.1297 (1.0276-1.2419)
				Simple mode	30	0.0865487	0.115584	4.60e-01	-0.139995	0.313092	1.0904	0.869362	1.36765	1.0904 (0.8694-1.3676)
				Weighted mode	30	0.11307	0.083178	1.85e-01	-0.0499593	0.276099	1.11971	0.951268	1.31798	1.1197 (0.9513-1.318)
GCST90200155	Colorectal_Cancer_R10	2-furoylcarnitine levels	Colorectal Cancer	MR Egger	22	0.0662116	0.0831715	4.35e-01	-0.0968046	0.229228	1.06845	0.907733	1.25763	1.0685 (0.9077-1.2576)
				Weighted median	22	0.179069	0.0592846	2.52e-03	0.0628708	0.295266	1.1961	1.06489	1.34348	1.1961 (1.0649-1.3435)
				Inverse variance weighted	22	0.0865267	0.0441045	4.98e-02	8.18879e-05	0.172972	1.09038	1.00008	1.18883	1.0904 (1.0001-1.1888)
				Simple mode	22	0.181608	0.102792	9.18e-02	-0.0198636	0.383079	1.19914	0.980332	1.46679	1.1991 (0.9803-1.4668)
				Weighted mode	22	0.193769	0.0884111	3.98e-02	0.0204836	0.367055	1.21382	1.02069	1.44348	1.2138 (1.0207-1.4435)
GCST90200163	Colorectal_Cancer_R10	Heptenedioate (C7:1-DC) levels	Colorectal Cancer	MR Egger	16	0.403069	0.156434	2.20e-02	0.0964576	0.70968	1.49641	1.10126	2.03334	1.4964 (1.1013-2.0333)
				Weighted median	16	0.163387	0.0837106	5.10e-02	-0.000686225	0.327459	1.17749	0.999314	1.38744	1.1775 (0.9993-1.3874)
				Inverse variance weighted	16	0.143676	0.0686195	3.63e-02	0.00918232	0.278171	1.15451	1.00922	1.32071	1.1545 (1.0092-1.3207)
				Simple mode	16	0.189847	0.137282	1.87e-01	-0.0792249	0.458919	1.20906	0.923832	1.58236	1.2091 (0.9238-1.5824)
				Weighted mode	16	0.177737	0.129066	1.89e-01	-0.0752322	0.430706	1.19451	0.927528	1.53834	1.1945 (0.9275-1.5383)
GCST90200193	Colorectal_Cancer_R10	Ethyl beta-glucopyranoside levels	Colorectal Cancer	MR Egger	20	-0.154834	0.0523457	8.42e-03	-0.257431	-0.052236	0.856558	0.773035	0.949105	0.8566 (0.773-0.9491)
				Weighted median	20	-0.117514	0.0451223	9.20e-03	-0.205954	-0.0290745	0.889128	0.813871	0.971344	0.8891 (0.8139-0.9713)
				Inverse variance weighted	20	-0.0878546	0.0360941	1.49e-02	-0.158599	-0.0171102	0.915894	0.853338	0.983035	0.9159 (0.8533-0.983)
				Simple mode	20	-0.100758	0.0974621	3.14e-01	-0.291784	0.0902679	0.904152	0.74693	1.09447	0.9042 (0.7469-1.0945)
				Weighted mode	20	-0.11096	0.0479304	3.20e-02	-0.204904	-0.0170167	0.894974	0.814726	0.983127	0.895 (0.8147-0.9831)
GCST90200222	Colorectal_Cancer_R10	Dihydrocaffeate sulfate (2) levels	Colorectal Cancer	MR Egger	29	0.0663999	0.0797976	4.13e-01	-0.0900035	0.222803	1.06865	0.913928	1.24957	1.0687 (0.9139-1.2496)
				Weighted median	29	0.0689129	0.0609716	2.58e-01	-0.0505914	0.188417	1.07134	0.950667	1.20734	1.0713 (0.9507-1.2073)
				Inverse variance weighted	29	0.0845776	0.039572	3.26e-02	0.00701641	0.162139	1.08826	1.00704	1.17602	1.0883 (1.007-1.176)
				Simple mode	29	0.0365636	0.100976	7.20e-01	-0.16135	0.234477	1.03724	0.850994	1.26425	1.0372 (0.851-1.2642)
				Weighted mode	29	0.0559941	0.0748651	4.61e-01	-0.0907415	0.20273	1.05759	0.913254	1.22474	1.0576 (0.9133-1.2247)
GCST90200250	Colorectal_Cancer_R10	Deoxycholic acid 12-sulfate levels	Colorectal Cancer	MR Egger	23	0.0696235	0.0302332	3.16e-02	0.0103664	0.128881	1.0721	1.01042	1.13755	1.0721 (1.0104-1.1376)
				Weighted median	23	0.0595403	0.035749	9.58e-02	-0.0105279	0.129608	1.06135	0.989527	1.13838	1.0613 (0.9895-1.1384)
				Inverse variance weighted	23	0.0466615	0.0234751	4.68e-02	0.000650405	0.0926726	1.04777	1.00065	1.0971	1.0478 (1.0007-1.0971)
				Simple mode	23	0.0274714	0.0673749	6.87e-01	-0.104583	0.159526	1.02785	0.9007	1.17296	1.0279 (0.9007-1.173)
				Weighted mode	23	0.0580406	0.0306011	7.11e-02	-0.00193754	0.118019	1.05976	0.998064	1.12527	1.0598 (0.9981-1.1253)
GCST90200264	Colorectal_Cancer_R10	Bilirubin degradation product, C17H20N2O5 (2) levels	Colorectal Cancer	MR Egger	24	-0.0180225	0.0326492	5.87e-01	-0.0820149	0.0459699	0.982139	0.921258	1.04704	0.9821 (0.9213-1.047)
				Weighted median	24	-0.0153921	0.0327211	6.38e-01	-0.0795255	0.0487412	0.984726	0.923554	1.04995	0.9847 (0.9236-1.0499)
				Inverse variance weighted	24	-0.0500289	0.0242436	3.91e-02	-0.0975464	-0.00251147	0.951202	0.90706	0.997492	0.9512 (0.9071-0.9975)
				Simple mode	24	-0.0653503	0.0781496	4.12e-01	-0.218524	0.087823	0.936739	0.803704	1.09179	0.9367 (0.8037-1.0918)
				Weighted mode	24	-0.0309033	0.0280459	2.82e-01	-0.0858733	0.0240666	0.969569	0.91771	1.02436	0.9696 (0.9177-1.0244)
GCST90200320	Colorectal_Cancer_R10	Dihomo-linoleate (20:2n6) levels	Colorectal Cancer	MR Egger	17	-0.315563	0.12256	2.11e-02	-0.555781	-0.0753451	0.729378	0.573624	0.927423	0.7294 (0.5736-0.9274)
				Weighted median	17	-0.201479	0.0801558	1.20e-02	-0.358584	-0.0443739	0.817521	0.698665	0.956596	0.8175 (0.6987-0.9566)
				Inverse variance weighted	17	-0.168747	0.0599998	4.92e-03	-0.286347	-0.0511478	0.844722	0.751002	0.950138	0.8447 (0.751-0.9501)
				Simple mode	17	-0.149968	0.127291	2.56e-01	-0.399458	0.099523	0.860736	0.670683	1.10464	0.8607 (0.6707-1.1046)
				Weighted mode	17	-0.18807	0.113614	1.17e-01	-0.410754	0.0346142	0.828557	0.66315	1.03522	0.8286 (0.6631-1.0352)
GCST90200328	Colorectal_Cancer_R10	3-methoxytyrosine levels	Colorectal Cancer	MR Egger	24	0.0313989	0.0979358	7.52e-01	-0.160555	0.223353	1.0319	0.851671	1.25026	1.0319 (0.8517-1.2503)
				Weighted median	24	0.0964157	0.0630825	1.26e-01	-0.0272259	0.220057	1.10122	0.973141	1.24615	1.1012 (0.9731-1.2461)
				Inverse variance weighted	24	0.127328	0.0425163	2.75e-03	0.0439962	0.21066	1.13579	1.04498	1.23449	1.1358 (1.045-1.2345)
				Simple mode	24	0.216862	0.113915	6.95e-02	-0.00641072	0.440134	1.24217	0.99361	1.55292	1.2422 (0.9936-1.5529)
				Weighted mode	24	0.078366	0.0806996	3.42e-01	-0.0798052	0.236537	1.08152	0.923296	1.26685	1.0815 (0.9233-1.2669)
GCST90200358	Colorectal_Cancer_R10	Arachidonate (20:4n6) levels	Colorectal Cancer	MR Egger	28	0.173272	0.0662001	1.46e-02	0.0435193	0.303024	1.18919	1.04448	1.35395	1.1892 (1.0445-1.3539)
				Weighted median	28	0.228047	0.0531905	1.81e-05	0.123794	0.332301	1.25614	1.13178	1.39417	1.2561 (1.1318-1.3942)
				Inverse variance weighted	28	0.107842	0.0363303	2.99e-03	0.0366351	0.17905	1.11387	1.03731	1.19608	1.1139 (1.0373-1.1961)
				Simple mode	28	0.219113	0.137354	1.22e-01	-0.0501018	0.488327	1.24497	0.951133	1.62959	1.245 (0.9511-1.6296)
				Weighted mode	28	0.235431	0.0536215	1.56e-04	0.130333	0.340529	1.26545	1.13921	1.40569	1.2655 (1.1392-1.4057)
GCST90200368	Colorectal_Cancer_R10	Cholesterol levels	Colorectal Cancer	MR Egger	19	-0.172057	0.117068	1.60e-01	-0.40151	0.0573963	0.841931	0.669309	1.05908	0.8419 (0.6693-1.0591)
				Weighted median	19	-0.151097	0.0736887	4.03e-02	-0.295527	-0.00666747	0.859764	0.744139	0.993355	0.8598 (0.7441-0.9934)
				Inverse variance weighted	19	-0.133213	0.0560466	1.75e-02	-0.243065	-0.0233621	0.875278	0.784221	0.976909	0.8753 (0.7842-0.9769)
				Simple mode	19	-0.14985	0.127249	2.54e-01	-0.399259	0.099559	0.860837	0.670817	1.10468	0.8608 (0.6708-1.1047)
				Weighted mode	19	-0.135644	0.111509	2.40e-01	-0.354202	0.0829136	0.873153	0.701733	1.08645	0.8732 (0.7017-1.0864)
GCST90200409	Colorectal_Cancer_R10	Pristanate levels	Colorectal Cancer	MR Egger	14	-0.104084	0.097131	3.05e-01	-0.29446	0.0862932	0.90115	0.744933	1.09013	0.9011 (0.7449-1.0901)
				Weighted median	14	-0.123922	0.0753968	1.00e-01	-0.2717	0.0238552	0.883448	0.762083	1.02414	0.8834 (0.7621-1.0241)
				Inverse variance weighted	14	-0.133832	0.052749	1.12e-02	-0.23722	-0.0304438	0.874737	0.788818	0.970015	0.8747 (0.7888-0.97)
				Simple mode	14	-0.0826444	0.117458	4.94e-01	-0.312863	0.147574	0.920679	0.73135	1.15902	0.9207 (0.7314-1.159)
				Weighted mode	14	-0.128607	0.0995327	2.19e-01	-0.323691	0.066477	0.879319	0.723474	1.06874	0.8793 (0.7235-1.0687)
GCST90200415	Colorectal_Cancer_R10	Serine levels	Colorectal Cancer	MR Egger	36	0.142585	0.0776533	7.51e-02	-0.00961514	0.294786	1.15325	0.990431	1.34284	1.1533 (0.9904-1.3428)
				Weighted median	36	0.0887826	0.049063	7.04e-02	-0.00738091	0.184946	1.09284	0.992646	1.20315	1.0928 (0.9926-1.2032)
				Inverse variance weighted	36	0.0933323	0.0349439	7.56e-03	0.0248422	0.161822	1.09783	1.02515	1.17565	1.0978 (1.0252-1.1757)
				Simple mode	36	0.0110718	0.0925136	9.05e-01	-0.170255	0.192398	1.01113	0.84345	1.21215	1.0111 (0.8434-1.2122)
				Weighted mode	36	0.0910533	0.0633174	1.59e-01	-0.0330487	0.215155	1.09533	0.967491	1.24005	1.0953 (0.9675-1.2401)
GCST90200419	Colorectal_Cancer_R10	Glutamine levels	Colorectal Cancer	MR Egger	26	0.0603657	0.0837892	4.78e-01	-0.103861	0.224592	1.06222	0.901351	1.25181	1.0622 (0.9014-1.2518)
				Weighted median	26	0.0439022	0.0603897	4.67e-01	-0.0744617	0.162266	1.04488	0.928243	1.17617	1.0449 (0.9282-1.1762)
				Inverse variance weighted	26	0.0819484	0.0413452	4.75e-02	0.000911705	0.162985	1.0854	1.00091	1.17702	1.0854 (1.0009-1.177)
				Simple mode	26	0.0477238	0.0955121	6.22e-01	-0.13948	0.234928	1.04888	0.86981	1.26482	1.0489 (0.8698-1.2648)
				Weighted mode	26	0.0447659	0.0706088	5.32e-01	-0.0936274	0.183159	1.04578	0.910622	1.20101	1.0458 (0.9106-1.201)
GCST90200439	Colorectal_Cancer_R10	Cysteine levels	Colorectal Cancer	MR Egger	15	-0.0817225	0.0630325	2.17e-01	-0.205266	0.0418211	0.921528	0.81443	1.04271	0.9215 (0.8144-1.0427)
				Weighted median	15	-0.0732605	0.061426	2.33e-01	-0.193655	0.0471344	0.929359	0.823942	1.04826	0.9294 (0.8239-1.0483)
				Inverse variance weighted	15	-0.0893193	0.0432967	3.91e-02	-0.174181	-0.00445771	0.914554	0.840145	0.995552	0.9146 (0.8401-0.9956)
				Simple mode	15	-0.0805826	0.097329	4.22e-01	-0.271347	0.110182	0.922579	0.762352	1.11648	0.9226 (0.7624-1.1165)
				Weighted mode	15	-0.0688758	0.0589155	2.62e-01	-0.18435	0.0465987	0.933443	0.831644	1.0477	0.9334 (0.8316-1.0477)
GCST90200486	Colorectal_Cancer_R10	X-12261 levels	Colorectal Cancer	MR Egger	19	-0.147398	0.0750129	6.60e-02	-0.294423	-0.000372707	0.862951	0.744961	0.999627	0.863 (0.745-0.9996)
				Weighted median	19	-0.0759649	0.0491582	1.22e-01	-0.172315	0.0203851	0.926849	0.841714	1.02059	0.9268 (0.8417-1.0206)
				Inverse variance weighted	19	-0.0840774	0.0394218	3.29e-02	-0.161344	-0.00681062	0.91936	0.850999	0.993213	0.9194 (0.851-0.9932)
				Simple mode	19	-0.062428	0.0863088	4.79e-01	-0.231593	0.106737	0.939481	0.793269	1.11264	0.9395 (0.7933-1.1126)
				Weighted mode	19	-0.0730096	0.081598	3.83e-01	-0.232942	0.0869225	0.929592	0.7922	1.09081	0.9296 (0.7922-1.0908)
GCST90200539	Colorectal_Cancer_R10	X-14939 levels	Colorectal Cancer	MR Egger	22	-0.059222	0.0614913	3.47e-01	-0.179745	0.0613009	0.942497	0.835483	1.06322	0.9425 (0.8355-1.0632)
				Weighted median	22	-0.0372799	0.0528333	4.80e-01	-0.140833	0.0662733	0.963406	0.868634	1.06852	0.9634 (0.8686-1.0685)
				Inverse variance weighted	22	-0.0787136	0.0368118	3.25e-02	-0.150865	-0.00656252	0.924305	0.859964	0.993459	0.9243 (0.86-0.9935)
				Simple mode	22	-0.00558802	0.0904632	9.51e-01	-0.182896	0.17172	0.994428	0.832855	1.18735	0.9944 (0.8329-1.1873)
				Weighted mode	22	-0.0547492	0.0559191	3.39e-01	-0.164351	0.0548523	0.946723	0.848444	1.05638	0.9467 (0.8484-1.0564)
GCST90200575	Colorectal_Cancer_R10	X-21283 levels	Colorectal Cancer	MR Egger	17	-0.0614495	0.026673	3.60e-02	-0.113729	-0.00917038	0.9404	0.8925	0.990872	0.9404 (0.8925-0.9909)
				Weighted median	17	-0.0582717	0.031937	6.81e-02	-0.120868	0.00432477	0.943394	0.886151	1.00433	0.9434 (0.8862-1.0043)
				Inverse variance weighted	17	-0.0478235	0.0217413	2.78e-02	-0.0904364	-0.00521052	0.953302	0.913532	0.994803	0.9533 (0.9135-0.9948)
				Simple mode	17	-0.109884	0.0767859	1.72e-01	-0.260385	0.0406163	0.895938	0.770755	1.04145	0.8959 (0.7708-1.0415)
				Weighted mode	17	-0.0521675	0.0236085	4.20e-02	-0.0984402	-0.0058949	0.94917	0.90625	0.994122	0.9492 (0.9062-0.9941)
GCST90200577	Colorectal_Cancer_R10	X-21312 levels	Colorectal Cancer	MR Egger	21	0.0605343	0.08372	4.78e-01	-0.103557	0.224626	1.0624	0.901625	1.25185	1.0624 (0.9016-1.2519)
				Weighted median	21	0.129297	0.053739	1.61e-02	0.0239687	0.234625	1.13803	1.02426	1.26444	1.138 (1.0243-1.2644)
				Inverse variance weighted	21	0.0818942	0.0372127	2.78e-02	0.00895734	0.154831	1.08534	1.009	1.16746	1.0853 (1.009-1.1675)
				Simple mode	21	0.142358	0.0917253	1.36e-01	-0.0374234	0.32214	1.15299	0.963268	1.38008	1.153 (0.9633-1.3801)
				Weighted mode	21	0.13647	0.0787512	9.85e-02	-0.0178826	0.290822	1.14622	0.982276	1.33753	1.1462 (0.9823-1.3375)
GCST90200655	Colorectal_Cancer_R10	X-25828 levels	Colorectal Cancer	MR Egger	16	0.307611	0.194404	1.36e-01	-0.073421	0.688644	1.36017	0.92921	1.99101	1.3602 (0.9292-1.991)
				Weighted median	16	0.178224	0.111249	1.09e-01	-0.0398242	0.396272	1.19509	0.960958	1.48627	1.1951 (0.961-1.4863)
				Inverse variance weighted	16	0.162043	0.0816201	4.71e-02	0.00206802	0.322019	1.17591	1.00207	1.37991	1.1759 (1.0021-1.3799)
				Simple mode	16	0.228507	0.188069	2.43e-01	-0.140109	0.597122	1.25672	0.869264	1.81688	1.2567 (0.8693-1.8169)
				Weighted mode	16	0.24146	0.146294	1.20e-01	-0.0452762	0.528197	1.27311	0.955733	1.69587	1.2731 (0.9557-1.6959)
GCST90200671	Colorectal_Cancer_R10	X-26109 levels	Colorectal Cancer	MR Egger	27	-0.0277036	0.0314379	3.87e-01	-0.089322	0.0339147	0.972677	0.914551	1.0345	0.9727 (0.9146-1.0345)
				Weighted median	27	-0.0424896	0.0298204	1.54e-01	-0.100938	0.0159584	0.9584	0.90399	1.01609	0.9584 (0.904-1.0161)
				Inverse variance weighted	27	-0.0455794	0.0228034	4.56e-02	-0.0902741	-0.000884706	0.955444	0.913681	0.999116	0.9554 (0.9137-0.9991)
				Simple mode	27	-0.0818841	0.0729563	2.72e-01	-0.224878	0.0611102	0.921379	0.798613	1.06302	0.9214 (0.7986-1.063)
				Weighted mode	27	-0.0412302	0.0285627	1.61e-01	-0.097213	0.0147526	0.959608	0.907363	1.01486	0.9596 (0.9074-1.0149)
GCST90200768	Colorectal_Cancer_R10	Phosphate to 2'-deoxyuridine ratio	Colorectal Cancer	MR Egger	33	-0.0491203	0.0591446	4.13e-01	-0.165044	0.0668031	0.952067	0.847857	1.06908	0.9521 (0.8479-1.0691)
				Weighted median	33	-0.0535792	0.0526578	3.09e-01	-0.156788	0.0496301	0.947831	0.854885	1.05088	0.9478 (0.8549-1.0509)
				Inverse variance weighted	33	-0.0719438	0.0326196	2.74e-02	-0.135878	-0.00800943	0.930583	0.872949	0.992023	0.9306 (0.8729-0.992)
				Simple mode	33	-0.114715	0.0961496	2.42e-01	-0.303168	0.0737379	0.89162	0.738475	1.07652	0.8916 (0.7385-1.0765)
				Weighted mode	33	-0.0382177	0.0656052	5.64e-01	-0.166804	0.0903685	0.962503	0.846366	1.09458	0.9625 (0.8464-1.0946)
GCST90200795	Colorectal_Cancer_R10	Oleoyl-linoleoyl-glycerol (18:1 to 18:2) [2] to linoleoyl-arachidonoyl-glycerol (18:2 to 20:4) [2] ratio	Colorectal Cancer	MR Egger	28	-0.141447	0.0434011	3.11e-03	-0.226514	-0.0563813	0.868101	0.797309	0.945179	0.8681 (0.7973-0.9452)
				Weighted median	28	-0.148979	0.0377995	8.10e-05	-0.223066	-0.0748919	0.861587	0.800062	0.927844	0.8616 (0.8001-0.9278)
				Inverse variance weighted	28	-0.115282	0.0282724	4.55e-05	-0.170696	-0.0598676	0.891115	0.843078	0.941889	0.8911 (0.8431-0.9419)
				Simple mode	28	-0.0904327	0.101132	3.79e-01	-0.288651	0.107785	0.913536	0.749274	1.11381	0.9135 (0.7493-1.1138)
				Weighted mode	28	-0.16075	0.039437	3.62e-04	-0.238047	-0.0834537	0.851505	0.788166	0.919934	0.8515 (0.7882-0.9199)
GCST90200837	Colorectal_Cancer_R10	Adenosine 5'-diphosphate (ADP) to glutamate ratio	Colorectal Cancer	MR Egger	32	-0.116019	0.053929	3.96e-02	-0.22172	-0.0103185	0.890458	0.80114	0.989735	0.8905 (0.8011-0.9897)
				Weighted median	32	-0.0869582	0.0438567	4.74e-02	-0.172917	-0.00099911	0.916715	0.841207	0.999001	0.9167 (0.8412-0.999)
				Inverse variance weighted	32	-0.0842973	0.0305112	5.73e-03	-0.144099	-0.0244954	0.919158	0.865802	0.975802	0.9192 (0.8658-0.9758)
				Simple mode	32	-0.043627	0.0891118	6.28e-01	-0.218286	0.131032	0.957311	0.803895	1.14	0.9573 (0.8039-1.14)
				Weighted mode	32	-0.0868076	0.066721	2.03e-01	-0.217581	0.0439656	0.916853	0.804463	1.04495	0.9169 (0.8045-1.0449)
GCST90200908	Colorectal_Cancer_R10	Retinol (Vitamin A) to linoleoyl-arachidonoyl-glycerol (18:2 to 20:4) [2] ratio	Colorectal Cancer	MR Egger	24	-0.235395	0.0788293	6.81e-03	-0.389901	-0.08089	0.790258	0.677124	0.922295	0.7903 (0.6771-0.9223)
				Weighted median	24	-0.215098	0.0545114	7.95e-05	-0.321941	-0.108256	0.806462	0.724741	0.897398	0.8065 (0.7247-0.8974)
				Inverse variance weighted	24	-0.101877	0.0426133	1.68e-02	-0.185399	-0.0183545	0.903141	0.830773	0.981813	0.9031 (0.8308-0.9818)
				Simple mode	24	-0.00545059	0.152345	9.72e-01	-0.304046	0.293145	0.994564	0.737827	1.34064	0.9946 (0.7378-1.3406)
				Weighted mode	24	-0.237717	0.0614211	7.76e-04	-0.358102	-0.117331	0.788426	0.699002	0.889291	0.7884 (0.699-0.8893)
GCST90200956	Colorectal_Cancer_R10	Cytidine to N-acetylglucosamine to N-acetylgalactosamine ratio	Colorectal Cancer	MR Egger	20	-0.105021	0.114791	3.72e-01	-0.330011	0.11997	0.900306	0.718916	1.12746	0.9003 (0.7189-1.1275)
				Weighted median	20	-0.0791752	0.0672734	2.39e-01	-0.211031	0.0526806	0.923878	0.809749	1.05409	0.9239 (0.8097-1.0541)
				Inverse variance weighted	20	-0.104089	0.0499196	3.71e-02	-0.201931	-0.0062463	0.901145	0.817151	0.993773	0.9011 (0.8172-0.9938)
				Simple mode	20	-0.149162	0.105158	1.72e-01	-0.355272	0.0569474	0.861429	0.700983	1.0586	0.8614 (0.701-1.0586)
				Weighted mode	20	-0.093336	0.0879306	3.02e-01	-0.26568	0.079008	0.910887	0.766684	1.08221	0.9109 (0.7667-1.0822)

## Sheet: MR-PRESSO
Table S2-2: Summary of MR analysis results from plasma metabolites to colorectal cancer (MR-PRESSO analysis)
id.exposure	id.outcome	exposure	outcome	MR.Analysis	Causal.Estimate	Sd	T-stat	P-value	Outlier	globalP
GCST90199636	Colorectal_Cancer_R10	Kynurenine levels	Colorectal Cancer	Raw	-0.120956	0.0470799	-2.56916	0.0168356		0.141
GCST90199636	Colorectal_Cancer_R10	Kynurenine levels	Colorectal Cancer	Outlier-corrected					NA
GCST90199700	Colorectal_Cancer_R10	3-hydroxylaurate levels	Colorectal Cancer	Raw	0.178497	0.0532555	3.35171	0.00734418		0.868
GCST90199700	Colorectal_Cancer_R10	3-hydroxylaurate levels	Colorectal Cancer	Outlier-corrected					NA
GCST90199771	Colorectal_Cancer_R10	7-methylguanine levels	Colorectal Cancer	Raw	0.129536	0.038496	3.36493	0.00279554		0.907
GCST90199771	Colorectal_Cancer_R10	7-methylguanine levels	Colorectal Cancer	Outlier-corrected					NA
GCST90199791	Colorectal_Cancer_R10	1-arachidonoyl-GPE (20:4n6) levels	Colorectal Cancer	Raw	0.125315	0.0315814	3.96801	0.000383137		0.144
GCST90199791	Colorectal_Cancer_R10	1-arachidonoyl-GPE (20:4n6) levels	Colorectal Cancer	Outlier-corrected					NA
GCST90199808	Colorectal_Cancer_R10	Glycerophosphoethanolamine levels	Colorectal Cancer	Raw	-0.0861488	0.0262782	-3.27834	0.00317527		0.992
GCST90199808	Colorectal_Cancer_R10	Glycerophosphoethanolamine levels	Colorectal Cancer	Outlier-corrected					NA
GCST90199814	Colorectal_Cancer_R10	Alpha-hydroxycaproate levels	Colorectal Cancer	Raw	0.0768751	0.0340864	2.2553	0.0361022		0.625
GCST90199814	Colorectal_Cancer_R10	Alpha-hydroxycaproate levels	Colorectal Cancer	Outlier-corrected					NA
GCST90199834	Colorectal_Cancer_R10	Gamma-glutamylalanine levels	Colorectal Cancer	Raw	-0.139969	0.0507041	-2.76051	0.0139298		0.536
GCST90199834	Colorectal_Cancer_R10	Gamma-glutamylalanine levels	Colorectal Cancer	Outlier-corrected					NA
GCST90199860	Colorectal_Cancer_R10	Andro steroid monosulfate C19H28O6S (1) levels	Colorectal Cancer	Raw	0.0750324	0.0262053	2.86325	0.00678873		0.573
GCST90199860	Colorectal_Cancer_R10	Andro steroid monosulfate C19H28O6S (1) levels	Colorectal Cancer	Outlier-corrected					NA
GCST90199863	Colorectal_Cancer_R10	16a-hydroxy DHEA 3-sulfate levels	Colorectal Cancer	Raw	0.0647281	0.0255059	2.53778	0.0183913		0.554
GCST90199863	Colorectal_Cancer_R10	16a-hydroxy DHEA 3-sulfate levels	Colorectal Cancer	Outlier-corrected					NA
GCST90199873	Colorectal_Cancer_R10	Pregnenolone sulfate levels	Colorectal Cancer	Raw	0.0932462	0.0447874	2.08197	0.0447218		0.116
GCST90199873	Colorectal_Cancer_R10	Pregnenolone sulfate levels	Colorectal Cancer	Outlier-corrected					NA
GCST90199900	Colorectal_Cancer_R10	Argininate levels	Colorectal Cancer	Raw	-0.100988	0.0426928	-2.36546	0.025748		0.35
GCST90199900	Colorectal_Cancer_R10	Argininate levels	Colorectal Cancer	Outlier-corrected					NA
GCST90199945	Colorectal_Cancer_R10	Sphingomyelin (d18:1/14:0, d16:1/16:0) levels	Colorectal Cancer	Raw	0.0520287	0.0175059	2.97207	0.00615225		0.583
GCST90199945	Colorectal_Cancer_R10	Sphingomyelin (d18:1/14:0, d16:1/16:0) levels	Colorectal Cancer	Outlier-corrected					NA
GCST90200005	Colorectal_Cancer_R10	Citraconate/glutaconate levels	Colorectal Cancer	Raw	-0.118281	0.044978	-2.62975	0.0146807		0.766
GCST90200005	Colorectal_Cancer_R10	Citraconate/glutaconate levels	Colorectal Cancer	Outlier-corrected					NA
GCST90200010	Colorectal_Cancer_R10	Sphingomyelin (d18:1/22:1, d18:2/22:0, d16:1/24:1) levels	Colorectal Cancer	Raw	0.13227	0.0474748	2.78611	0.0110688		0.441
GCST90200010	Colorectal_Cancer_R10	Sphingomyelin (d18:1/22:1, d18:2/22:0, d16:1/24:1) levels	Colorectal Cancer	Outlier-corrected					NA
GCST90200017	Colorectal_Cancer_R10	Sphingomyelin (d17:1/16:0, d18:1/15:0, d16:1/17:0) levels	Colorectal Cancer	Raw	0.0970046	0.0395567	2.45229	0.020451		0.571
GCST90200017	Colorectal_Cancer_R10	Sphingomyelin (d17:1/16:0, d18:1/15:0, d16:1/17:0) levels	Colorectal Cancer	Outlier-corrected					NA
GCST90200033	Colorectal_Cancer_R10	Sphingomyelin (d18:2/23:0, d18:1/23:1, d17:1/24:1) levels	Colorectal Cancer	Raw	0.10614	0.0454481	2.3354	0.0286083		0.724
GCST90200033	Colorectal_Cancer_R10	Sphingomyelin (d18:2/23:0, d18:1/23:1, d17:1/24:1) levels	Colorectal Cancer	Outlier-corrected					NA
GCST90200034	Colorectal_Cancer_R10	Tricosanoyl sphingomyelin (d18:1/23:0) levels	Colorectal Cancer	Raw	0.0955122	0.0387474	2.465	0.0203506		0.932
GCST90200034	Colorectal_Cancer_R10	Tricosanoyl sphingomyelin (d18:1/23:0) levels	Colorectal Cancer	Outlier-corrected					NA
GCST90200052	Colorectal_Cancer_R10	1-(1-enyl-palmitoyl)-2-arachidonoyl-gpc (p-16:0/20:4) levels	Colorectal Cancer	Raw	0.0644753	0.029648	2.17469	0.0364979		0.072
GCST90200052	Colorectal_Cancer_R10	1-(1-enyl-palmitoyl)-2-arachidonoyl-gpc (p-16:0/20:4) levels	Colorectal Cancer	Outlier-corrected					NA
GCST90200073	Colorectal_Cancer_R10	1-linoleoyl-2-arachidonoyl-GPC (18:2/20:4n6) levels	Colorectal Cancer	Raw	0.106756	0.0353011	3.02415	0.00541492		0.057
GCST90200073	Colorectal_Cancer_R10	1-linoleoyl-2-arachidonoyl-GPC (18:2/20:4n6) levels	Colorectal Cancer	Outlier-corrected					NA
GCST90200076	Colorectal_Cancer_R10	1-(1-enyl-stearoyl)-2-linoleoyl-GPE (p-18:0/18:2) levels	Colorectal Cancer	Raw	-0.085937	0.0381829	-2.25067	0.0358151		0.665
GCST90200076	Colorectal_Cancer_R10	1-(1-enyl-stearoyl)-2-linoleoyl-GPE (p-18:0/18:2) levels	Colorectal Cancer	Outlier-corrected					NA
GCST90200081	Colorectal_Cancer_R10	1-oleoyl-2-docosahexaenoyl-GPC (18:1/22:6) levels	Colorectal Cancer	Raw	-0.101368	0.0414838	-2.44357	0.0206408		0.76
GCST90200081	Colorectal_Cancer_R10	1-oleoyl-2-docosahexaenoyl-GPC (18:1/22:6) levels	Colorectal Cancer	Outlier-corrected					NA
GCST90200102	Colorectal_Cancer_R10	1-palmitoleoyl-2-linolenoyl-GPC (16:1/18:3) levels	Colorectal Cancer	Raw	-0.140046	0.0430114	-3.25603	0.00415703		0.173
GCST90200102	Colorectal_Cancer_R10	1-palmitoleoyl-2-linolenoyl-GPC (16:1/18:3) levels	Colorectal Cancer	Outlier-corrected					NA
GCST90200105	Colorectal_Cancer_R10	Glycosyl-N-behenoyl-sphingadienine (d18:2/22:0) levels	Colorectal Cancer	Raw	-0.102439	0.0431241	-2.37544	0.0251859		0.18
GCST90200105	Colorectal_Cancer_R10	Glycosyl-N-behenoyl-sphingadienine (d18:2/22:0) levels	Colorectal Cancer	Outlier-corrected					NA
GCST90200125	Colorectal_Cancer_R10	Sphingomyelin (d17:2/16:0, d18:2/15:0) levels	Colorectal Cancer	Raw	0.12193	0.0465038	2.62194	0.0137832		0.645
GCST90200125	Colorectal_Cancer_R10	Sphingomyelin (d17:2/16:0, d18:2/15:0) levels	Colorectal Cancer	Outlier-corrected					NA
GCST90200155	Colorectal_Cancer_R10	2-furoylcarnitine levels	Colorectal Cancer	Raw	0.0865267	0.0387893	2.23069	0.0367386		0.744
GCST90200155	Colorectal_Cancer_R10	2-furoylcarnitine levels	Colorectal Cancer	Outlier-corrected					NA
GCST90200163	Colorectal_Cancer_R10	Heptenedioate (C7:1-DC) levels	Colorectal Cancer	Raw	0.143676	0.0686195	2.09382	0.053676		0.173
GCST90200163	Colorectal_Cancer_R10	Heptenedioate (C7:1-DC) levels	Colorectal Cancer	Outlier-corrected					NA
GCST90200193	Colorectal_Cancer_R10	Ethyl beta-glucopyranoside levels	Colorectal Cancer	Raw	-0.0878546	0.0300688	-2.92179	0.00874928		0.821
GCST90200193	Colorectal_Cancer_R10	Ethyl beta-glucopyranoside levels	Colorectal Cancer	Outlier-corrected					NA
GCST90200222	Colorectal_Cancer_R10	Dihydrocaffeate sulfate (2) levels	Colorectal Cancer	Raw	0.0845776	0.0369724	2.28758	0.0299205		0.713
GCST90200222	Colorectal_Cancer_R10	Dihydrocaffeate sulfate (2) levels	Colorectal Cancer	Outlier-corrected					NA
GCST90200250	Colorectal_Cancer_R10	Deoxycholic acid 12-sulfate levels	Colorectal Cancer	Raw	0.0466615	0.0224341	2.07994	0.0493897		0.547
GCST90200250	Colorectal_Cancer_R10	Deoxycholic acid 12-sulfate levels	Colorectal Cancer	Outlier-corrected					NA
GCST90200264	Colorectal_Cancer_R10	Bilirubin degradation product, C17H20N2O5 (2) levels	Colorectal Cancer	Raw	-0.0500289	0.0241869	-2.06843	0.0500229		0.482
GCST90200264	Colorectal_Cancer_R10	Bilirubin degradation product, C17H20N2O5 (2) levels	Colorectal Cancer	Outlier-corrected					NA
GCST90200320	Colorectal_Cancer_R10	Dihomo-linoleate (20:2n6) levels	Colorectal Cancer	Raw	-0.168747	0.0540227	-3.12364	0.00654736		0.695
GCST90200320	Colorectal_Cancer_R10	Dihomo-linoleate (20:2n6) levels	Colorectal Cancer	Outlier-corrected					NA
GCST90200328	Colorectal_Cancer_R10	3-methoxytyrosine levels	Colorectal Cancer	Raw	0.127328	0.0395267	3.22133	0.00378086		0.665
GCST90200328	Colorectal_Cancer_R10	3-methoxytyrosine levels	Colorectal Cancer	Outlier-corrected					NA
GCST90200358	Colorectal_Cancer_R10	Arachidonate (20:4n6) levels	Colorectal Cancer	Raw	0.107842	0.0363303	2.96839	0.00620777		0.244
GCST90200358	Colorectal_Cancer_R10	Arachidonate (20:4n6) levels	Colorectal Cancer	Outlier-corrected					NA
GCST90200368	Colorectal_Cancer_R10	Cholesterol levels	Colorectal Cancer	Raw	-0.133213	0.0401401	-3.31872	0.00382013		0.964
GCST90200368	Colorectal_Cancer_R10	Cholesterol levels	Colorectal Cancer	Outlier-corrected					NA
GCST90200409	Colorectal_Cancer_R10	Pristanate levels	Colorectal Cancer	Raw	-0.133832	0.0504206	-2.65431	0.0198485		0.591
GCST90200409	Colorectal_Cancer_R10	Pristanate levels	Colorectal Cancer	Outlier-corrected					NA
GCST90200415	Colorectal_Cancer_R10	Serine levels	Colorectal Cancer	Raw	0.0933323	0.0328485	2.84129	0.00744258		0.685
GCST90200415	Colorectal_Cancer_R10	Serine levels	Colorectal Cancer	Outlier-corrected					NA
GCST90200419	Colorectal_Cancer_R10	Glutamine levels	Colorectal Cancer	Raw	0.0819484	0.0339645	2.41276	0.0234943		0.897
GCST90200419	Colorectal_Cancer_R10	Glutamine levels	Colorectal Cancer	Outlier-corrected					NA
GCST90200439	Colorectal_Cancer_R10	Cysteine levels	Colorectal Cancer	Raw	-0.0893193	0.0279778	-3.1925	0.00651701		0.958
GCST90200439	Colorectal_Cancer_R10	Cysteine levels	Colorectal Cancer	Outlier-corrected					NA
GCST90200486	Colorectal_Cancer_R10	X-12261 levels	Colorectal Cancer	Raw	-0.0840774	0.0394218	-2.13276	0.0469677		0.273
GCST90200486	Colorectal_Cancer_R10	X-12261 levels	Colorectal Cancer	Outlier-corrected					NA
GCST90200539	Colorectal_Cancer_R10	X-14939 levels	Colorectal Cancer	Raw	-0.0787136	0.0292465	-2.69139	0.0136683		0.884
GCST90200539	Colorectal_Cancer_R10	X-14939 levels	Colorectal Cancer	Outlier-corrected					NA
GCST90200575	Colorectal_Cancer_R10	X-21283 levels	Colorectal Cancer	Raw	-0.0478235	0.0217413	-2.19966	0.0428747		0.377
GCST90200575	Colorectal_Cancer_R10	X-21283 levels	Colorectal Cancer	Outlier-corrected					NA
GCST90200577	Colorectal_Cancer_R10	X-21312 levels	Colorectal Cancer	Raw	0.0818942	0.0341282	2.39961	0.0262705		0.664
GCST90200577	Colorectal_Cancer_R10	X-21312 levels	Colorectal Cancer	Outlier-corrected					NA
GCST90200655	Colorectal_Cancer_R10	X-25828 levels	Colorectal Cancer	Raw	0.162043	0.0816201	1.98534	0.0657029		0.305
GCST90200655	Colorectal_Cancer_R10	X-25828 levels	Colorectal Cancer	Outlier-corrected					NA
GCST90200671	Colorectal_Cancer_R10	X-26109 levels	Colorectal Cancer	Raw	-0.0455794	0.0192544	-2.36722	0.0256481		0.888
GCST90200671	Colorectal_Cancer_R10	X-26109 levels	Colorectal Cancer	Outlier-corrected					NA
GCST90200768	Colorectal_Cancer_R10	Phosphate to 2'-deoxyuridine ratio	Colorectal Cancer	Raw	-0.0719438	0.0326196	-2.20554	0.0347182		0.33
GCST90200768	Colorectal_Cancer_R10	Phosphate to 2'-deoxyuridine ratio	Colorectal Cancer	Outlier-corrected					NA
GCST90200795	Colorectal_Cancer_R10	Oleoyl-linoleoyl-glycerol (18:1 to 18:2) [2] to linoleoyl-arachidonoyl-glycerol (18:2 to 20:4) [2] ratio	Colorectal Cancer	Raw	-0.115282	0.0269379	-4.27953	0.000210503		0.482
GCST90200795	Colorectal_Cancer_R10	Oleoyl-linoleoyl-glycerol (18:1 to 18:2) [2] to linoleoyl-arachidonoyl-glycerol (18:2 to 20:4) [2] ratio	Colorectal Cancer	Outlier-corrected					NA
GCST90200837	Colorectal_Cancer_R10	Adenosine 5'-diphosphate (ADP) to glutamate ratio	Colorectal Cancer	Raw	-0.0842973	0.0305112	-2.76283	0.00955109		0.313
GCST90200837	Colorectal_Cancer_R10	Adenosine 5'-diphosphate (ADP) to glutamate ratio	Colorectal Cancer	Outlier-corrected					NA
GCST90200908	Colorectal_Cancer_R10	Retinol (Vitamin A) to linoleoyl-arachidonoyl-glycerol (18:2 to 20:4) [2] ratio	Colorectal Cancer	Raw	-0.101877	0.0426133	-2.39072	0.0253908		0.06
GCST90200908	Colorectal_Cancer_R10	Retinol (Vitamin A) to linoleoyl-arachidonoyl-glycerol (18:2 to 20:4) [2] ratio	Colorectal Cancer	Outlier-corrected					NA
GCST90200956	Colorectal_Cancer_R10	Cytidine to N-acetylglucosamine to N-acetylgalactosamine ratio	Colorectal Cancer	Raw	-0.104089	0.0424573	-2.45161	0.0240675		0.833
GCST90200956	Colorectal_Cancer_R10	Cytidine to N-acetylglucosamine to N-acetylgalactosamine ratio	Colorectal Cancer	Outlier-corrected					NA

## Sheet: pleiotropy
Table S2-3: Summary of MR analysis results from plasma metabolites to colorectal cancer (pleiotropy analysis)
id.exposure	id.outcome	exposure	outcome	egger_intercept	se	pval
GCST90199636	Colorectal_Cancer_R10	Kynurenine levels	Colorectal Cancer	-0.0093873	0.0171413	0.589214
GCST90199700	Colorectal_Cancer_R10	3-hydroxylaurate levels	Colorectal Cancer	-0.0253323	0.0231875	0.302993
GCST90199771	Colorectal_Cancer_R10	7-methylguanine levels	Colorectal Cancer	-0.0120621	0.0122538	0.336145
GCST90199791	Colorectal_Cancer_R10	1-arachidonoyl-GPE (20:4n6) levels	Colorectal Cancer	-0.000481066	0.00882096	0.956858
GCST90199808	Colorectal_Cancer_R10	Glycerophosphoethanolamine levels	Colorectal Cancer	-0.00312517	0.00965953	0.749215
GCST90199814	Colorectal_Cancer_R10	Alpha-hydroxycaproate levels	Colorectal Cancer	-0.00408341	0.0153009	0.792599
GCST90199834	Colorectal_Cancer_R10	Gamma-glutamylalanine levels	Colorectal Cancer	-0.00330186	0.0137241	0.813131
GCST90199860	Colorectal_Cancer_R10	Andro steroid monosulfate C19H28O6S (1) levels	Colorectal Cancer	0.00309363	0.00660544	0.642285
GCST90199863	Colorectal_Cancer_R10	16a-hydroxy DHEA 3-sulfate levels	Colorectal Cancer	0.00716578	0.00634365	0.270812
GCST90199873	Colorectal_Cancer_R10	Pregnenolone sulfate levels	Colorectal Cancer	-0.0097287	0.0113092	0.39568
GCST90199900	Colorectal_Cancer_R10	Argininate levels	Colorectal Cancer	0.00877426	0.0139653	0.535513
GCST90199945	Colorectal_Cancer_R10	Sphingomyelin (d18:1/14:0, d16:1/16:0) levels	Colorectal Cancer	0.00649181	0.00675462	0.34536
GCST90200005	Colorectal_Cancer_R10	Citraconate/glutaconate levels	Colorectal Cancer	-0.00987655	0.0120564	0.421083
GCST90200010	Colorectal_Cancer_R10	Sphingomyelin (d18:1/22:1, d18:2/22:0, d16:1/24:1) levels	Colorectal Cancer	-0.00493541	0.0133336	0.715164
GCST90200017	Colorectal_Cancer_R10	Sphingomyelin (d17:1/16:0, d18:1/15:0, d16:1/17:0) levels	Colorectal Cancer	-0.00684811	0.00995676	0.497247
GCST90200033	Colorectal_Cancer_R10	Sphingomyelin (d18:2/23:0, d18:1/23:1, d17:1/24:1) levels	Colorectal Cancer	-0.00971073	0.0108882	0.38212
GCST90200034	Colorectal_Cancer_R10	Tricosanoyl sphingomyelin (d18:1/23:0) levels	Colorectal Cancer	-0.0166557	0.0117391	0.167826
GCST90200052	Colorectal_Cancer_R10	1-(1-enyl-palmitoyl)-2-arachidonoyl-gpc (p-16:0/20:4) levels	Colorectal Cancer	-0.0103894	0.00789975	0.197257
GCST90200073	Colorectal_Cancer_R10	1-linoleoyl-2-arachidonoyl-GPC (18:2/20:4n6) levels	Colorectal Cancer	-0.0168686	0.00997479	0.102767
GCST90200076	Colorectal_Cancer_R10	1-(1-enyl-stearoyl)-2-linoleoyl-GPE (p-18:0/18:2) levels	Colorectal Cancer	0.0144916	0.0149642	0.345
GCST90200081	Colorectal_Cancer_R10	1-oleoyl-2-docosahexaenoyl-GPC (18:1/22:6) levels	Colorectal Cancer	-0.00758232	0.0131714	0.569281
GCST90200102	Colorectal_Cancer_R10	1-palmitoleoyl-2-linolenoyl-GPC (16:1/18:3) levels	Colorectal Cancer	0.0019145	0.0142695	0.894759
GCST90200105	Colorectal_Cancer_R10	Glycosyl-N-behenoyl-sphingadienine (d18:2/22:0) levels	Colorectal Cancer	-0.00486123	0.0104955	0.647247
GCST90200125	Colorectal_Cancer_R10	Sphingomyelin (d17:2/16:0, d18:2/15:0) levels	Colorectal Cancer	-0.00492241	0.0106911	0.648769
GCST90200155	Colorectal_Cancer_R10	2-furoylcarnitine levels	Colorectal Cancer	0.00300905	0.0104445	0.776236
GCST90200163	Colorectal_Cancer_R10	Heptenedioate (C7:1-DC) levels	Colorectal Cancer	-0.0373576	0.0205646	0.0907457
GCST90200193	Colorectal_Cancer_R10	Ethyl beta-glucopyranoside levels	Colorectal Cancer	0.0159891	0.00905019	0.094228
GCST90200222	Colorectal_Cancer_R10	Dihydrocaffeate sulfate (2) levels	Colorectal Cancer	0.00300095	0.0114398	0.795061
GCST90200250	Colorectal_Cancer_R10	Deoxycholic acid 12-sulfate levels	Colorectal Cancer	-0.00849862	0.00705137	0.241516
GCST90200264	Colorectal_Cancer_R10	Bilirubin degradation product, C17H20N2O5 (2) levels	Colorectal Cancer	-0.0124412	0.00850036	0.157443
GCST90200320	Colorectal_Cancer_R10	Dihomo-linoleate (20:2n6) levels	Colorectal Cancer	0.0222724	0.0162124	0.189691
GCST90200328	Colorectal_Cancer_R10	3-methoxytyrosine levels	Colorectal Cancer	0.0131198	0.0120663	0.288666
GCST90200358	Colorectal_Cancer_R10	Arachidonate (20:4n6) levels	Colorectal Cancer	-0.0110737	0.00939458	0.249179
GCST90200368	Colorectal_Cancer_R10	Cholesterol levels	Colorectal Cancer	0.00476415	0.012606	0.710162
GCST90200409	Colorectal_Cancer_R10	Pristanate levels	Colorectal Cancer	-0.00464528	0.0127358	0.721651
GCST90200415	Colorectal_Cancer_R10	Serine levels	Colorectal Cancer	-0.00680506	0.00958131	0.482397
GCST90200419	Colorectal_Cancer_R10	Glutamine levels	Colorectal Cancer	0.00363094	0.0122606	0.769665
GCST90200439	Colorectal_Cancer_R10	Cysteine levels	Colorectal Cancer	-0.00189043	0.0113995	0.870839
GCST90200486	Colorectal_Cancer_R10	X-12261 levels	Colorectal Cancer	0.0136879	0.0137934	0.334942
GCST90200539	Colorectal_Cancer_R10	X-14939 levels	Colorectal Cancer	-0.00451189	0.0114015	0.696496
GCST90200575	Colorectal_Cancer_R10	X-21283 levels	Colorectal Cancer	0.0076486	0.00856301	0.385849
GCST90200577	Colorectal_Cancer_R10	X-21312 levels	Colorectal Cancer	0.00408411	0.0143394	0.778865
GCST90200655	Colorectal_Cancer_R10	X-25828 levels	Colorectal Cancer	-0.0189	0.0228555	0.422146
GCST90200671	Colorectal_Cancer_R10	X-26109 levels	Colorectal Cancer	-0.00584679	0.00707843	0.416617
GCST90200768	Colorectal_Cancer_R10	Phosphate to 2'-deoxyuridine ratio	Colorectal Cancer	-0.0045383	0.00975618	0.64506
GCST90200795	Colorectal_Cancer_R10	Oleoyl-linoleoyl-glycerol (18:1 to 18:2) [2] to linoleoyl-arachidonoyl-glycerol (18:2 to 20:4) [2] ratio	Colorectal Cancer	0.00590379	0.00742977	0.434033
GCST90200837	Colorectal_Cancer_R10	Adenosine 5'-diphosphate (ADP) to glutamate ratio	Colorectal Cancer	0.00718763	0.0100377	0.47949
GCST90200908	Colorectal_Cancer_R10	Retinol (Vitamin A) to linoleoyl-arachidonoyl-glycerol (18:2 to 20:4) [2] ratio	Colorectal Cancer	0.0263439	0.0133818	0.061721
GCST90200956	Colorectal_Cancer_R10	Cytidine to N-acetylglucosamine to N-acetylgalactosamine ratio	Colorectal Cancer	0.000136305	0.0151147	0.992904

## Sheet: heterogeneity
Table S2-4: Summary of MR analysis results from plasma metabolites to colorectal cancer (heterogeneity analysis)
id.exposure	id.outcome	exposure	outcome	method	Q	Q_df	Q_pval
GCST90199636	Colorectal_Cancer_R10	Kynurenine levels	Colorectal Cancer	MR Egger	29.6053	23	0.161071
GCST90199636	Colorectal_Cancer_R10	Kynurenine levels	Colorectal Cancer	Inverse variance weighted	29.9913	24	0.185039
GCST90199700	Colorectal_Cancer_R10	3-hydroxylaurate levels	Colorectal Cancer	MR Egger	4.28482	9	0.891687
GCST90199700	Colorectal_Cancer_R10	3-hydroxylaurate levels	Colorectal Cancer	Inverse variance weighted	5.47837	10	0.857022
GCST90199771	Colorectal_Cancer_R10	7-methylguanine levels	Colorectal Cancer	MR Egger	12.8577	21	0.913528
GCST90199771	Colorectal_Cancer_R10	7-methylguanine levels	Colorectal Cancer	Inverse variance weighted	13.8266	22	0.907518
GCST90199791	Colorectal_Cancer_R10	1-arachidonoyl-GPE (20:4n6) levels	Colorectal Cancer	MR Egger	39.1818	31	0.148549
GCST90199791	Colorectal_Cancer_R10	1-arachidonoyl-GPE (20:4n6) levels	Colorectal Cancer	Inverse variance weighted	39.1856	32	0.17863
GCST90199808	Colorectal_Cancer_R10	Glycerophosphoethanolamine levels	Colorectal Cancer	MR Egger	10.3885	23	0.988606
GCST90199808	Colorectal_Cancer_R10	Glycerophosphoethanolamine levels	Colorectal Cancer	Inverse variance weighted	10.4931	24	0.992193
GCST90199814	Colorectal_Cancer_R10	Alpha-hydroxycaproate levels	Colorectal Cancer	MR Egger	16.6565	18	0.54683
GCST90199814	Colorectal_Cancer_R10	Alpha-hydroxycaproate levels	Colorectal Cancer	Inverse variance weighted	16.7277	19	0.608309
GCST90199834	Colorectal_Cancer_R10	Gamma-glutamylalanine levels	Colorectal Cancer	MR Egger	15.2204	15	0.435663
GCST90199834	Colorectal_Cancer_R10	Gamma-glutamylalanine levels	Colorectal Cancer	Inverse variance weighted	15.2791	16	0.504299
GCST90199860	Colorectal_Cancer_R10	Andro steroid monosulfate C19H28O6S (1) levels	Colorectal Cancer	MR Egger	36.3068	37	0.501345
GCST90199860	Colorectal_Cancer_R10	Andro steroid monosulfate C19H28O6S (1) levels	Colorectal Cancer	Inverse variance weighted	36.5262	38	0.537637
GCST90199863	Colorectal_Cancer_R10	16a-hydroxy DHEA 3-sulfate levels	Colorectal Cancer	MR Egger	22.3868	22	0.437014
GCST90199863	Colorectal_Cancer_R10	16a-hydroxy DHEA 3-sulfate levels	Colorectal Cancer	Inverse variance weighted	23.6852	23	0.421406
GCST90199873	Colorectal_Cancer_R10	Pregnenolone sulfate levels	Colorectal Cancer	MR Egger	45.1364	34	0.0959429
GCST90199873	Colorectal_Cancer_R10	Pregnenolone sulfate levels	Colorectal Cancer	Inverse variance weighted	46.1188	35	0.0989557
GCST90199900	Colorectal_Cancer_R10	Argininate levels	Colorectal Cancer	MR Egger	28.0259	25	0.306663
GCST90199900	Colorectal_Cancer_R10	Argininate levels	Colorectal Cancer	Inverse variance weighted	28.4684	26	0.335802
GCST90199945	Colorectal_Cancer_R10	Sphingomyelin (d18:1/14:0, d16:1/16:0) levels	Colorectal Cancer	MR Egger	23.7129	26	0.592375
GCST90199945	Colorectal_Cancer_R10	Sphingomyelin (d18:1/14:0, d16:1/16:0) levels	Colorectal Cancer	Inverse variance weighted	24.6366	27	0.594817
GCST90200005	Colorectal_Cancer_R10	Citraconate/glutaconate levels	Colorectal Cancer	MR Egger	18.3246	23	0.739653
GCST90200005	Colorectal_Cancer_R10	Citraconate/glutaconate levels	Colorectal Cancer	Inverse variance weighted	18.9957	24	0.752221
GCST90200010	Colorectal_Cancer_R10	Sphingomyelin (d18:1/22:1, d18:2/22:0, d16:1/24:1) levels	Colorectal Cancer	MR Egger	20.8803	20	0.404211
GCST90200010	Colorectal_Cancer_R10	Sphingomyelin (d18:1/22:1, d18:2/22:0, d16:1/24:1) levels	Colorectal Cancer	Inverse variance weighted	21.0233	21	0.457523
GCST90200017	Colorectal_Cancer_R10	Sphingomyelin (d17:1/16:0, d18:1/15:0, d16:1/17:0) levels	Colorectal Cancer	MR Egger	27.6275	28	0.484311
GCST90200017	Colorectal_Cancer_R10	Sphingomyelin (d17:1/16:0, d18:1/15:0, d16:1/17:0) levels	Colorectal Cancer	Inverse variance weighted	28.1006	29	0.51254
GCST90200033	Colorectal_Cancer_R10	Sphingomyelin (d18:2/23:0, d18:1/23:1, d17:1/24:1) levels	Colorectal Cancer	MR Egger	17.9181	22	0.710835
GCST90200033	Colorectal_Cancer_R10	Sphingomyelin (d18:2/23:0, d18:1/23:1, d17:1/24:1) levels	Colorectal Cancer	Inverse variance weighted	18.7135	23	0.717724
GCST90200034	Colorectal_Cancer_R10	Tricosanoyl sphingomyelin (d18:1/23:0) levels	Colorectal Cancer	MR Egger	15.1847	26	0.953862
GCST90200034	Colorectal_Cancer_R10	Tricosanoyl sphingomyelin (d18:1/23:0) levels	Colorectal Cancer	Inverse variance weighted	17.1978	27	0.92613
GCST90200052	Colorectal_Cancer_R10	1-(1-enyl-palmitoyl)-2-arachidonoyl-gpc (p-16:0/20:4) levels	Colorectal Cancer	MR Egger	43.5056	34	0.127302
GCST90200052	Colorectal_Cancer_R10	1-(1-enyl-palmitoyl)-2-arachidonoyl-gpc (p-16:0/20:4) levels	Colorectal Cancer	Inverse variance weighted	45.7188	35	0.106085
GCST90200073	Colorectal_Cancer_R10	1-linoleoyl-2-arachidonoyl-GPC (18:2/20:4n6) levels	Colorectal Cancer	MR Egger	33.5525	26	0.146665
GCST90200073	Colorectal_Cancer_R10	1-linoleoyl-2-arachidonoyl-GPC (18:2/20:4n6) levels	Colorectal Cancer	Inverse variance weighted	37.2432	27	0.0906169
GCST90200076	Colorectal_Cancer_R10	1-(1-enyl-stearoyl)-2-linoleoyl-GPE (p-18:0/18:2) levels	Colorectal Cancer	MR Egger	15.0462	19	0.719656
GCST90200076	Colorectal_Cancer_R10	1-(1-enyl-stearoyl)-2-linoleoyl-GPE (p-18:0/18:2) levels	Colorectal Cancer	Inverse variance weighted	15.984	20	0.717613
GCST90200081	Colorectal_Cancer_R10	1-oleoyl-2-docosahexaenoyl-GPC (18:1/22:6) levels	Colorectal Cancer	MR Egger	24.5991	29	0.698873
GCST90200081	Colorectal_Cancer_R10	1-oleoyl-2-docosahexaenoyl-GPC (18:1/22:6) levels	Colorectal Cancer	Inverse variance weighted	24.9305	30	0.728402
GCST90200102	Colorectal_Cancer_R10	1-palmitoleoyl-2-linolenoyl-GPC (16:1/18:3) levels	Colorectal Cancer	MR Egger	22.7541	18	0.200216
GCST90200102	Colorectal_Cancer_R10	1-palmitoleoyl-2-linolenoyl-GPC (16:1/18:3) levels	Colorectal Cancer	Inverse variance weighted	22.7769	19	0.247312
GCST90200105	Colorectal_Cancer_R10	Glycosyl-N-behenoyl-sphingadienine (d18:2/22:0) levels	Colorectal Cancer	MR Egger	32.4807	25	0.144569
GCST90200105	Colorectal_Cancer_R10	Glycosyl-N-behenoyl-sphingadienine (d18:2/22:0) levels	Colorectal Cancer	Inverse variance weighted	32.7594	26	0.169193
GCST90200125	Colorectal_Cancer_R10	Sphingomyelin (d17:2/16:0, d18:2/15:0) levels	Colorectal Cancer	MR Egger	26.634	28	0.538237
GCST90200125	Colorectal_Cancer_R10	Sphingomyelin (d17:2/16:0, d18:2/15:0) levels	Colorectal Cancer	Inverse variance weighted	26.846	29	0.580014
GCST90200155	Colorectal_Cancer_R10	2-furoylcarnitine levels	Colorectal Cancer	MR Egger	16.1604	20	0.706627
GCST90200155	Colorectal_Cancer_R10	2-furoylcarnitine levels	Colorectal Cancer	Inverse variance weighted	16.2434	21	0.755825
GCST90200163	Colorectal_Cancer_R10	Heptenedioate (C7:1-DC) levels	Colorectal Cancer	MR Egger	16.4539	14	0.286446
GCST90200163	Colorectal_Cancer_R10	Heptenedioate (C7:1-DC) levels	Colorectal Cancer	Inverse variance weighted	20.3324	15	0.159549
GCST90200193	Colorectal_Cancer_R10	Ethyl beta-glucopyranoside levels	Colorectal Cancer	MR Egger	10.0647	18	0.929773
GCST90200193	Colorectal_Cancer_R10	Ethyl beta-glucopyranoside levels	Colorectal Cancer	Inverse variance weighted	13.186	19	0.828913
GCST90200222	Colorectal_Cancer_R10	Dihydrocaffeate sulfate (2) levels	Colorectal Cancer	MR Egger	24.3732	27	0.609542
GCST90200222	Colorectal_Cancer_R10	Dihydrocaffeate sulfate (2) levels	Colorectal Cancer	Inverse variance weighted	24.442	28	0.658003
GCST90200250	Colorectal_Cancer_R10	Deoxycholic acid 12-sulfate levels	Colorectal Cancer	MR Egger	18.6395	21	0.60825
GCST90200250	Colorectal_Cancer_R10	Deoxycholic acid 12-sulfate levels	Colorectal Cancer	Inverse variance weighted	20.0922	22	0.577275
GCST90200264	Colorectal_Cancer_R10	Bilirubin degradation product, C17H20N2O5 (2) levels	Colorectal Cancer	MR Egger	20.7503	22	0.53621
GCST90200264	Colorectal_Cancer_R10	Bilirubin degradation product, C17H20N2O5 (2) levels	Colorectal Cancer	Inverse variance weighted	22.8925	23	0.467063
GCST90200320	Colorectal_Cancer_R10	Dihomo-linoleate (20:2n6) levels	Colorectal Cancer	MR Egger	11.0837	15	0.746639
GCST90200320	Colorectal_Cancer_R10	Dihomo-linoleate (20:2n6) levels	Colorectal Cancer	Inverse variance weighted	12.971	16	0.674878
GCST90200328	Colorectal_Cancer_R10	3-methoxytyrosine levels	Colorectal Cancer	MR Egger	18.6968	22	0.663967
GCST90200328	Colorectal_Cancer_R10	3-methoxytyrosine levels	Colorectal Cancer	Inverse variance weighted	19.8791	23	0.649195
GCST90200358	Colorectal_Cancer_R10	Arachidonate (20:4n6) levels	Colorectal Cancer	MR Egger	25.9958	26	0.463337
GCST90200358	Colorectal_Cancer_R10	Arachidonate (20:4n6) levels	Colorectal Cancer	Inverse variance weighted	27.3852	27	0.443168
GCST90200368	Colorectal_Cancer_R10	Cholesterol levels	Colorectal Cancer	MR Egger	9.0899	17	0.937399
GCST90200368	Colorectal_Cancer_R10	Cholesterol levels	Colorectal Cancer	Inverse variance weighted	9.23273	18	0.954105
GCST90200409	Colorectal_Cancer_R10	Pristanate levels	Colorectal Cancer	MR Egger	11.7446	12	0.4664
GCST90200409	Colorectal_Cancer_R10	Pristanate levels	Colorectal Cancer	Inverse variance weighted	11.8777	13	0.537699
GCST90200415	Colorectal_Cancer_R10	Serine levels	Colorectal Cancer	MR Egger	30.4239	34	0.643637
GCST90200415	Colorectal_Cancer_R10	Serine levels	Colorectal Cancer	Inverse variance weighted	30.9283	35	0.665071
GCST90200419	Colorectal_Cancer_R10	Glutamine levels	Colorectal Cancer	MR Egger	16.7833	24	0.857757
GCST90200419	Colorectal_Cancer_R10	Glutamine levels	Colorectal Cancer	Inverse variance weighted	16.871	25	0.88642
GCST90200439	Colorectal_Cancer_R10	Cysteine levels	Colorectal Cancer	MR Egger	5.81833	13	0.952515
GCST90200439	Colorectal_Cancer_R10	Cysteine levels	Colorectal Cancer	Inverse variance weighted	5.84583	14	0.970229
GCST90200486	Colorectal_Cancer_R10	X-12261 levels	Colorectal Cancer	MR Egger	20.5815	17	0.245572
GCST90200486	Colorectal_Cancer_R10	X-12261 levels	Colorectal Cancer	Inverse variance weighted	21.7737	18	0.242187
GCST90200539	Colorectal_Cancer_R10	X-14939 levels	Colorectal Cancer	MR Egger	13.0988	20	0.873104
GCST90200539	Colorectal_Cancer_R10	X-14939 levels	Colorectal Cancer	Inverse variance weighted	13.2554	21	0.899414
GCST90200575	Colorectal_Cancer_R10	X-21283 levels	Colorectal Cancer	MR Egger	17.9262	15	0.266567
GCST90200575	Colorectal_Cancer_R10	X-21283 levels	Colorectal Cancer	Inverse variance weighted	18.8796	16	0.274955
GCST90200577	Colorectal_Cancer_R10	X-21312 levels	Colorectal Cancer	MR Egger	16.7407	19	0.607428
GCST90200577	Colorectal_Cancer_R10	X-21312 levels	Colorectal Cancer	Inverse variance weighted	16.8218	20	0.66451
GCST90200655	Colorectal_Cancer_R10	X-25828 levels	Colorectal Cancer	MR Egger	16.5149	14	0.282949
GCST90200655	Colorectal_Cancer_R10	X-25828 levels	Colorectal Cancer	Inverse variance weighted	17.3216	15	0.300005
GCST90200671	Colorectal_Cancer_R10	X-26109 levels	Colorectal Cancer	MR Egger	17.8545	25	0.848504
GCST90200671	Colorectal_Cancer_R10	X-26109 levels	Colorectal Cancer	Inverse variance weighted	18.5368	26	0.85538
GCST90200768	Colorectal_Cancer_R10	Phosphate to 2'-deoxyuridine ratio	Colorectal Cancer	MR Egger	33.3863	31	0.352017
GCST90200768	Colorectal_Cancer_R10	Phosphate to 2'-deoxyuridine ratio	Colorectal Cancer	Inverse variance weighted	33.6193	32	0.388891
GCST90200795	Colorectal_Cancer_R10	Oleoyl-linoleoyl-glycerol (18:1 to 18:2) [2] to linoleoyl-arachidonoyl-glycerol (18:2 to 20:4) [2] ratio	Colorectal Cancer	MR Egger	23.8798	26	0.582838
GCST90200795	Colorectal_Cancer_R10	Oleoyl-linoleoyl-glycerol (18:1 to 18:2) [2] to linoleoyl-arachidonoyl-glycerol (18:2 to 20:4) [2] ratio	Colorectal Cancer	Inverse variance weighted	24.5112	27	0.601833
GCST90200837	Colorectal_Cancer_R10	Adenosine 5'-diphosphate (ADP) to glutamate ratio	Colorectal Cancer	MR Egger	33.624	30	0.296112
GCST90200837	Colorectal_Cancer_R10	Adenosine 5'-diphosphate (ADP) to glutamate ratio	Colorectal Cancer	Inverse variance weighted	34.1987	31	0.31663
GCST90200908	Colorectal_Cancer_R10	Retinol (Vitamin A) to linoleoyl-arachidonoyl-glycerol (18:2 to 20:4) [2] ratio	Colorectal Cancer	MR Egger	26.4199	22	0.234089
GCST90200908	Colorectal_Cancer_R10	Retinol (Vitamin A) to linoleoyl-arachidonoyl-glycerol (18:2 to 20:4) [2] ratio	Colorectal Cancer	Inverse variance weighted	31.0741	23	0.120984
GCST90200956	Colorectal_Cancer_R10	Cytidine to N-acetylglucosamine to N-acetylgalactosamine ratio	Colorectal Cancer	MR Egger	13.744	18	0.74562
GCST90200956	Colorectal_Cancer_R10	Cytidine to N-acetylglucosamine to N-acetylgalactosamine ratio	Colorectal Cancer	Inverse variance weighted	13.7441	19	0.7984
