# Supplementary material for: Genetically Predicted Immune Cell Traits Mediate the Causal Association Between Plasma Metabolites and Colorectal Cancer
Source: J Cancer. 2025 Jan 1;16(2):430–44. doi: 10.7150/jca.101011 (PMC11685676; doi:10.7150/jca.101011)
Supplement: Supplementary file 1 — Supplementary tables. [file jcav16p0430s1.zip › Supplementary table S1-S8/Table S3-Summary of MR analysis results of immune cell traits-colorectal cancer.xlsx]

## Sheet: Five_Methods
Table S3-1: Summary of MR analysis results from immune cell traits to colorectal cancer (five analysis methods)
id.exposure	id.outcome	exposure	outcome	method	nsnp	b	se	pval	lo ci	up ci	or	or lci95	or uci95	estimate
ebi-a-GCST90001476	Colorectal Cancer R10	HLA-DR++ monocyte %leukocyte	Colorectal Cancer	MR Egger	8	0.0617088	0.0667413	0.391	-0.0691041	0.192522	1.06365	0.93323	1.2123	1.0637 (0.9332-1.2123)
				Weighted median	8	0.0559269	0.0481917	0.246	-0.0385288	0.150383	1.05752	0.962204	1.16228	1.0575 (0.9622-1.1623)
				Inverse variance weighted	8	0.0723381	0.0345329	0.0362	0.00465354	0.140023	1.07502	1.00466	1.1503	1.075 (1.0047-1.1503)
				Simple mode	8	0.0606758	0.059478	0.342	-0.0559011	0.177253	1.06255	0.945633	1.19393	1.0626 (0.9456-1.1939)
				Weighted mode	8	0.0640213	0.0498995	0.24	-0.0337818	0.161824	1.06612	0.966782	1.17565	1.0661 (0.9668-1.1757)
ebi-a-GCST90001479	Colorectal Cancer R10	CD4 regulatory T cell %T cell	Colorectal Cancer	MR Egger	16	-0.0552617	0.0397114	0.186	-0.133096	0.0225726	0.946237	0.875381	1.02283	0.9462 (0.8754-1.0228)
				Weighted median	16	-0.0403879	0.0389374	0.3	-0.116705	0.0359294	0.960417	0.889848	1.03658	0.9604 (0.8898-1.0366)
				Inverse variance weighted	16	-0.0523673	0.0264515	0.0477	-0.104212	-0.000522287	0.94898	0.901034	0.999478	0.949 (0.901-0.9995)
				Simple mode	16	-0.127789	0.0640354	0.0645	-0.253299	-0.00227994	0.880039	0.776236	0.997723	0.88 (0.7762-0.9977)
				Weighted mode	16	-0.0376703	0.041641	0.38	-0.119287	0.0439462	0.96303	0.887553	1.04493	0.963 (0.8876-1.0449)
ebi-a-GCST90001483	Colorectal Cancer R10	CD39+ resting CD4 regulatory T cell Absolute Count	Colorectal Cancer	MR Egger	27	0.0143631	0.0186235	0.448	-0.0221389	0.0508651	1.01447	0.978104	1.05218	1.0145 (0.9781-1.0522)
				Weighted median	27	0.0102297	0.0167088	0.54	-0.0225195	0.0429789	1.01028	0.977732	1.04392	1.0103 (0.9777-1.0439)
				Inverse variance weighted	27	0.0270901	0.0128735	0.0353	0.00185813	0.0523221	1.02746	1.00186	1.05372	1.0275 (1.0019-1.0537)
				Simple mode	27	0.0121055	0.0255898	0.64	-0.0380505	0.0622616	1.01218	0.962664	1.06424	1.0122 (0.9627-1.0642)
				Weighted mode	27	0.016538	0.0156804	0.301	-0.0141956	0.0472716	1.01668	0.985905	1.04841	1.0167 (0.9859-1.0484)
ebi-a-GCST90001484	Colorectal Cancer R10	CD39+ resting CD4 regulatory T cell %resting CD4 regulatory T cell	Colorectal Cancer	MR Egger	26	0.0550494	0.0286146	0.0663	-0.00103522	0.111134	1.05659	0.998965	1.11754	1.0566 (0.999-1.1175)
				Weighted median	26	0.0470937	0.0269982	0.0811	-0.00582271	0.10001	1.04822	0.994194	1.10518	1.0482 (0.9942-1.1052)
				Inverse variance weighted	26	0.0525303	0.0194422	0.0069	0.0144235	0.0906371	1.05393	1.01453	1.09487	1.0539 (1.0145-1.0949)
				Simple mode	26	0.0421103	0.0446665	0.355	-0.045436	0.129657	1.04301	0.955581	1.13844	1.043 (0.9556-1.1384)
				Weighted mode	26	0.0486012	0.0257325	0.0706	-0.00183451	0.0990369	1.0498	0.998167	1.10411	1.0498 (0.9982-1.1041)
ebi-a-GCST90001485	Colorectal Cancer R10	CD39+ resting CD4 regulatory T cell %CD4 regulatory T cell	Colorectal Cancer	MR Egger	35	0.012764	0.00548131	0.0262	0.00202065	0.0235074	1.01285	1.00202	1.02379	1.0128 (1.002-1.0238)
				Weighted median	35	0.0129836	0.00578244	0.0247	0.00165006	0.0243172	1.01307	1.00165	1.02462	1.0131 (1.0017-1.0246)
				Inverse variance weighted	35	0.0120675	0.00506118	0.0171	0.00214756	0.0219874	1.01214	1.00215	1.02223	1.0121 (1.0021-1.0222)
				Simple mode	35	0.0148585	0.0223302	0.51	-0.0289087	0.0586256	1.01497	0.971505	1.06038	1.015 (0.9715-1.0604)
				Weighted mode	35	0.0131134	0.00481965	0.0102	0.00366686	0.0225599	1.0132	1.00367	1.02282	1.0132 (1.0037-1.0228)
ebi-a-GCST90001507	Colorectal Cancer R10	CD25++ CD45RA+ CD4 not regulatory T cell Absolute Count	Colorectal Cancer	MR Egger	25	-0.0639452	0.0249375	0.0173	-0.112823	-0.0150677	0.938056	0.893309	0.985045	0.9381 (0.8933-0.985)
				Weighted median	25	-0.0502306	0.0248791	0.0435	-0.0989936	-0.00146756	0.95101	0.905748	0.998534	0.951 (0.9057-0.9985)
				Inverse variance weighted	25	-0.0502763	0.0180993	0.00547	-0.0857509	-0.0148017	0.950967	0.917823	0.985307	0.951 (0.9178-0.9853)
				Simple mode	25	-0.00845927	0.0391908	0.831	-0.0852733	0.0683547	0.991576	0.918261	1.07075	0.9916 (0.9183-1.0707)
				Weighted mode	25	-0.0482908	0.023143	0.0477	-0.0936512	-0.00293047	0.952857	0.9106	0.997074	0.9529 (0.9106-0.9971)
ebi-a-GCST90001511	Colorectal Cancer R10	CD25++ CD45RA- CD4 not regulatory T cell %CD4+ T cell	Colorectal Cancer	MR Egger	24	-0.0200767	0.0170778	0.252	-0.0535491	0.0133957	0.980123	0.947859	1.01349	0.9801 (0.9479-1.0135)
				Weighted median	24	-0.0289504	0.0184584	0.117	-0.0651288	0.00722796	0.971465	0.936947	1.00725	0.9715 (0.9369-1.0073)
				Inverse variance weighted	24	-0.0324932	0.0139626	0.02	-0.0598598	-0.00512659	0.968029	0.941897	0.994887	0.968 (0.9419-0.9949)
				Simple mode	24	-0.0353727	0.041319	0.401	-0.116358	0.0456125	0.965246	0.890157	1.04667	0.9652 (0.8902-1.0467)
				Weighted mode	24	-0.0301437	0.0151124	0.0581	-0.059764	-0.00052352	0.970306	0.941987	0.999477	0.9703 (0.942-0.9995)
ebi-a-GCST90001513	Colorectal Cancer R10	CD4 regulatory T cell Absolute Count	Colorectal Cancer	MR Egger	21	-0.0451479	0.038961	0.261	-0.121511	0.0312157	0.955856	0.885581	1.03171	0.9559 (0.8856-1.0317)
				Weighted median	21	-0.0523242	0.0329512	0.112	-0.116909	0.0122602	0.949021	0.889667	1.01234	0.949 (0.8897-1.0123)
				Inverse variance weighted	21	-0.0546929	0.0239209	0.0222	-0.101578	-0.0078079	0.946776	0.903411	0.992222	0.9468 (0.9034-0.9922)
				Simple mode	21	-0.0729443	0.0514516	0.172	-0.173789	0.027901	0.929653	0.840474	1.02829	0.9297 (0.8405-1.0283)
				Weighted mode	21	-0.0578818	0.0299575	0.0676	-0.116599	0.000834982	0.943761	0.889942	1.00084	0.9438 (0.8899-1.0008)
ebi-a-GCST90001519	Colorectal Cancer R10	CD33+ HLA-DR+ CD14- %CD33+ HLA-DR+	Colorectal Cancer	MR Egger	19	-0.0387112	0.0242889	0.129	-0.0863173	0.00889503	0.962029	0.917303	1.00893	0.962 (0.9173-1.0089)
				Weighted median	19	-0.0204663	0.0227668	0.369	-0.0650893	0.0241566	0.979742	0.936984	1.02445	0.9797 (0.937-1.0245)
				Inverse variance weighted	19	-0.037047	0.0165292	0.025	-0.0694442	-0.0046497	0.963631	0.932912	0.995361	0.9636 (0.9329-0.9954)
				Simple mode	19	-0.0365018	0.0363309	0.328	-0.10771	0.0347068	0.964156	0.897888	1.03532	0.9642 (0.8979-1.0353)
				Weighted mode	19	-0.0309499	0.0234875	0.204	-0.0769853	0.0150855	0.969524	0.925903	1.0152	0.9695 (0.9259-1.0152)
ebi-a-GCST90001530	Colorectal Cancer R10	Monocytic Myeloid-Derived Suppressor Cells Absolute Count	Colorectal Cancer	MR Egger	19	-0.0302222	0.0377667	0.435	-0.104245	0.0438005	0.97023	0.901005	1.04477	0.9702 (0.901-1.0448)
				Weighted median	19	-0.0326567	0.0250838	0.193	-0.0818209	0.0165076	0.967871	0.921437	1.01664	0.9679 (0.9214-1.0166)
				Inverse variance weighted	19	-0.0408168	0.0189411	0.0312	-0.0779414	-0.00369226	0.960005	0.925019	0.996315	0.96 (0.925-0.9963)
				Simple mode	19	-0.0342893	0.0374294	0.372	-0.107651	0.0390723	0.966292	0.897941	1.03985	0.9663 (0.8979-1.0398)
				Weighted mode	19	-0.0409795	0.0276305	0.155	-0.0951352	0.0131763	0.959849	0.90925	1.01326	0.9598 (0.9093-1.0133)
ebi-a-GCST90001533	Colorectal Cancer R10	Basophil %CD33dim HLA-DR- CD66b-	Colorectal Cancer	MR Egger	20	-0.0437976	0.0436461	0.329	-0.129344	0.0417487	0.957148	0.878672	1.04263	0.9571 (0.8787-1.0426)
				Weighted median	20	-0.0668208	0.028717	0.02	-0.123106	-0.0105356	0.935363	0.88417	0.98952	0.9354 (0.8842-0.9895)
				Inverse variance weighted	20	-0.0494653	0.0212929	0.0202	-0.0911994	-0.0077312	0.951738	0.912836	0.992299	0.9517 (0.9128-0.9923)
				Simple mode	20	-0.0778132	0.0488851	0.128	-0.173628	0.0180016	0.925137	0.840609	1.01816	0.9251 (0.8406-1.0182)
				Weighted mode	20	-0.056059	0.0295356	0.073	-0.113949	0.00183085	0.945483	0.892304	1.00183	0.9455 (0.8923-1.0018)
ebi-a-GCST90001571	Colorectal Cancer R10	Effector Memory CD4-CD8- T cell %T cell	Colorectal Cancer	MR Egger	25	0.0469137	0.0391432	0.243	-0.0298069	0.123634	1.04803	0.970633	1.1316	1.048 (0.9706-1.1316)
				Weighted median	25	0.0554217	0.034918	0.112	-0.0130176	0.123861	1.05699	0.987067	1.13186	1.057 (0.9871-1.1319)
				Inverse variance weighted	25	0.0614522	0.0234816	0.00887	0.0154283	0.107476	1.06338	1.01555	1.11346	1.0634 (1.0155-1.1135)
				Simple mode	25	0.0528883	0.0521306	0.32	-0.0492876	0.155064	1.05431	0.951907	1.16773	1.0543 (0.9519-1.1677)
				Weighted mode	25	0.0484365	0.042392	0.264	-0.0346518	0.131525	1.04963	0.965942	1.14057	1.0496 (0.9659-1.1406)
ebi-a-GCST90001699	Colorectal Cancer R10	CD45RA+ CD28- CD8+ T cell %CD8+ T cell	Colorectal Cancer	MR Egger	33	0.000503151	0.000351236	0.162	-0.000185271	0.00119157	1.0005	0.999815	1.00119	1.0005 (0.9998-1.0012)
				Weighted median	33	0.000754731	0.000445891	0.0905	-0.000119217	0.00162868	1.00076	0.999881	1.00163	1.0008 (0.9999-1.0016)
				Inverse variance weighted	33	0.000765638	0.000336653	0.023	0.000105798	0.00142548	1.00077	1.00011	1.00143	1.0008 (1.0001-1.0014)
				Simple mode	33	0.00168771	0.00110324	0.136	-0.000474634	0.00385006	1.00169	0.999525	1.00386	1.0017 (0.9995-1.0039)
				Weighted mode	33	0.000662872	0.000335135	0.0566	6.00687e-06	0.00131974	1.00066	1.00001	1.00132	1.0007 (1-1.0013)
ebi-a-GCST90001716	Colorectal Cancer R10	BAFF-R on naive-mature B cell	Colorectal Cancer	MR Egger	23	0.0216316	0.0245138	0.388	-0.0264155	0.0696787	1.02187	0.97393	1.07216	1.0219 (0.9739-1.0722)
				Weighted median	23	0.0203088	0.0239107	0.396	-0.0265561	0.0671738	1.02052	0.973793	1.06948	1.0205 (0.9738-1.0695)
				Inverse variance weighted	23	0.0387454	0.0171427	0.0238	0.00514581	0.0723451	1.03951	1.00516	1.07503	1.0395 (1.0052-1.075)
				Simple mode	23	0.0950636	0.0614793	0.136	-0.0254358	0.215563	1.09973	0.974885	1.24056	1.0997 (0.9749-1.2406)
				Weighted mode	23	0.00825192	0.021923	0.71	-0.0347172	0.0512211	1.00829	0.965878	1.05256	1.0083 (0.9659-1.0526)
ebi-a-GCST90001725	Colorectal Cancer R10	CD19 on IgD+ CD24- B cell	Colorectal Cancer	MR Egger	26	-0.0350267	0.0132015	0.0139	-0.0609017	-0.00915174	0.96558	0.940916	0.99089	0.9656 (0.9409-0.9909)
				Weighted median	26	-0.025255	0.0156029	0.106	-0.0558367	0.00532671	0.975061	0.945694	1.00534	0.9751 (0.9457-1.0053)
				Inverse variance weighted	26	-0.0261689	0.0112418	0.0199	-0.0482027	-0.00413507	0.974171	0.952941	0.995873	0.9742 (0.9529-0.9959)
				Simple mode	26	-0.0282536	0.0357893	0.437	-0.0984006	0.0418934	0.972142	0.906286	1.04278	0.9721 (0.9063-1.0428)
				Weighted mode	26	-0.0259311	0.0130854	0.0586	-0.0515785	-0.000283719	0.974402	0.949729	0.999716	0.9744 (0.9497-0.9997)
ebi-a-GCST90001727	Colorectal Cancer R10	CD19 on IgD+ CD38- naive B cell	Colorectal Cancer	MR Egger	19	-0.0244167	0.0130909	0.0795	-0.0500749	0.00124155	0.975879	0.951158	1.00124	0.9759 (0.9512-1.0012)
				Weighted median	19	-0.0325565	0.0179102	0.0691	-0.0676604	0.00254744	0.967968	0.934578	1.00255	0.968 (0.9346-1.0026)
				Inverse variance weighted	19	-0.0286815	0.0111682	0.0102	-0.050571	-0.00679189	0.971726	0.950686	0.993231	0.9717 (0.9507-0.9932)
				Simple mode	19	-0.0482468	0.0371313	0.21	-0.121024	0.0245306	0.952899	0.886012	1.02483	0.9529 (0.886-1.0248)
				Weighted mode	19	-0.0259265	0.01212	0.0464	-0.0496817	-0.00217141	0.974407	0.951532	0.997831	0.9744 (0.9515-0.9978)
ebi-a-GCST90001743	Colorectal Cancer R10	CD20 on B cell	Colorectal Cancer	MR Egger	26	0.0468906	0.0223955	0.047	0.00299547	0.0907857	1.04801	1.003	1.09503	1.048 (1.003-1.095)
				Weighted median	26	0.041407	0.0218869	0.0585	-0.00149125	0.0843052	1.04228	0.99851	1.08796	1.0423 (0.9985-1.088)
				Inverse variance weighted	26	0.0473731	0.0158722	0.00284	0.0162636	0.0784826	1.04851	1.0164	1.08164	1.0485 (1.0164-1.0816)
				Simple mode	26	0.0441262	0.046813	0.355	-0.0476272	0.13588	1.04511	0.953489	1.14554	1.0451 (0.9535-1.1455)
				Weighted mode	26	0.0441262	0.0197703	0.0348	0.00537641	0.0828759	1.04511	1.00539	1.08641	1.0451 (1.0054-1.0864)
ebi-a-GCST90001754	Colorectal Cancer R10	CD20 on IgD- CD27- B cell	Colorectal Cancer	MR Egger	19	-0.0945964	0.0677291	0.18	-0.227346	0.0381527	0.90974	0.796645	1.03889	0.9097 (0.7966-1.0389)
				Weighted median	19	-0.023189	0.0407307	0.569	-0.103021	0.0566432	0.977078	0.902108	1.05828	0.9771 (0.9021-1.0583)
				Inverse variance weighted	19	-0.0580038	0.0290147	0.0456	-0.114872	-0.00113504	0.943646	0.89148	0.998866	0.9436 (0.8915-0.9989)
				Simple mode	19	-0.0426258	0.0683818	0.541	-0.176654	0.0914025	0.95827	0.83807	1.09571	0.9583 (0.8381-1.0957)
				Weighted mode	19	-0.0246453	0.0557484	0.664	-0.133912	0.0846216	0.975656	0.874667	1.08831	0.9757 (0.8747-1.0883)
ebi-a-GCST90001785	Colorectal Cancer R10	CD25 on IgD- CD24- B cell	Colorectal Cancer	MR Egger	26	0.0129417	0.0492919	0.795	-0.0836704	0.109554	1.01303	0.919734	1.11578	1.013 (0.9197-1.1158)
				Weighted median	26	0.0641676	0.0396908	0.106	-0.0136265	0.141962	1.06627	0.986466	1.15253	1.0663 (0.9865-1.1525)
				Inverse variance weighted	26	0.060305	0.0267884	0.0244	0.00779978	0.11281	1.06216	1.00783	1.11942	1.0622 (1.0078-1.1194)
				Simple mode	26	0.044328	0.0604878	0.47	-0.0742281	0.162884	1.04533	0.92846	1.1769	1.0453 (0.9285-1.1769)
				Weighted mode	26	0.0505851	0.0479824	0.302	-0.0434604	0.144631	1.05189	0.95747	1.15561	1.0519 (0.9575-1.1556)
ebi-a-GCST90001865	Colorectal Cancer R10	CD3 on CD28- CD8+ T cell	Colorectal Cancer	MR Egger	20	0.088025	0.063219	0.181	-0.0358841	0.211934	1.09202	0.964752	1.23607	1.092 (0.9648-1.2361)
				Weighted median	20	0.0896544	0.0378458	0.0178	0.0154766	0.163832	1.0938	1.0156	1.17802	1.0938 (1.0156-1.178)
				Inverse variance weighted	20	0.0668893	0.0262861	0.0109	0.0153686	0.11841	1.06918	1.01549	1.12571	1.0692 (1.0155-1.1257)
				Simple mode	20	0.116536	0.0644284	0.0863	-0.00974333	0.242816	1.1236	0.990304	1.27483	1.1236 (0.9903-1.2748)
				Weighted mode	20	0.113351	0.0541078	0.0498	0.00730014	0.219403	1.12003	1.00733	1.24533	1.12 (1.0073-1.2453)
ebi-a-GCST90001901	Colorectal Cancer R10	CD28 on CD39+ resting CD4 regulatory T cell	Colorectal Cancer	MR Egger	22	-0.0190909	0.0137273	0.18	-0.0459965	0.00781464	0.98109	0.955045	1.00785	0.9811 (0.955-1.0078)
				Weighted median	22	-0.00321911	0.0175078	0.854	-0.0375344	0.0310961	0.996786	0.963161	1.03158	0.9968 (0.9632-1.0316)
				Inverse variance weighted	22	-0.0267757	0.0120279	0.026	-0.0503505	-0.00320093	0.97358	0.950896	0.996804	0.9736 (0.9509-0.9968)
				Simple mode	22	-0.0203614	0.0390985	0.608	-0.0969945	0.0562717	0.979845	0.907561	1.05789	0.9798 (0.9076-1.0579)
				Weighted mode	22	-0.0139374	0.0138041	0.324	-0.0409934	0.0131185	0.986159	0.959836	1.0132	0.9862 (0.9598-1.0132)
ebi-a-GCST90001917	Colorectal Cancer R10	CD45 on CD8+ T cell	Colorectal Cancer	MR Egger	27	-0.00917071	0.00620281	0.152	-0.0213282	0.0029868	0.990871	0.978898	1.00299	0.9909 (0.9789-1.003)
				Weighted median	27	-0.00722828	0.00742831	0.331	-0.0217878	0.0073312	0.992798	0.978448	1.00736	0.9928 (0.9784-1.0074)
				Inverse variance weighted	27	-0.0116958	0.00561922	0.0374	-0.0227094	-0.000682081	0.988372	0.977546	0.999318	0.9884 (0.9775-0.9993)
				Simple mode	27	-0.0111597	0.0088653	0.219	-0.0285356	0.00621632	0.988902	0.971868	1.00624	0.9889 (0.9719-1.0062)
				Weighted mode	27	-0.0111597	0.00688559	0.117	-0.0246554	0.00233608	0.988902	0.975646	1.00234	0.9889 (0.9756-1.0023)
ebi-a-GCST90001922	Colorectal Cancer R10	CD127 on T cell	Colorectal Cancer	MR Egger	19	0.0018309	0.0786148	0.982	-0.152254	0.155916	1.00183	0.85877	1.16873	1.0018 (0.8588-1.1687)
				Weighted median	19	0.0603204	0.0419036	0.15	-0.0218107	0.142452	1.06218	0.978425	1.1531	1.0622 (0.9784-1.1531)
				Inverse variance weighted	19	0.0715503	0.0305183	0.0191	0.0117344	0.131366	1.07417	1.0118	1.14039	1.0742 (1.0118-1.1404)
				Simple mode	19	0.0859451	0.0637216	0.194	-0.0389492	0.210839	1.08975	0.9618	1.23471	1.0897 (0.9618-1.2347)
				Weighted mode	19	0.056153	0.0559506	0.329	-0.0535101	0.165816	1.05776	0.947896	1.18036	1.0578 (0.9479-1.1804)
ebi-a-GCST90001939	Colorectal Cancer R10	CD25 on activated CD4 regulatory T cell	Colorectal Cancer	MR Egger	17	-0.149954	0.0840209	0.0945	-0.314635	0.0147272	0.860748	0.730055	1.01484	0.8607 (0.7301-1.0148)
				Weighted median	17	-0.114283	0.0532768	0.0319	-0.218706	-0.00986032	0.892006	0.803558	0.990188	0.892 (0.8036-0.9902)
				Inverse variance weighted	17	-0.144979	0.0414548	0.00047	-0.22623	-0.0637275	0.86504	0.797534	0.938261	0.865 (0.7975-0.9383)
				Simple mode	17	-0.0803635	0.0740336	0.294	-0.225469	0.0647423	0.922781	0.798142	1.06688	0.9228 (0.7981-1.0669)
				Weighted mode	17	-0.104719	0.0621727	0.112	-0.226578	0.0171394	0.900577	0.797258	1.01729	0.9006 (0.7973-1.0173)
ebi-a-GCST90001948	Colorectal Cancer R10	CD33 on CD33dim HLA-DR+ CD11b+	Colorectal Cancer	MR Egger	23	-0.0384998	0.0221595	0.097	-0.0819324	0.00493278	0.962232	0.921334	1.00494	0.9622 (0.9213-1.0049)
				Weighted median	23	-0.0308221	0.0154178	0.0456	-0.061041	-0.000603145	0.969648	0.940785	0.999397	0.9696 (0.9408-0.9994)
				Inverse variance weighted	23	-0.0379838	0.0133977	0.00458	-0.0642434	-0.0117242	0.962729	0.937777	0.988344	0.9627 (0.9378-0.9883)
				Simple mode	23	-0.0308329	0.0396067	0.445	-0.108462	0.0467961	0.969638	0.897213	1.04791	0.9696 (0.8972-1.0479)
				Weighted mode	23	-0.0308329	0.0147853	0.0488	-0.0598121	-0.00185384	0.969638	0.941942	0.998148	0.9696 (0.9419-0.9981)
ebi-a-GCST90001949	Colorectal Cancer R10	CD33 on CD33dim HLA-DR+ CD11b-	Colorectal Cancer	MR Egger	23	-0.0459892	0.0256708	0.0876	-0.0963039	0.00432562	0.955052	0.908188	1.00433	0.9551 (0.9082-1.0043)
				Weighted median	23	-0.0317175	0.0156887	0.0432	-0.0624674	-0.000967529	0.96878	0.939444	0.999033	0.9688 (0.9394-0.999)
				Inverse variance weighted	23	-0.0341581	0.015249	0.0251	-0.0640461	-0.0042701	0.966419	0.937962	0.995739	0.9664 (0.938-0.9957)
				Simple mode	23	-0.0476989	0.0425091	0.274	-0.131017	0.0356189	0.953421	0.877203	1.03626	0.9534 (0.8772-1.0363)
				Weighted mode	23	-0.030806	0.0149017	0.0507	-0.0600133	-0.0015986	0.969664	0.941752	0.998403	0.9697 (0.9418-0.9984)
ebi-a-GCST90001953	Colorectal Cancer R10	CD33 on CD33dim HLA-DR-	Colorectal Cancer	MR Egger	20	-0.0333721	0.020403	0.119	-0.073362	0.00661785	0.967179	0.929264	1.00664	0.9672 (0.9293-1.0066)
				Weighted median	20	-0.0314731	0.0151069	0.0372	-0.0610825	-0.00186359	0.969017	0.940746	0.998138	0.969 (0.9407-0.9981)
				Inverse variance weighted	20	-0.0270334	0.0127975	0.0347	-0.0521165	-0.00195037	0.973329	0.949218	0.998052	0.9733 (0.9492-0.9981)
				Simple mode	20	-0.0290268	0.0366725	0.438	-0.100905	0.0428513	0.97139	0.904019	1.04378	0.9714 (0.904-1.0438)
				Weighted mode	20	-0.0322939	0.015337	0.0488	-0.0623545	-0.00223339	0.968222	0.93955	0.997769	0.9682 (0.9395-0.9978)
ebi-a-GCST90001956	Colorectal Cancer R10	CD33 on CD33+ HLA-DR+	Colorectal Cancer	MR Egger	23	-0.0330677	0.0175446	0.0734	-0.0674551	0.00131977	0.967473	0.93477	1.00132	0.9675 (0.9348-1.0013)
				Weighted median	23	-0.028557	0.0142557	0.0452	-0.0564981	-0.000615826	0.971847	0.945068	0.999384	0.9718 (0.9451-0.9994)
				Inverse variance weighted	23	-0.027169	0.0113103	0.0163	-0.0493372	-0.0050007	0.973197	0.95186	0.995012	0.9732 (0.9519-0.995)
				Simple mode	23	-0.0236506	0.0332627	0.485	-0.0888455	0.0415444	0.976627	0.914987	1.04242	0.9766 (0.915-1.0424)
				Weighted mode	23	-0.0294704	0.0143578	0.0522	-0.0576117	-0.00132917	0.97096	0.944016	0.998672	0.971 (0.944-0.9987)
ebi-a-GCST90001957	Colorectal Cancer R10	CD33 on CD33+ HLA-DR+ CD14-	Colorectal Cancer	MR Egger	21	-0.0454798	0.0189648	0.0269	-0.0826508	-0.00830874	0.955539	0.920673	0.991726	0.9555 (0.9207-0.9917)
				Weighted median	21	-0.0290481	0.0141688	0.0404	-0.056819	-0.00127721	0.97137	0.944765	0.998724	0.9714 (0.9448-0.9987)
				Inverse variance weighted	21	-0.0329536	0.0117263	0.00495	-0.0559371	-0.00997011	0.967583	0.945599	0.990079	0.9676 (0.9456-0.9901)
				Simple mode	21	-0.0348863	0.0325734	0.297	-0.0987302	0.0289576	0.965715	0.905987	1.02938	0.9657 (0.906-1.0294)
				Weighted mode	21	-0.0313695	0.0148752	0.0478	-0.0605249	-0.00221416	0.969117	0.94127	0.997788	0.9691 (0.9413-0.9978)
ebi-a-GCST90001958	Colorectal Cancer R10	CD4 on monocyte	Colorectal Cancer	MR Egger	15	-0.0461227	0.0404139	0.274	-0.125334	0.0330886	0.954925	0.882202	1.03364	0.9549 (0.8822-1.0336)
				Weighted median	15	-0.0573449	0.0374073	0.125	-0.130663	0.0159733	0.944268	0.877513	1.0161	0.9443 (0.8775-1.0161)
				Inverse variance weighted	15	-0.0540443	0.0270797	0.046	-0.10712	-0.000968092	0.94739	0.898417	0.999032	0.9474 (0.8984-0.999)
				Simple mode	15	-0.0508025	0.0517472	0.343	-0.152227	0.0506219	0.950466	0.858793	1.05193	0.9505 (0.8588-1.0519)
				Weighted mode	15	-0.0540854	0.0348038	0.142	-0.122301	0.01413	0.947351	0.884882	1.01423	0.9474 (0.8849-1.0142)
ebi-a-GCST90001988	Colorectal Cancer R10	HLA-DR on CD14+ CD16- monocyte	Colorectal Cancer	MR Egger	22	0.074336	0.0405898	0.082	-0.00522002	0.153892	1.07717	0.994794	1.16636	1.0772 (0.9948-1.1664)
				Weighted median	22	0.0601329	0.0247173	0.015	0.011687	0.108579	1.06198	1.01176	1.11469	1.062 (1.0118-1.1147)
				Inverse variance weighted	22	0.0434164	0.0212053	0.0406	0.00185393	0.0849788	1.04437	1.00186	1.08869	1.0444 (1.0019-1.0887)
				Simple mode	22	0.0759494	0.0488918	0.135	-0.0198786	0.171777	1.07891	0.980318	1.18741	1.0789 (0.9803-1.1874)
				Weighted mode	22	0.0415356	0.0216016	0.0682	-0.000803524	0.0838747	1.04241	0.999197	1.08749	1.0424 (0.9992-1.0875)
ebi-a-GCST90002010	Colorectal Cancer R10	HLA-DR on monocyte	Colorectal Cancer	MR Egger	17	0.0253777	0.0277298	0.375	-0.0289727	0.0797282	1.0257	0.971443	1.08299	1.0257 (0.9714-1.083)
				Weighted median	17	0.0266432	0.0214215	0.214	-0.0153429	0.0686293	1.027	0.984774	1.07104	1.027 (0.9848-1.071)
				Inverse variance weighted	17	0.0332259	0.0156479	0.0337	0.00255597	0.0638959	1.03378	1.00256	1.06598	1.0338 (1.0026-1.066)
				Simple mode	17	0.0205843	0.0306193	0.511	-0.0394295	0.080598	1.0208	0.961338	1.08394	1.0208 (0.9613-1.0839)
				Weighted mode	17	0.0266431	0.0230944	0.266	-0.0186219	0.0719082	1.027	0.98155	1.07456	1.027 (0.9816-1.0746)
ebi-a-GCST90002053	Colorectal Cancer R10	CD45 on CD33+ HLA-DR+	Colorectal Cancer	MR Egger	16	-0.0270655	0.0208777	0.216	-0.0679858	0.0138547	0.973297	0.934274	1.01395	0.9733 (0.9343-1.014)
				Weighted median	16	-0.0231295	0.020714	0.264	-0.063729	0.01747	0.977136	0.938259	1.01762	0.9771 (0.9383-1.0176)
				Inverse variance weighted	16	-0.0326408	0.0158648	0.0396	-0.0637358	-0.00154577	0.967886	0.938253	0.998455	0.9679 (0.9383-0.9985)
				Simple mode	16	-0.0119266	0.0394639	0.767	-0.0892759	0.0654227	0.988144	0.914593	1.06761	0.9881 (0.9146-1.0676)
				Weighted mode	16	-0.0218545	0.0180734	0.245	-0.0572784	0.0135694	0.978383	0.944331	1.01366	0.9784 (0.9443-1.0137)
ebi-a-GCST90002054	Colorectal Cancer R10	CD8 on Central Memory CD8+ T cell	Colorectal Cancer	MR Egger	14	-0.1351	0.0845172	0.136	-0.300754	0.0305538	0.873629	0.74026	1.03103	0.8736 (0.7403-1.031)
				Weighted median	14	-0.0567277	0.0438788	0.196	-0.14273	0.0292748	0.944851	0.866988	1.02971	0.9449 (0.867-1.0297)
				Inverse variance weighted	14	-0.0823171	0.0329366	0.0124	-0.146873	-0.0177614	0.92098	0.863404	0.982395	0.921 (0.8634-0.9824)
				Simple mode	14	-0.0462981	0.0628824	0.475	-0.169548	0.0769515	0.954757	0.844047	1.07999	0.9548 (0.844-1.08)
				Weighted mode	14	-0.0517129	0.0504461	0.324	-0.150587	0.0471614	0.949601	0.860203	1.04829	0.9496 (0.8602-1.0483)
ebi-a-GCST90002056	Colorectal Cancer R10	CD8 on Effector Memory CD8+ T cell	Colorectal Cancer	MR Egger	24	-0.0702171	0.0457165	0.139	-0.159821	0.0193872	0.932191	0.852296	1.01958	0.9322 (0.8523-1.0196)
				Weighted median	24	-0.0885202	0.0345152	0.0103	-0.15617	-0.0208703	0.915285	0.855414	0.979346	0.9153 (0.8554-0.9793)
				Inverse variance weighted	24	-0.053578	0.0254482	0.0353	-0.103457	-0.00369947	0.947832	0.901715	0.996307	0.9478 (0.9017-0.9963)
				Simple mode	24	-0.0346262	0.0546611	0.533	-0.141762	0.0725095	0.965966	0.867828	1.0752	0.966 (0.8678-1.0752)
				Weighted mode	24	-0.0969484	0.0365024	0.0141	-0.168493	-0.0254036	0.907603	0.844937	0.974916	0.9076 (0.8449-0.9749)
ebi-a-GCST90002074	Colorectal Cancer R10	SSC-A on CD14+ monocyte	Colorectal Cancer	MR Egger	23	0.0462954	0.0368819	0.223	-0.0259932	0.118584	1.04738	0.974342	1.1259	1.0474 (0.9743-1.1259)
				Weighted median	23	0.0732197	0.0324451	0.024	0.00962734	0.136812	1.07597	1.00967	1.14661	1.076 (1.0097-1.1466)
				Inverse variance weighted	23	0.0564119	0.0225346	0.0123	0.012244	0.10058	1.05803	1.01232	1.10581	1.058 (1.0123-1.1058)
				Simple mode	23	0.114238	0.0599091	0.0697	-0.00318407	0.23166	1.12102	0.996821	1.26069	1.121 (0.9968-1.2607)
				Weighted mode	23	0.0821482	0.0358703	0.032	0.0118424	0.152454	1.08562	1.01191	1.16469	1.0856 (1.0119-1.1647)

## Sheet: MR-PRESSO
Table S3-2: Summary of MR analysis results from immune cell traits to colorectal cancer (MR-PRESSO analysis)
id.exposure	id.outcome	exposure	outcome	MR.Analysis	Causal.Estimate	Sd	T-stat	P-value	Outlier	globalP
ebi-a-GCST90001476	Colorectal Cancer R10	HLA-DR++ monocyte %leukocyte	Colorectal Cancer	Raw	0.0723381	0.0286959	2.52085	0.0397611		0.705
ebi-a-GCST90001476	Colorectal Cancer R10	HLA-DR++ monocyte %leukocyte	Colorectal Cancer	Outlier-corrected					NA
ebi-a-GCST90001479	Colorectal Cancer R10	CD4 regulatory T cell %T cell	Colorectal Cancer	Raw	-0.0523673	0.0242932	-2.15564	0.0477618		0.675
ebi-a-GCST90001479	Colorectal Cancer R10	CD4 regulatory T cell %T cell	Colorectal Cancer	Outlier-corrected					NA
ebi-a-GCST90001483	Colorectal Cancer R10	CD39+ resting CD4 regulatory T cell Absolute Count	Colorectal Cancer	Raw	0.0270901	0.0128735	2.10434	0.0451695		0.416
ebi-a-GCST90001483	Colorectal Cancer R10	CD39+ resting CD4 regulatory T cell Absolute Count	Colorectal Cancer	Outlier-corrected					NA
ebi-a-GCST90001484	Colorectal Cancer R10	CD39+ resting CD4 regulatory T cell %resting CD4 regulatory T cell	Colorectal Cancer	Raw	0.0525303	0.0194422	2.70187	0.0122054		0.406
ebi-a-GCST90001484	Colorectal Cancer R10	CD39+ resting CD4 regulatory T cell %resting CD4 regulatory T cell	Colorectal Cancer	Outlier-corrected					NA
ebi-a-GCST90001485	Colorectal Cancer R10	CD39+ resting CD4 regulatory T cell %CD4 regulatory T cell	Colorectal Cancer	Raw	0.0120675	0.00506118	2.38432	0.0228341		0.201
ebi-a-GCST90001485	Colorectal Cancer R10	CD39+ resting CD4 regulatory T cell %CD4 regulatory T cell	Colorectal Cancer	Outlier-corrected					NA
ebi-a-GCST90001507	Colorectal Cancer R10	CD25++ CD45RA+ CD4 not regulatory T cell Absolute Count	Colorectal Cancer	Raw	-0.0502763	0.0180993	-2.77781	0.0104537		0.306
ebi-a-GCST90001507	Colorectal Cancer R10	CD25++ CD45RA+ CD4 not regulatory T cell Absolute Count	Colorectal Cancer	Outlier-corrected					NA
ebi-a-GCST90001511	Colorectal Cancer R10	CD25++ CD45RA- CD4 not regulatory T cell %CD4+ T cell	Colorectal Cancer	Raw	-0.0324932	0.0128494	-2.52877	0.0187623		0.745
ebi-a-GCST90001511	Colorectal Cancer R10	CD25++ CD45RA- CD4 not regulatory T cell %CD4+ T cell	Colorectal Cancer	Outlier-corrected					NA
ebi-a-GCST90001513	Colorectal Cancer R10	CD4 regulatory T cell Absolute Count	Colorectal Cancer	Raw	-0.0546929	0.0239209	-2.2864	0.0332708		0.325
ebi-a-GCST90001513	Colorectal Cancer R10	CD4 regulatory T cell Absolute Count	Colorectal Cancer	Outlier-corrected					NA
ebi-a-GCST90001519	Colorectal Cancer R10	CD33+ HLA-DR+ CD14- %CD33+ HLA-DR+	Colorectal Cancer	Raw	-0.037047	0.013884	-2.66832	0.0156697		0.836
ebi-a-GCST90001519	Colorectal Cancer R10	CD33+ HLA-DR+ CD14- %CD33+ HLA-DR+	Colorectal Cancer	Outlier-corrected					NA
ebi-a-GCST90001530	Colorectal Cancer R10	Monocytic Myeloid-Derived Suppressor Cells Absolute Count	Colorectal Cancer	Raw	-0.0408168	0.0189411	-2.15493	0.0449563		0.201
ebi-a-GCST90001530	Colorectal Cancer R10	Monocytic Myeloid-Derived Suppressor Cells Absolute Count	Colorectal Cancer	Outlier-corrected					NA
ebi-a-GCST90001533	Colorectal Cancer R10	Basophil %CD33dim HLA-DR- CD66b-	Colorectal Cancer	Raw	-0.0494653	0.0212929	-2.32309	0.0314271		0.265
ebi-a-GCST90001533	Colorectal Cancer R10	Basophil %CD33dim HLA-DR- CD66b-	Colorectal Cancer	Outlier-corrected					NA
ebi-a-GCST90001571	Colorectal Cancer R10	Effector Memory CD4-CD8- T cell %T cell	Colorectal Cancer	Raw	0.0614522	0.0234816	2.61704	0.0151103		0.419
ebi-a-GCST90001571	Colorectal Cancer R10	Effector Memory CD4-CD8- T cell %T cell	Colorectal Cancer	Outlier-corrected					NA
ebi-a-GCST90001699	Colorectal Cancer R10	CD45RA+ CD28- CD8+ T cell %CD8+ T cell	Colorectal Cancer	Raw	0.000765638	0.000336653	2.27426	0.0297949		0.253
ebi-a-GCST90001699	Colorectal Cancer R10	CD45RA+ CD28- CD8+ T cell %CD8+ T cell	Colorectal Cancer	Outlier-corrected					NA
ebi-a-GCST90001716	Colorectal Cancer R10	BAFF-R on naive-mature B cell	Colorectal Cancer	Raw	0.0387454	0.0171427	2.26018	0.0340489		0.404
ebi-a-GCST90001716	Colorectal Cancer R10	BAFF-R on naive-mature B cell	Colorectal Cancer	Outlier-corrected					NA
ebi-a-GCST90001725	Colorectal Cancer R10	CD19 on IgD+ CD24- B cell	Colorectal Cancer	Raw	-0.0261689	0.0102599	-2.5506	0.0172578		0.738
ebi-a-GCST90001725	Colorectal Cancer R10	CD19 on IgD+ CD24- B cell	Colorectal Cancer	Outlier-corrected					NA
ebi-a-GCST90001727	Colorectal Cancer R10	CD19 on IgD+ CD38- naive B cell	Colorectal Cancer	Raw	-0.0286815	0.00997889	-2.87421	0.0100915		0.745
ebi-a-GCST90001727	Colorectal Cancer R10	CD19 on IgD+ CD38- naive B cell	Colorectal Cancer	Outlier-corrected					NA
ebi-a-GCST90001743	Colorectal Cancer R10	CD20 on B cell	Colorectal Cancer	Raw	0.0473731	0.0158722	2.98466	0.00626462		0.376
ebi-a-GCST90001743	Colorectal Cancer R10	CD20 on B cell	Colorectal Cancer	Outlier-corrected					NA
ebi-a-GCST90001754	Colorectal Cancer R10	CD20 on IgD- CD27- B cell	Colorectal Cancer	Raw	-0.0580038	0.0290147	-1.99912	0.0609245		0.397
ebi-a-GCST90001754	Colorectal Cancer R10	CD20 on IgD- CD27- B cell	Colorectal Cancer	Outlier-corrected					NA
ebi-a-GCST90001785	Colorectal Cancer R10	CD25 on IgD- CD24- B cell	Colorectal Cancer	Raw	0.060305	0.0260999	2.31055	0.0293935		0.564
ebi-a-GCST90001785	Colorectal Cancer R10	CD25 on IgD- CD24- B cell	Colorectal Cancer	Outlier-corrected					NA
ebi-a-GCST90001865	Colorectal Cancer R10	CD3 on CD28- CD8+ T cell	Colorectal Cancer	Raw	0.0668893	0.0248544	2.69125	0.0144597		0.633
ebi-a-GCST90001865	Colorectal Cancer R10	CD3 on CD28- CD8+ T cell	Colorectal Cancer	Outlier-corrected					NA
ebi-a-GCST90001901	Colorectal Cancer R10	CD28 on CD39+ resting CD4 regulatory T cell	Colorectal Cancer	Raw	-0.0267757	0.0109272	-2.45037	0.0231213		0.644
ebi-a-GCST90001901	Colorectal Cancer R10	CD28 on CD39+ resting CD4 regulatory T cell	Colorectal Cancer	Outlier-corrected					NA
ebi-a-GCST90001917	Colorectal Cancer R10	CD45 on CD8+ T cell	Colorectal Cancer	Raw	-0.0116958	0.0044507	-2.62785	0.014226		0.936
ebi-a-GCST90001917	Colorectal Cancer R10	CD45 on CD8+ T cell	Colorectal Cancer	Outlier-corrected					NA
ebi-a-GCST90001922	Colorectal Cancer R10	CD127 on T cell	Colorectal Cancer	Raw	0.0715503	0.029141	2.45531	0.0244734		0.604
ebi-a-GCST90001922	Colorectal Cancer R10	CD127 on T cell	Colorectal Cancer	Outlier-corrected					NA
ebi-a-GCST90001939	Colorectal Cancer R10	CD25 on activated CD4 regulatory T cell	Colorectal Cancer	Raw	-0.144979	0.0414548	-3.49728	0.00298065		0.224
ebi-a-GCST90001939	Colorectal Cancer R10	CD25 on activated CD4 regulatory T cell	Colorectal Cancer	Outlier-corrected					NA
ebi-a-GCST90001948	Colorectal Cancer R10	CD33 on CD33dim HLA-DR+ CD11b+	Colorectal Cancer	Raw	-0.0379838	0.0133977	-2.83509	0.00963483		0.471
ebi-a-GCST90001948	Colorectal Cancer R10	CD33 on CD33dim HLA-DR+ CD11b+	Colorectal Cancer	Outlier-corrected					NA
ebi-a-GCST90001949	Colorectal Cancer R10	CD33 on CD33dim HLA-DR+ CD11b-	Colorectal Cancer	Raw	-0.0341581	0.015249	-2.24003	0.0355173		0.19
ebi-a-GCST90001949	Colorectal Cancer R10	CD33 on CD33dim HLA-DR+ CD11b-	Colorectal Cancer	Outlier-corrected					NA
ebi-a-GCST90001953	Colorectal Cancer R10	CD33 on CD33dim HLA-DR-	Colorectal Cancer	Raw	-0.0270334	0.0109938	-2.45896	0.0236994		0.816
ebi-a-GCST90001953	Colorectal Cancer R10	CD33 on CD33dim HLA-DR-	Colorectal Cancer	Outlier-corrected					NA
ebi-a-GCST90001956	Colorectal Cancer R10	CD33 on CD33+ HLA-DR+	Colorectal Cancer	Raw	-0.027169	0.0108821	-2.49666	0.020516		0.623
ebi-a-GCST90001956	Colorectal Cancer R10	CD33 on CD33+ HLA-DR+	Colorectal Cancer	Outlier-corrected					NA
ebi-a-GCST90001957	Colorectal Cancer R10	CD33 on CD33+ HLA-DR+ CD14-	Colorectal Cancer	Raw	-0.0329536	0.0109489	-3.00976	0.00692215		0.677
ebi-a-GCST90001957	Colorectal Cancer R10	CD33 on CD33+ HLA-DR+ CD14-	Colorectal Cancer	Outlier-corrected					NA
ebi-a-GCST90001958	Colorectal Cancer R10	CD4 on monocyte	Colorectal Cancer	Raw	-0.0540443	0.0270797	-1.99575	0.0657956		0.447
ebi-a-GCST90001958	Colorectal Cancer R10	CD4 on monocyte	Colorectal Cancer	Outlier-corrected					NA
ebi-a-GCST90001988	Colorectal Cancer R10	HLA-DR on CD14+ CD16- monocyte	Colorectal Cancer	Raw	0.0434164	0.0212053	2.04743	0.0533304		0.211
ebi-a-GCST90001988	Colorectal Cancer R10	HLA-DR on CD14+ CD16- monocyte	Colorectal Cancer	Outlier-corrected					NA
ebi-a-GCST90002010	Colorectal Cancer R10	HLA-DR on monocyte	Colorectal Cancer	Raw	0.0332259	0.0152787	2.17465	0.045001		0.563
ebi-a-GCST90002010	Colorectal Cancer R10	HLA-DR on monocyte	Colorectal Cancer	Outlier-corrected					NA
ebi-a-GCST90002053	Colorectal Cancer R10	CD45 on CD33+ HLA-DR+	Colorectal Cancer	Raw	-0.0326408	0.0158648	-2.05743	0.0574642		0.394
ebi-a-GCST90002053	Colorectal Cancer R10	CD45 on CD33+ HLA-DR+	Colorectal Cancer	Outlier-corrected					NA
ebi-a-GCST90002054	Colorectal Cancer R10	CD8 on Central Memory CD8+ T cell	Colorectal Cancer	Raw	-0.0823171	0.0242308	-3.39721	0.00476781		0.925
ebi-a-GCST90002054	Colorectal Cancer R10	CD8 on Central Memory CD8+ T cell	Colorectal Cancer	Outlier-corrected					NA
ebi-a-GCST90002056	Colorectal Cancer R10	CD8 on Effector Memory CD8+ T cell	Colorectal Cancer	Raw	-0.053578	0.0254482	-2.10537	0.0463834		0.129
ebi-a-GCST90002056	Colorectal Cancer R10	CD8 on Effector Memory CD8+ T cell	Colorectal Cancer	Outlier-corrected					NA
ebi-a-GCST90002074	Colorectal Cancer R10	SSC-A on CD14+ monocyte	Colorectal Cancer	Raw	0.0564119	0.0224129	2.51694	0.0196266		0.506
ebi-a-GCST90002074	Colorectal Cancer R10	SSC-A on CD14+ monocyte	Colorectal Cancer	Outlier-corrected					NA

## Sheet: pleiotropy
Table S3-3: Summary of MR analysis results from immune cell traits to colorectal cancer (pleiotropy analysis)
id.exposure	id.outcome	exposure	outcome	egger intercept	se	pval
ebi-a-GCST90001476	Colorectal Cancer R10	HLA-DR++ monocyte %leukocyte	Colorectal Cancer	0.00321525	0.0172761	0.858491
ebi-a-GCST90001479	Colorectal Cancer R10	CD4 regulatory T cell %T cell	Colorectal Cancer	0.000942744	0.00964749	0.923541
ebi-a-GCST90001483	Colorectal Cancer R10	CD39+ resting CD4 regulatory T cell Absolute Count	Colorectal Cancer	0.00830383	0.00876461	0.35249
ebi-a-GCST90001484	Colorectal Cancer R10	CD39+ resting CD4 regulatory T cell %resting CD4 regulatory T cell	Colorectal Cancer	-0.00110016	0.00900633	0.903794
ebi-a-GCST90001485	Colorectal Cancer R10	CD39+ resting CD4 regulatory T cell %CD4 regulatory T cell	Colorectal Cancer	-0.00234016	0.00651107	0.721577
ebi-a-GCST90001507	Colorectal Cancer R10	CD25++ CD45RA+ CD4 not regulatory T cell Absolute Count	Colorectal Cancer	0.00887048	0.0110396	0.429902
ebi-a-GCST90001511	Colorectal Cancer R10	CD25++ CD45RA- CD4 not regulatory T cell %CD4+ T cell	Colorectal Cancer	-0.010779	0.00853666	0.219925
ebi-a-GCST90001513	Colorectal Cancer R10	CD4 regulatory T cell Absolute Count	Colorectal Cancer	-0.00361801	0.0114892	0.756266
ebi-a-GCST90001519	Colorectal Cancer R10	CD33+ HLA-DR+ CD14- %CD33+ HLA-DR+	Colorectal Cancer	0.000861182	0.00920953	0.926592
ebi-a-GCST90001530	Colorectal Cancer R10	Monocytic Myeloid-Derived Suppressor Cells Absolute Count	Colorectal Cancer	-0.00375068	0.0114651	0.747557
ebi-a-GCST90001533	Colorectal Cancer R10	Basophil %CD33dim HLA-DR- CD66b-	Colorectal Cancer	-0.00185697	0.0123768	0.882405
ebi-a-GCST90001571	Colorectal Cancer R10	Effector Memory CD4-CD8- T cell %T cell	Colorectal Cancer	0.00459658	0.00980768	0.643716
ebi-a-GCST90001699	Colorectal Cancer R10	CD45RA+ CD28- CD8+ T cell %CD8+ T cell	Colorectal Cancer	0.0128436	0.00670268	0.0646028
ebi-a-GCST90001716	Colorectal Cancer R10	BAFF-R on naive-mature B cell	Colorectal Cancer	0.0096653	0.00988685	0.339404
ebi-a-GCST90001725	Colorectal Cancer R10	CD19 on IgD+ CD24- B cell	Colorectal Cancer	0.00882388	0.00689469	0.212846
ebi-a-GCST90001727	Colorectal Cancer R10	CD19 on IgD+ CD38- naive B cell	Colorectal Cancer	-0.00443012	0.00709446	0.540624
ebi-a-GCST90001743	Colorectal Cancer R10	CD20 on B cell	Colorectal Cancer	0.000227578	0.0072935	0.975366
ebi-a-GCST90001754	Colorectal Cancer R10	CD20 on IgD- CD27- B cell	Colorectal Cancer	0.00837772	0.0139532	0.55615
ebi-a-GCST90001785	Colorectal Cancer R10	CD25 on IgD- CD24- B cell	Colorectal Cancer	0.0103703	0.0090596	0.263633
ebi-a-GCST90001865	Colorectal Cancer R10	CD3 on CD28- CD8+ T cell	Colorectal Cancer	-0.00457513	0.0124456	0.717451
ebi-a-GCST90001901	Colorectal Cancer R10	CD28 on CD39+ resting CD4 regulatory T cell	Colorectal Cancer	-0.0093878	0.0080819	0.259081
ebi-a-GCST90001917	Colorectal Cancer R10	CD45 on CD8+ T cell	Colorectal Cancer	-0.00665807	0.00692591	0.345594
ebi-a-GCST90001922	Colorectal Cancer R10	CD127 on T cell	Colorectal Cancer	0.0146462	0.0152197	0.349379
ebi-a-GCST90001939	Colorectal Cancer R10	CD25 on activated CD4 regulatory T cell	Colorectal Cancer	0.00129236	0.0187817	0.94605
ebi-a-GCST90001948	Colorectal Cancer R10	CD33 on CD33dim HLA-DR+ CD11b+	Colorectal Cancer	0.000281998	0.00951262	0.97663
ebi-a-GCST90001949	Colorectal Cancer R10	CD33 on CD33dim HLA-DR+ CD11b-	Colorectal Cancer	0.00635131	0.0109913	0.569512
ebi-a-GCST90001953	Colorectal Cancer R10	CD33 on CD33dim HLA-DR-	Colorectal Cancer	0.00409684	0.0102705	0.694663
ebi-a-GCST90001956	Colorectal Cancer R10	CD33 on CD33+ HLA-DR+	Colorectal Cancer	0.00382621	0.0086999	0.664575
ebi-a-GCST90001957	Colorectal Cancer R10	CD33 on CD33+ HLA-DR+ CD14-	Colorectal Cancer	0.00808658	0.0096223	0.411136
ebi-a-GCST90001958	Colorectal Cancer R10	CD4 on monocyte	Colorectal Cancer	-0.00291793	0.0107268	0.789877
ebi-a-GCST90001988	Colorectal Cancer R10	HLA-DR on CD14+ CD16- monocyte	Colorectal Cancer	-0.012771	0.0142696	0.381445
ebi-a-GCST90002010	Colorectal Cancer R10	HLA-DR on monocyte	Colorectal Cancer	0.00417496	0.0121526	0.735957
ebi-a-GCST90002053	Colorectal Cancer R10	CD45 on CD33+ HLA-DR+	Colorectal Cancer	-0.00423693	0.00989956	0.675168
ebi-a-GCST90002054	Colorectal Cancer R10	CD8 on Central Memory CD8+ T cell	Colorectal Cancer	0.0129902	0.0191557	0.510552
ebi-a-GCST90002056	Colorectal Cancer R10	CD8 on Effector Memory CD8+ T cell	Colorectal Cancer	0.00495309	0.011213	0.662998
ebi-a-GCST90002074	Colorectal Cancer R10	SSC-A on CD14+ monocyte	Colorectal Cancer	0.00329138	0.00941292	0.730071

## Sheet: heterogeneity
Table S3-4: Summary of MR analysis results from immune cell traits to colorectal cancer (heterogeneity analysis)
id.exposure	id.outcome	exposure	outcome	method	Q	Q df	Q pval
ebi-a-GCST90001476	Colorectal Cancer R10	HLA-DR++ monocyte %leukocyte	Colorectal Cancer	MR Egger	4.79897	6	0.569844
ebi-a-GCST90001476	Colorectal Cancer R10	HLA-DR++ monocyte %leukocyte	Colorectal Cancer	Inverse variance weighted	4.83361	7	0.680261
ebi-a-GCST90001479	Colorectal Cancer R10	CD4 regulatory T cell %T cell	Colorectal Cancer	MR Egger	12.6425	14	0.55485
ebi-a-GCST90001479	Colorectal Cancer R10	CD4 regulatory T cell %T cell	Colorectal Cancer	Inverse variance weighted	12.652	15	0.629157
ebi-a-GCST90001483	Colorectal Cancer R10	CD39+ resting CD4 regulatory T cell Absolute Count	Colorectal Cancer	MR Egger	26.6806	25	0.372025
ebi-a-GCST90001483	Colorectal Cancer R10	CD39+ resting CD4 regulatory T cell Absolute Count	Colorectal Cancer	Inverse variance weighted	27.6386	26	0.376468
ebi-a-GCST90001484	Colorectal Cancer R10	CD39+ resting CD4 regulatory T cell %resting CD4 regulatory T cell	Colorectal Cancer	MR Egger	27.1079	24	0.29945
ebi-a-GCST90001484	Colorectal Cancer R10	CD39+ resting CD4 regulatory T cell %resting CD4 regulatory T cell	Colorectal Cancer	Inverse variance weighted	27.1247	25	0.349682
ebi-a-GCST90001485	Colorectal Cancer R10	CD39+ resting CD4 regulatory T cell %CD4 regulatory T cell	Colorectal Cancer	MR Egger	46.3379	33	0.0616317
ebi-a-GCST90001485	Colorectal Cancer R10	CD39+ resting CD4 regulatory T cell %CD4 regulatory T cell	Colorectal Cancer	Inverse variance weighted	46.5193	34	0.0745696
ebi-a-GCST90001507	Colorectal Cancer R10	CD25++ CD45RA+ CD4 not regulatory T cell Absolute Count	Colorectal Cancer	MR Egger	27.8542	23	0.221346
ebi-a-GCST90001507	Colorectal Cancer R10	CD25++ CD45RA+ CD4 not regulatory T cell Absolute Count	Colorectal Cancer	Inverse variance weighted	28.6361	24	0.234128
ebi-a-GCST90001511	Colorectal Cancer R10	CD25++ CD45RA- CD4 not regulatory T cell %CD4+ T cell	Colorectal Cancer	MR Egger	17.8846	22	0.712808
ebi-a-GCST90001511	Colorectal Cancer R10	CD25++ CD45RA- CD4 not regulatory T cell %CD4+ T cell	Colorectal Cancer	Inverse variance weighted	19.4789	23	0.673103
ebi-a-GCST90001513	Colorectal Cancer R10	CD4 regulatory T cell Absolute Count	Colorectal Cancer	MR Egger	23.5025	19	0.215932
ebi-a-GCST90001513	Colorectal Cancer R10	CD4 regulatory T cell Absolute Count	Colorectal Cancer	Inverse variance weighted	23.6252	20	0.259149
ebi-a-GCST90001519	Colorectal Cancer R10	CD33+ HLA-DR+ CD14- %CD33+ HLA-DR+	Colorectal Cancer	MR Egger	12.6911	17	0.756608
ebi-a-GCST90001519	Colorectal Cancer R10	CD33+ HLA-DR+ CD14- %CD33+ HLA-DR+	Colorectal Cancer	Inverse variance weighted	12.6998	18	0.809088
ebi-a-GCST90001530	Colorectal Cancer R10	Monocytic Myeloid-Derived Suppressor Cells Absolute Count	Colorectal Cancer	MR Egger	22.2473	17	0.175394
ebi-a-GCST90001530	Colorectal Cancer R10	Monocytic Myeloid-Derived Suppressor Cells Absolute Count	Colorectal Cancer	Inverse variance weighted	22.3874	18	0.215241
ebi-a-GCST90001533	Colorectal Cancer R10	Basophil %CD33dim HLA-DR- CD66b-	Colorectal Cancer	MR Egger	23.3959	18	0.175832
ebi-a-GCST90001533	Colorectal Cancer R10	Basophil %CD33dim HLA-DR- CD66b-	Colorectal Cancer	Inverse variance weighted	23.4251	19	0.219135
ebi-a-GCST90001571	Colorectal Cancer R10	Effector Memory CD4-CD8- T cell %T cell	Colorectal Cancer	MR Egger	24.7271	23	0.364508
ebi-a-GCST90001571	Colorectal Cancer R10	Effector Memory CD4-CD8- T cell %T cell	Colorectal Cancer	Inverse variance weighted	24.9633	24	0.40776
ebi-a-GCST90001699	Colorectal Cancer R10	CD45RA+ CD28- CD8+ T cell %CD8+ T cell	Colorectal Cancer	MR Egger	34.967	31	0.28511
ebi-a-GCST90001699	Colorectal Cancer R10	CD45RA+ CD28- CD8+ T cell %CD8+ T cell	Colorectal Cancer	Inverse variance weighted	39.1086	32	0.180832
ebi-a-GCST90001716	Colorectal Cancer R10	BAFF-R on naive-mature B cell	Colorectal Cancer	MR Egger	21.8333	21	0.409172
ebi-a-GCST90001716	Colorectal Cancer R10	BAFF-R on naive-mature B cell	Colorectal Cancer	Inverse variance weighted	22.8269	22	0.41156
ebi-a-GCST90001725	Colorectal Cancer R10	CD19 on IgD+ CD24- B cell	Colorectal Cancer	MR Egger	19.1858	24	0.742008
ebi-a-GCST90001725	Colorectal Cancer R10	CD19 on IgD+ CD24- B cell	Colorectal Cancer	Inverse variance weighted	20.8237	25	0.702396
ebi-a-GCST90001727	Colorectal Cancer R10	CD19 on IgD+ CD38- naive B cell	Colorectal Cancer	MR Egger	13.9807	17	0.668471
ebi-a-GCST90001727	Colorectal Cancer R10	CD19 on IgD+ CD38- naive B cell	Colorectal Cancer	Inverse variance weighted	14.3706	18	0.704633
ebi-a-GCST90001743	Colorectal Cancer R10	CD20 on B cell	Colorectal Cancer	MR Egger	28.7931	24	0.228013
ebi-a-GCST90001743	Colorectal Cancer R10	CD20 on B cell	Colorectal Cancer	Inverse variance weighted	28.7943	25	0.272606
ebi-a-GCST90001754	Colorectal Cancer R10	CD20 on IgD- CD27- B cell	Colorectal Cancer	MR Egger	19.0279	17	0.326934
ebi-a-GCST90001754	Colorectal Cancer R10	CD20 on IgD- CD27- B cell	Colorectal Cancer	Inverse variance weighted	19.4314	18	0.365724
ebi-a-GCST90001785	Colorectal Cancer R10	CD25 on IgD- CD24- B cell	Colorectal Cancer	MR Egger	22.4212	24	0.554143
ebi-a-GCST90001785	Colorectal Cancer R10	CD25 on IgD- CD24- B cell	Colorectal Cancer	Inverse variance weighted	23.7315	25	0.53493
ebi-a-GCST90001865	Colorectal Cancer R10	CD3 on CD28- CD8+ T cell	Colorectal Cancer	MR Egger	16.8516	18	0.533331
ebi-a-GCST90001865	Colorectal Cancer R10	CD3 on CD28- CD8+ T cell	Colorectal Cancer	Inverse variance weighted	16.9867	19	0.590768
ebi-a-GCST90001901	Colorectal Cancer R10	CD28 on CD39+ resting CD4 regulatory T cell	Colorectal Cancer	MR Egger	15.983	20	0.717677
ebi-a-GCST90001901	Colorectal Cancer R10	CD28 on CD39+ resting CD4 regulatory T cell	Colorectal Cancer	Inverse variance weighted	17.3323	21	0.690777
ebi-a-GCST90001917	Colorectal Cancer R10	CD45 on CD8+ T cell	Colorectal Cancer	MR Egger	15.3867	25	0.931873
ebi-a-GCST90001917	Colorectal Cancer R10	CD45 on CD8+ T cell	Colorectal Cancer	Inverse variance weighted	16.3109	26	0.92843
ebi-a-GCST90001922	Colorectal Cancer R10	CD127 on T cell	Colorectal Cancer	MR Egger	15.4859	17	0.560523
ebi-a-GCST90001922	Colorectal Cancer R10	CD127 on T cell	Colorectal Cancer	Inverse variance weighted	16.412	18	0.563817
ebi-a-GCST90001939	Colorectal Cancer R10	CD25 on activated CD4 regulatory T cell	Colorectal Cancer	MR Egger	21.4661	15	0.122586
ebi-a-GCST90001939	Colorectal Cancer R10	CD25 on activated CD4 regulatory T cell	Colorectal Cancer	Inverse variance weighted	21.4729	16	0.161041
ebi-a-GCST90001948	Colorectal Cancer R10	CD33 on CD33dim HLA-DR+ CD11b+	Colorectal Cancer	MR Egger	23.495	21	0.318165
ebi-a-GCST90001948	Colorectal Cancer R10	CD33 on CD33dim HLA-DR+ CD11b+	Colorectal Cancer	Inverse variance weighted	23.496	22	0.374192
ebi-a-GCST90001949	Colorectal Cancer R10	CD33 on CD33dim HLA-DR+ CD11b-	Colorectal Cancer	MR Egger	30.1477	21	0.0890596
ebi-a-GCST90001949	Colorectal Cancer R10	CD33 on CD33dim HLA-DR+ CD11b-	Colorectal Cancer	Inverse variance weighted	30.6271	22	0.104003
ebi-a-GCST90001953	Colorectal Cancer R10	CD33 on CD33dim HLA-DR-	Colorectal Cancer	MR Egger	13.8626	18	0.738001
ebi-a-GCST90001953	Colorectal Cancer R10	CD33 on CD33dim HLA-DR-	Colorectal Cancer	Inverse variance weighted	14.0218	19	0.782421
ebi-a-GCST90001956	Colorectal Cancer R10	CD33 on CD33+ HLA-DR+	Colorectal Cancer	MR Egger	20.1722	21	0.510379
ebi-a-GCST90001956	Colorectal Cancer R10	CD33 on CD33+ HLA-DR+	Colorectal Cancer	Inverse variance weighted	20.3656	22	0.560181
ebi-a-GCST90001957	Colorectal Cancer R10	CD33 on CD33+ HLA-DR+ CD14-	Colorectal Cancer	MR Egger	16.73	19	0.608155
ebi-a-GCST90001957	Colorectal Cancer R10	CD33 on CD33+ HLA-DR+ CD14-	Colorectal Cancer	Inverse variance weighted	17.4363	20	0.624491
ebi-a-GCST90001958	Colorectal Cancer R10	CD4 on monocyte	Colorectal Cancer	MR Egger	15.6948	13	0.266005
ebi-a-GCST90001958	Colorectal Cancer R10	CD4 on monocyte	Colorectal Cancer	Inverse variance weighted	15.7841	14	0.326736
ebi-a-GCST90001988	Colorectal Cancer R10	HLA-DR on CD14+ CD16- monocyte	Colorectal Cancer	MR Egger	26.8097	20	0.140702
ebi-a-GCST90001988	Colorectal Cancer R10	HLA-DR on CD14+ CD16- monocyte	Colorectal Cancer	Inverse variance weighted	27.8834	21	0.143488
ebi-a-GCST90002010	Colorectal Cancer R10	HLA-DR on monocyte	Colorectal Cancer	MR Egger	15.1348	15	0.441752
ebi-a-GCST90002010	Colorectal Cancer R10	HLA-DR on monocyte	Colorectal Cancer	Inverse variance weighted	15.2539	16	0.506129
ebi-a-GCST90002053	Colorectal Cancer R10	CD45 on CD33+ HLA-DR+	Colorectal Cancer	MR Egger	17.4429	14	0.233343
ebi-a-GCST90002053	Colorectal Cancer R10	CD45 on CD33+ HLA-DR+	Colorectal Cancer	Inverse variance weighted	17.6711	15	0.28035
ebi-a-GCST90002054	Colorectal Cancer R10	CD8 on Central Memory CD8+ T cell	Colorectal Cancer	MR Egger	6.57607	12	0.884312
ebi-a-GCST90002054	Colorectal Cancer R10	CD8 on Central Memory CD8+ T cell	Colorectal Cancer	Inverse variance weighted	7.03594	13	0.90029
ebi-a-GCST90002056	Colorectal Cancer R10	CD8 on Effector Memory CD8+ T cell	Colorectal Cancer	MR Egger	29.7143	22	0.125574
ebi-a-GCST90002056	Colorectal Cancer R10	CD8 on Effector Memory CD8+ T cell	Colorectal Cancer	Inverse variance weighted	29.9779	23	0.150037
ebi-a-GCST90002074	Colorectal Cancer R10	SSC-A on CD14+ monocyte	Colorectal Cancer	MR Egger	21.637	21	0.420682
ebi-a-GCST90002074	Colorectal Cancer R10	SSC-A on CD14+ monocyte	Colorectal Cancer	Inverse variance weighted	21.763	22	0.474112
