# Supplementary material for: Genetically Predicted Immune Cell Traits Mediate the Causal Association Between Plasma Metabolites and Colorectal Cancer
Source: J Cancer. 2025 Jan 1;16(2):430–44. doi: 10.7150/jca.101011 (PMC11685676; doi:10.7150/jca.101011)
Supplement: Supplementary file 1 — Supplementary tables. [file jcav16p0430s1.zip › Supplementary table S1-S8/Table S4-MR analysis results from 30 plasma metabolites to 27 immune cell traits.xlsx]

## Sheet: Five_Methods
Table S4-1: MR analysis results from 30 plasma metabolites to 27 immune cell traits (five analysis methods)
id.exposure	id.outcome	exposure	outcome	method	nsnp	b	se	pval	lo_ci	up_ci	or	or_lci95	or_uci95	estimate
GCST90199900	ebi-a-GCST90001479	Argininate levels	CD4 regulatory T cell %T cell	MR Egger	24	0.126246	0.12673	0.33	-0.122146	0.374637	1.13456	0.885019	1.45446	1.1346 (0.885-1.4545)
				Weighted median	24	0.111008	0.0858192	0.196	-0.0571974	0.279214	1.1174	0.944408	1.32209	1.1174 (0.9444-1.3221)
				Inverse variance weighted	24	0.154041	0.0594115	0.00952	0.0375944	0.270488	1.16654	1.03831	1.3106	1.1665 (1.0383-1.3106)
				Simple mode	24	0.206926	0.128361	0.121	-0.0446617	0.458514	1.22989	0.956321	1.58172	1.2299 (0.9563-1.5817)
				Weighted mode	24	0.0904659	0.0981452	0.366	-0.101899	0.28283	1.09468	0.903121	1.32688	1.0947 (0.9031-1.3269)
GCST90200102	ebi-a-GCST90001483	1-palmitoleoyl-2-linolenoyl-GPC (16:1/18:3) levels	CD39+ resting CD4 regulatory T cell Absolute Count	MR Egger	19	-0.0220696	0.171722	0.899	-0.358644	0.314505	0.978172	0.698623	1.36958	0.9782 (0.6986-1.3696)
				Weighted median	19	-0.0694061	0.0935778	0.458	-0.252819	0.114006	0.932948	0.776609	1.12076	0.9329 (0.7766-1.1208)
				Inverse variance weighted	19	-0.14702	0.0734047	0.0452	-0.290894	-0.00314729	0.863276	0.747595	0.996858	0.8633 (0.7476-0.9969)
				Simple mode	19	-0.1066	0.196056	0.593	-0.490869	0.277669	0.898885	0.612094	1.32005	0.8989 (0.6121-1.32)
				Weighted mode	19	-0.0608109	0.10758	0.579	-0.271668	0.150046	0.941001	0.762107	1.16189	0.941 (0.7621-1.1619)
GCST90200102	ebi-a-GCST90001484	1-palmitoleoyl-2-linolenoyl-GPC (16:1/18:3) levels	CD39+ resting CD4 regulatory T cell %resting CD4 regulatory T cell	MR Egger	19	0.0170185	0.16113	0.917	-0.298797	0.332834	1.01716	0.74171	1.39492	1.0172 (0.7417-1.3949)
				Weighted median	19	-0.0896119	0.0921075	0.331	-0.270143	0.0909187	0.914286	0.763271	1.09518	0.9143 (0.7633-1.0952)
				Inverse variance weighted	19	-0.136696	0.0696494	0.0497	-0.273209	-0.000183253	0.872235	0.760934	0.999817	0.8722 (0.7609-0.9998)
				Simple mode	19	-0.374692	0.197486	0.0739	-0.761763	0.0123802	0.687501	0.466843	1.01246	0.6875 (0.4668-1.0125)
				Weighted mode	19	-0.0763537	0.0991151	0.451	-0.270619	0.117912	0.926488	0.762907	1.12514	0.9265 (0.7629-1.1251)
GCST90200163	ebi-a-GCST90001484	Heptenedioate (C7:1-DC) levels	CD39+ resting CD4 regulatory T cell %resting CD4 regulatory T cell	MR Egger	16	0.15005	0.238735	0.54	-0.31787	0.61797	1.16189	0.727697	1.85516	1.1619 (0.7277-1.8552)
				Weighted median	16	0.175393	0.139575	0.209	-0.0981737	0.44896	1.19171	0.906491	1.56668	1.1917 (0.9065-1.5667)
				Inverse variance weighted	16	0.262862	0.102037	0.00999	0.0628699	0.462854	1.30065	1.06489	1.5886	1.3006 (1.0649-1.5886)
				Simple mode	16	0.125274	0.256584	0.632	-0.377631	0.628179	1.13346	0.685483	1.8742	1.1335 (0.6855-1.8742)
				Weighted mode	16	0.112124	0.241636	0.649	-0.361481	0.58573	1.11865	0.696644	1.7963	1.1187 (0.6966-1.7963)
GCST90200222	ebi-a-GCST90001484	Dihydrocaffeate sulfate (2) levels	CD39+ resting CD4 regulatory T cell %resting CD4 regulatory T cell	MR Egger	29	0.309747	0.124756	0.0195	0.0652262	0.554268	1.36308	1.0674	1.74067	1.3631 (1.0674-1.7407)
				Weighted median	29	0.0946805	0.0823673	0.25	-0.0667594	0.25612	1.09931	0.93542	1.29191	1.0993 (0.9354-1.2919)
				Inverse variance weighted	29	0.115824	0.0579357	0.0456	0.00226966	0.229378	1.1228	1.00227	1.25782	1.1228 (1.0023-1.2578)
				Simple mode	29	0.0190721	0.140636	0.893	-0.256573	0.294718	1.01926	0.773698	1.34275	1.0193 (0.7737-1.3427)
				Weighted mode	29	0.0475776	0.10989	0.668	-0.167807	0.262962	1.04873	0.845517	1.30078	1.0487 (0.8455-1.3008)
GCST90200163	ebi-a-GCST90001485	Heptenedioate (C7:1-DC) levels	CD39+ resting CD4 regulatory T cell %CD4 regulatory T cell	MR Egger	16	0.20189	0.238408	0.411	-0.26539	0.66917	1.22371	0.766907	1.95262	1.2237 (0.7669-1.9526)
				Weighted median	16	0.137218	0.140341	0.328	-0.13785	0.412287	1.14708	0.871229	1.51027	1.1471 (0.8712-1.5103)
				Inverse variance weighted	16	0.205775	0.101896	0.0434	0.00605935	0.405491	1.22848	1.00608	1.50004	1.2285 (1.0061-1.5)
				Simple mode	16	-0.0404263	0.253282	0.875	-0.53686	0.456007	0.96038	0.584581	1.57776	0.9604 (0.5846-1.5778)
				Weighted mode	16	-0.0114153	0.215882	0.959	-0.434544	0.411713	0.98865	0.64756	1.5094	0.9886 (0.6476-1.5094)
GCST90200010	ebi-a-GCST90001507	Sphingomyelin (d18:1/22:1, d18:2/22:0, d16:1/24:1) levels	CD25++ CD45RA+ CD4 not regulatory T cell Absolute Count	MR Egger	21	0.298809	0.15583	0.0703	-0.00661773	0.604235	1.34825	0.993404	1.82985	1.3483 (0.9934-1.8299)
				Weighted median	21	0.179531	0.0986033	0.0686	-0.013732	0.372793	1.19666	0.986362	1.45178	1.1967 (0.9864-1.4518)
				Inverse variance weighted	21	0.167456	0.0701172	0.0169	0.0300268	0.304886	1.18229	1.03048	1.35647	1.1823 (1.0305-1.3565)
				Simple mode	21	0.198121	0.133676	0.154	-0.0638838	0.460126	1.21911	0.938114	1.58427	1.2191 (0.9381-1.5843)
				Weighted mode	21	0.165919	0.118102	0.175	-0.0655605	0.397398	1.18048	0.936542	1.48795	1.1805 (0.9365-1.4879)
GCST90200655	ebi-a-GCST90001507	X-25828 levels	CD25++ CD45RA+ CD4 not regulatory T cell Absolute Count	MR Egger	16	-0.0950364	0.204256	0.649	-0.495379	0.305306	0.90934	0.60934	1.35704	0.9093 (0.6093-1.357)
				Weighted median	16	-0.267951	0.133236	0.0443	-0.529093	-0.00680905	0.764945	0.589139	0.993214	0.7649 (0.5891-0.9932)
				Inverse variance weighted	16	-0.211259	0.101111	0.0367	-0.409436	-0.0130817	0.809565	0.664025	0.987003	0.8096 (0.664-0.987)
				Simple mode	16	-0.35967	0.204545	0.0991	-0.760578	0.0412379	0.697907	0.467396	1.0421	0.6979 (0.4674-1.0421)
				Weighted mode	16	-0.279249	0.149139	0.0808	-0.571561	0.0130627	0.756351	0.564643	1.01315	0.7564 (0.5646-1.0131)
GCST90200671	ebi-a-GCST90001507	X-26109 levels	CD25++ CD45RA+ CD4 not regulatory T cell Absolute Count	MR Egger	27	0.0493528	0.0398968	0.228	-0.0288448	0.12755	1.05059	0.971567	1.13604	1.0506 (0.9716-1.136)
				Weighted median	27	0.0587747	0.0356797	0.0995	-0.0111575	0.128707	1.06054	0.988904	1.13736	1.0605 (0.9889-1.1374)
				Inverse variance weighted	27	0.0695868	0.030765	0.0237	0.00928734	0.129886	1.07207	1.00933	1.1387	1.0721 (1.0093-1.1387)
				Simple mode	27	0.109133	0.0960097	0.266	-0.0790461	0.297312	1.11531	0.923997	1.34624	1.1153 (0.924-1.3462)
				Weighted mode	27	0.0556742	0.0344618	0.118	-0.011871	0.123219	1.05725	0.988199	1.13113	1.0573 (0.9882-1.1311)
GCST90200671	ebi-a-GCST90001511	X-26109 levels	CD25++ CD45RA- CD4 not regulatory T cell %CD4+ T cell	MR Egger	27	-0.0795375	0.0400236	0.058	-0.157984	-0.0010913	0.923543	0.853864	0.998909	0.9235 (0.8539-0.9989)
				Weighted median	27	-0.0613754	0.0344336	0.0747	-0.128865	0.00611444	0.94047	0.879092	1.00613	0.9405 (0.8791-1.0061)
				Inverse variance weighted	27	-0.0623383	0.0305614	0.0414	-0.122239	-0.00243786	0.939565	0.884937	0.997565	0.9396 (0.8849-0.9976)
				Simple mode	27	-0.039217	0.109446	0.723	-0.253731	0.175297	0.961542	0.7759	1.1916	0.9615 (0.7759-1.1916)
				Weighted mode	27	-0.0572179	0.0353101	0.117	-0.126426	0.01199	0.944388	0.88124	1.01206	0.9444 (0.8812-1.0121)
GCST90200328	ebi-a-GCST90001519	3-methoxytyrosine levels	CD33+ HLA DR+ CD14- %CD33+ HLA DR+	MR Egger	23	0.383735	0.219153	0.0945	-0.045804	0.813274	1.46776	0.955229	2.25528	1.4678 (0.9552-2.2553)
				Weighted median	23	0.208335	0.123726	0.0922	-0.0341679	0.450838	1.23163	0.966409	1.56963	1.2316 (0.9664-1.5696)
				Inverse variance weighted	23	0.240299	0.0931544	0.00989	0.0577166	0.422882	1.27163	1.05941	1.52635	1.2716 (1.0594-1.5264)
				Simple mode	23	0.233392	0.200499	0.257	-0.159585	0.62637	1.26288	0.852497	1.87081	1.2629 (0.8525-1.8708)
				Weighted mode	23	0.196723	0.148613	0.199	-0.0945585	0.488004	1.21741	0.909775	1.62906	1.2174 (0.9098-1.6291)
GCST90200250	ebi-a-GCST90001530	Deoxycholic acid 12-sulfate levels	Monocytic Myeloid-Derived Suppressor Cells Absolute Count	MR Egger	22	0.285149	0.114085	0.0213	0.0615417	0.508756	1.32996	1.06347	1.66322	1.33 (1.0635-1.6632)
				Weighted median	22	0.188737	0.0899231	0.0358	0.0124875	0.364986	1.20772	1.01257	1.44049	1.2077 (1.0126-1.4405)
				Inverse variance weighted	22	0.163523	0.067846	0.0159	0.0305448	0.296501	1.17765	1.03102	1.34514	1.1777 (1.031-1.3451)
				Simple mode	22	0.168193	0.150183	0.275	-0.126166	0.462551	1.18316	0.881468	1.58812	1.1832 (0.8815-1.5881)
				Weighted mode	22	0.204571	0.0948353	0.0427	0.0186935	0.390448	1.227	1.01887	1.47764	1.227 (1.0189-1.4776)
GCST90199791	ebi-a-GCST90001533	1-arachidonoyl-GPE (20:4n6) levels	Basophil %CD33dim HLA DR- CD66b-	MR Egger	32	-0.113491	0.109051	0.306	-0.327232	0.100249	0.892712	0.720916	1.10545	0.8927 (0.7209-1.1054)
				Weighted median	32	-0.0233144	0.091319	0.798	-0.2023	0.155671	0.976955	0.81685	1.16844	0.977 (0.8169-1.1684)
				Inverse variance weighted	32	-0.130241	0.0599921	0.0299	-0.247826	-0.0126566	0.877884	0.780496	0.987423	0.8779 (0.7805-0.9874)
				Simple mode	32	0.0198039	0.1959	0.92	-0.364161	0.403768	1.02	0.69478	1.49746	1.02 (0.6948-1.4975)
				Weighted mode	32	-0.0377435	0.091087	0.681	-0.216274	0.140787	0.96296	0.805514	1.15118	0.963 (0.8055-1.1512)
GCST90200033	ebi-a-GCST90001533	Sphingomyelin (d18:2/23:0, d18:1/23:1, d17:1/24:1) levels	Basophil %CD33dim HLA DR- CD66b-	MR Egger	24	-0.44994	0.282561	0.126	-1.00376	0.103879	0.637667	0.366499	1.10947	0.6377 (0.3665-1.1095)
				Weighted median	24	-0.263873	0.152365	0.0833	-0.562508	0.0347626	0.768071	0.569778	1.03537	0.7681 (0.5698-1.0354)
				Inverse variance weighted	24	-0.219181	0.102566	0.0326	-0.42021	-0.0181525	0.803176	0.656909	0.982011	0.8032 (0.6569-0.982)
				Simple mode	24	-0.384205	0.244044	0.129	-0.862531	0.0941206	0.680992	0.422092	1.09869	0.681 (0.4221-1.0987)
				Weighted mode	24	-0.274529	0.211903	0.208	-0.689859	0.1408	0.75993	0.501647	1.15119	0.7599 (0.5016-1.1512)
GCST90200575	ebi-a-GCST90001533	X-21283 levels	Basophil %CD33dim HLA DR- CD66b-	MR Egger	16	0.194153	0.11983	0.127	-0.0407135	0.429019	1.21428	0.960104	1.53575	1.2143 (0.9601-1.5358)
				Weighted median	16	0.168758	0.0917617	0.0659	-0.0110945	0.348611	1.18383	0.988967	1.4171	1.1838 (0.989-1.4171)
				Inverse variance weighted	16	0.200571	0.0756971	0.00806	0.0522051	0.348938	1.2221	1.05359	1.41756	1.2221 (1.0536-1.4176)
				Simple mode	16	0.176514	0.164483	0.3	-0.145871	0.4989	1.19305	0.864269	1.64691	1.1931 (0.8643-1.6469)
				Weighted mode	16	0.156026	0.0944013	0.119	-0.0290009	0.341052	1.16886	0.971416	1.40643	1.1689 (0.9714-1.4064)
GCST90200017	ebi-a-GCST90001571	Sphingomyelin (d17:1/16:0, d18:1/15:0, d16:1/17:0) levels	Effector Memory CD4-CD8- T cell %T cell	MR Egger	30	0.1411	0.11262	0.221	-0.0796348	0.361834	1.15154	0.923454	1.43596	1.1515 (0.9235-1.436)
				Weighted median	30	0.146125	0.0870614	0.0933	-0.0245158	0.316765	1.15734	0.975782	1.37268	1.1573 (0.9758-1.3727)
				Inverse variance weighted	30	0.111851	0.0562822	0.0469	0.00153835	0.222164	1.11835	1.00154	1.24878	1.1183 (1.0015-1.2488)
				Simple mode	30	0.236255	0.124636	0.068	-0.00803221	0.480542	1.2665	0.992	1.61695	1.2665 (0.992-1.617)
				Weighted mode	30	0.166263	0.0887833	0.0712	-0.0077523	0.340278	1.18088	0.992278	1.40534	1.1809 (0.9923-1.4053)
GCST90200034	ebi-a-GCST90001571	Tricosanoyl sphingomyelin (d18:1/23:0) levels	Effector Memory CD4-CD8- T cell %T cell	MR Egger	28	0.277978	0.16535	0.105	-0.0461073	0.602064	1.32046	0.95494	1.82588	1.3205 (0.9549-1.8259)
				Weighted median	28	0.17828	0.115147	0.122	-0.0474085	0.403968	1.19516	0.953698	1.49776	1.1952 (0.9537-1.4978)
				Inverse variance weighted	28	0.156636	0.0788794	0.0471	0.00203218	0.31124	1.16957	1.00203	1.36512	1.1696 (1.002-1.3651)
				Simple mode	28	0.174407	0.204593	0.401	-0.226594	0.575409	1.19054	0.797244	1.77786	1.1905 (0.7972-1.7779)
				Weighted mode	28	0.216784	0.183967	0.249	-0.14379	0.577359	1.24208	0.866069	1.78133	1.2421 (0.8661-1.7813)
GCST90200539	ebi-a-GCST90001571	X-14939 levels	Effector Memory CD4-CD8- T cell %T cell	MR Egger	22	0.357362	0.145072	0.023	0.0730203	0.641703	1.42955	1.07575	1.89971	1.4296 (1.0758-1.8997)
				Weighted median	22	0.16076	0.0994077	0.106	-0.034079	0.355599	1.1744	0.966495	1.42704	1.1744 (0.9665-1.427)
				Inverse variance weighted	22	0.176378	0.0691698	0.0108	0.0408049	0.311951	1.19289	1.04165	1.36609	1.1929 (1.0416-1.3661)
				Simple mode	22	-0.152245	0.167296	0.373	-0.480144	0.175655	0.858778	0.618694	1.19203	0.8588 (0.6187-1.192)
				Weighted mode	22	0.238125	0.141921	0.108	-0.0400408	0.516291	1.26887	0.96075	1.6758	1.2689 (0.9608-1.6758)
GCST90200655	ebi-a-GCST90001571	X-25828 levels	Effector Memory CD4-CD8- T cell %T cell	MR Egger	16	0.0687983	0.173509	0.698	-0.271279	0.408876	1.07122	0.762403	1.50513	1.0712 (0.7624-1.5051)
				Weighted median	16	0.244973	0.119744	0.0408	0.0102756	0.479671	1.27759	1.01033	1.61554	1.2776 (1.0103-1.6155)
				Inverse variance weighted	16	0.178366	0.0874518	0.0414	0.00696072	0.349772	1.19526	1.00699	1.41874	1.1953 (1.007-1.4187)
				Simple mode	16	0.274104	0.186821	0.163	-0.0920658	0.640274	1.31535	0.912045	1.897	1.3154 (0.912-1.897)
				Weighted mode	16	0.236811	0.153714	0.144	-0.0644686	0.538091	1.2672	0.937566	1.71273	1.2672 (0.9376-1.7127)
GCST90199636	ebi-a-GCST90001699	Kynurenine levels	CD45RA+ CD28- CD8+ T cell %CD8+ T cell	MR Egger	24	6.59314	2.55106	0.0169	1.59307	11.5932	730.072	4.91881	108361	730.07 (4.9188-108360.60)
				Weighted median	24	3.41462	1.24142	0.00595	0.981433	5.8478	30.4053	2.66828	346.471	30.4053 (2.6683-346.4714)
				Inverse variance weighted	24	2.60416	0.860423	0.00247	0.917727	4.29059	13.5198	2.50359	73.0092	13.5198 (2.5036-73.0092)
				Simple mode	24	4.20867	2.32811	0.0837	-0.354427	8.77178	67.2673	0.701575	6449.61	67.2673 (0.7016-6449.61)
				Weighted mode	24	4.6087	1.70092	0.0125	1.27489	7.94251	100.354	3.57831	2814.42	100.35 (3.5783-2814.42)
GCST90199863	ebi-a-GCST90001699	16a-hydroxy DHEA 3-sulfate levels	CD45RA+ CD28- CD8+ T cell %CD8+ T cell	MR Egger	24	-1.81811	1.15383	0.129	-4.07961	0.443397	0.162333	0.016914	1.55799	0.1623 (0.0169-1.558)
				Weighted median	24	-2.00323	1.11817	0.0732	-4.19484	0.188391	0.134899	0.0150731	1.20731	0.1349 (0.0151-1.2073)
				Inverse variance weighted	24	-2.2088	0.774112	0.00433	-3.72606	-0.691545	0.109832	0.0240875	0.500802	0.1098 (0.0241-0.5008)
				Simple mode	24	-1.89978	1.74949	0.289	-5.32877	1.52922	0.149602	0.00485005	4.61456	0.1496 (0.0049-4.6146)
				Weighted mode	24	-1.97146	1.0131	0.064	-3.95715	0.0142222	0.139253	0.0191176	1.01432	0.1393 (0.0191-1.0143)
GCST90200105	ebi-a-GCST90001699	Glycosyl-N-behenoyl-sphingadienine (d18:2/22:0) levels	CD45RA+ CD28- CD8+ T cell %CD8+ T cell	MR Egger	28	1.19131	1.57273	0.456	-1.89124	4.27386	3.2914	0.150885	71.7986	3.2914 (0.1509-71.7986)
				Weighted median	28	1.26174	1.08767	0.246	-0.8701	3.39358	3.53156	0.41891	29.7723	3.5316 (0.4189-29.7723)
				Inverse variance weighted	28	1.76475	0.764898	0.021	0.265548	3.26395	5.8401	1.30415	26.1526	5.8401 (1.3041-26.1526)
				Simple mode	28	5.04757	1.90597	0.0133	1.31187	8.78328	155.644	3.71311	6524.21	155.64 (3.7131-6524.21)
				Weighted mode	28	0.867936	1.12914	0.449	-1.34518	3.08105	2.38199	0.260492	21.7813	2.382 (0.2605-21.7813)
GCST90200415	ebi-a-GCST90001699	Serine levels	CD45RA+ CD28- CD8+ T cell %CD8+ T cell	MR Egger	34	2.33829	1.72886	0.186	-1.05027	5.72685	10.3635	0.349844	307.002	10.3635 (0.3498-307.0016)
				Weighted median	34	2.77637	1.04533	0.00791	0.72753	4.82521	16.0606	2.06996	124.613	16.0606 (2.07-124.6125)
				Inverse variance weighted	34	1.80669	0.718227	0.0119	0.398961	3.21441	6.09023	1.49028	24.8886	6.0902 (1.4903-24.8886)
				Simple mode	34	2.75661	1.58078	0.0905	-0.341723	5.85494	15.7463	0.710545	348.953	15.7463 (0.7105-348.9529)
				Weighted mode	34	2.75661	1.22391	0.0311	0.357748	5.15547	15.7463	1.43011	173.377	15.7463 (1.4301-173.3766)
GCST90200577	ebi-a-GCST90001699	X-21312 levels	CD45RA+ CD28- CD8+ T cell %CD8+ T cell	MR Egger	20	2.33383	1.69398	0.185	-0.986371	5.65403	10.3174	0.372927	285.439	10.3174 (0.3729-285.4389)
				Weighted median	20	0.996739	1.05405	0.344	-1.0692	3.06268	2.70943	0.343284	21.3847	2.7094 (0.3433-21.3847)
				Inverse variance weighted	20	1.53931	0.770664	0.0458	0.0288077	3.04981	4.66137	1.02923	21.1113	4.6614 (1.0292-21.1113)
				Simple mode	20	0.606145	1.61773	0.712	-2.5646	3.77689	1.83335	0.0769498	43.68	1.8333 (0.0769-43.68)
				Weighted mode	20	0.606145	1.5222	0.695	-2.37736	3.58965	1.83335	0.0927948	36.2216	1.8333 (0.0928-36.2216)
GCST90200155	ebi-a-GCST90001716	2-furoylcarnitine levels	BAFF-R on naive-mature B cell	MR Egger	21	0.01992	0.169897	0.908	-0.313079	0.352919	1.02012	0.731192	1.42322	1.0201 (0.7312-1.4232)
				Weighted median	21	0.0979907	0.101949	0.336	-0.101828	0.29781	1.10295	0.903184	1.34691	1.103 (0.9032-1.3469)
				Inverse variance weighted	21	0.174011	0.0837011	0.0376	0.00995703	0.338065	1.19007	1.01001	1.40223	1.1901 (1.01-1.4022)
				Simple mode	21	0.129647	0.166774	0.446	-0.19723	0.456523	1.13843	0.821002	1.57858	1.1384 (0.821-1.5786)
				Weighted mode	21	0.124516	0.153824	0.428	-0.176979	0.426011	1.1326	0.837798	1.53114	1.1326 (0.8378-1.5311)
GCST90200415	ebi-a-GCST90001716	Serine levels	BAFF-R on naive-mature B cell	MR Egger	34	0.000512383	0.122173	0.997	-0.238946	0.239971	1.00051	0.787457	1.27121	1.0005 (0.7875-1.2712)
				Weighted median	34	0.0890762	0.0777034	0.252	-0.0632224	0.241375	1.09316	0.938735	1.273	1.0932 (0.9387-1.273)
				Inverse variance weighted	34	0.130679	0.0514095	0.011	0.029916	0.231441	1.1396	1.03037	1.26042	1.1396 (1.0304-1.2604)
				Simple mode	34	0.265371	0.122636	0.0378	0.0250036	0.505738	1.30391	1.02532	1.65821	1.3039 (1.0253-1.6582)
				Weighted mode	34	0.119733	0.0838375	0.163	-0.044588	0.284055	1.1272	0.956391	1.32851	1.1272 (0.9564-1.3285)
GCST90200010	ebi-a-GCST90001743	Sphingomyelin (d18:1/22:1, d18:2/22:0, d16:1/24:1) levels	CD20 on B cell	MR Egger	21	-0.164212	0.146962	0.278	-0.452258	0.123834	0.848562	0.63619	1.13183	0.8486 (0.6362-1.1318)
				Weighted median	21	-0.117939	0.0952086	0.215	-0.304548	0.06867	0.88875	0.737457	1.07108	0.8888 (0.7375-1.0711)
				Inverse variance weighted	21	-0.155602	0.0666078	0.0195	-0.286153	-0.0250505	0.8559	0.751147	0.975261	0.8559 (0.7511-0.9753)
				Simple mode	21	-0.044181	0.145364	0.764	-0.329095	0.240733	0.956781	0.719575	1.27218	0.9568 (0.7196-1.2722)
				Weighted mode	21	-0.0886875	0.106848	0.416	-0.298109	0.120734	0.915132	0.74222	1.12832	0.9151 (0.7422-1.1283)
GCST90200017	ebi-a-GCST90001743	Sphingomyelin (d17:1/16:0, d18:1/15:0, d16:1/17:0) levels	CD20 on B cell	MR Egger	30	-0.10996	0.120546	0.369	-0.346229	0.126309	0.89587	0.70735	1.13463	0.8959 (0.7074-1.1346)
				Weighted median	30	-0.0688729	0.0885923	0.437	-0.242514	0.104768	0.933445	0.784653	1.11045	0.9334 (0.7847-1.1105)
				Inverse variance weighted	30	-0.126507	0.060102	0.0353	-0.244307	-0.00870724	0.881168	0.783247	0.991331	0.8812 (0.7832-0.9913)
				Simple mode	30	-0.142924	0.143163	0.326	-0.423524	0.137676	0.86682	0.654736	1.1476	0.8668 (0.6547-1.1476)
				Weighted mode	30	-0.0899598	0.0833217	0.289	-0.25327	0.0733507	0.913968	0.776258	1.07611	0.914 (0.7763-1.0761)
GCST90200081	ebi-a-GCST90001743	1-oleoyl-2-docosahexaenoyl-GPC (18:1/22:6) levels	CD20 on B cell	MR Egger	32	0.15416	0.117904	0.201	-0.0769315	0.385252	1.16668	0.925953	1.46998	1.1667 (0.926-1.47)
				Weighted median	32	0.0994914	0.0826809	0.229	-0.0625631	0.261546	1.10461	0.939354	1.29894	1.1046 (0.9394-1.2989)
				Inverse variance weighted	32	0.119779	0.0567625	0.0348	0.00852442	0.231033	1.12725	1.00856	1.2599	1.1272 (1.0086-1.2599)
				Simple mode	32	-0.000314189	0.150256	0.998	-0.294816	0.294188	0.999686	0.744668	1.34204	0.9997 (0.7447-1.342)
				Weighted mode	32	0.114394	0.115198	0.328	-0.111395	0.340183	1.12119	0.894585	1.4052	1.1212 (0.8946-1.4052)
GCST90200163	ebi-a-GCST90001743	Heptenedioate (C7:1-DC) levels	CD20 on B cell	MR Egger	16	0.14496	0.241117	0.557	-0.327629	0.617549	1.15599	0.720631	1.85438	1.156 (0.7206-1.8544)
				Weighted median	16	0.261188	0.145397	0.0724	-0.0237894	0.546166	1.29847	0.976491	1.72662	1.2985 (0.9765-1.7266)
				Inverse variance weighted	16	0.222349	0.103254	0.0313	0.0199713	0.424727	1.24901	1.02017	1.52917	1.249 (1.0202-1.5292)
				Simple mode	16	0.165024	0.218113	0.461	-0.262478	0.592525	1.17942	0.769144	1.80855	1.1794 (0.7691-1.8085)
				Weighted mode	16	0.203493	0.18293	0.283	-0.155049	0.562035	1.22568	0.856373	1.75424	1.2257 (0.8564-1.7542)
GCST90200250	ebi-a-GCST90001754	Deoxycholic acid 12-sulfate levels	CD20 on IgD- CD27- B cell	MR Egger	19	-0.176788	0.0897425	0.0654	-0.352683	-0.000892933	0.837957	0.7028	0.999107	0.838 (0.7028-0.9991)
				Weighted median	19	-0.0881723	0.0712726	0.216	-0.227867	0.051522	0.915603	0.796231	1.05287	0.9156 (0.7962-1.0529)
				Inverse variance weighted	19	-0.112831	0.0500443	0.0242	-0.210917	-0.0147437	0.893302	0.809841	0.985364	0.8933 (0.8098-0.9854)
				Simple mode	19	-0.11477	0.111127	0.315	-0.332578	0.103039	0.891572	0.717073	1.10853	0.8916 (0.7171-1.1085)
				Weighted mode	19	-0.0799713	0.0714522	0.278	-0.220018	0.060075	0.923143	0.802505	1.06192	0.9231 (0.8025-1.0619)
GCST90200125	ebi-a-GCST90001785	Sphingomyelin (d17:2/16:0, d18:2/15:0) levels	CD25 on IgD- CD24- B cell	MR Egger	28	-0.141232	0.147263	0.346	-0.429868	0.147404	0.868288	0.650595	1.15882	0.8683 (0.6506-1.1588)
				Weighted median	28	-0.120477	0.0947614	0.204	-0.306209	0.0652556	0.886498	0.736233	1.06743	0.8865 (0.7362-1.0674)
				Inverse variance weighted	28	-0.139346	0.0681228	0.0408	-0.272867	-0.00582584	0.869927	0.761194	0.994191	0.8699 (0.7612-0.9942)
				Simple mode	28	-0.391406	0.162261	0.0229	-0.709437	-0.0733751	0.676106	0.491921	0.929252	0.6761 (0.4919-0.9293)
				Weighted mode	28	-0.155367	0.124845	0.224	-0.400063	0.0893285	0.856101	0.670278	1.09344	0.8561 (0.6703-1.0934)
GCST90200193	ebi-a-GCST90001785	Ethyl beta-glucopyranoside levels	CD25 on IgD- CD24- B cell	MR Egger	19	-0.0875343	0.0650611	0.196	-0.215054	0.0399854	0.916187	0.806498	1.0408	0.9162 (0.8065-1.0408)
				Weighted median	19	-0.0692011	0.0546238	0.205	-0.176264	0.0378616	0.933139	0.838397	1.03859	0.9331 (0.8384-1.0386)
				Inverse variance weighted	19	-0.0950967	0.0454591	0.0364	-0.184197	-0.00599696	0.909285	0.831772	0.994021	0.9093 (0.8318-0.994)
				Simple mode	19	-0.0303651	0.121108	0.805	-0.267737	0.207007	0.970091	0.765109	1.22999	0.9701 (0.7651-1.23)
				Weighted mode	19	-0.0678352	0.0537526	0.223	-0.17319	0.0375199	0.934414	0.840978	1.03823	0.9344 (0.841-1.0382)
GCST90200250	ebi-a-GCST90001785	Deoxycholic acid 12-sulfate levels	CD25 on IgD- CD24- B cell	MR Egger	22	0.140309	0.0994585	0.174	-0.0546293	0.335248	1.15063	0.946836	1.39829	1.1506 (0.9468-1.3983)
				Weighted median	22	0.152738	0.0734181	0.0375	0.00883872	0.296638	1.16502	1.00888	1.34533	1.165 (1.0089-1.3453)
				Inverse variance weighted	22	0.122037	0.0565672	0.031	0.0111658	0.232909	1.1298	1.01123	1.26227	1.1298 (1.0112-1.2623)
				Simple mode	22	0.108999	0.133287	0.423	-0.152243	0.370241	1.11516	0.858779	1.44808	1.1152 (0.8588-1.4481)
				Weighted mode	22	0.131272	0.0771281	0.104	-0.0198987	0.282443	1.14028	0.980298	1.32637	1.1403 (0.9803-1.3264)
GCST90200328	ebi-a-GCST90001785	3-methoxytyrosine levels	CD25 on IgD- CD24- B cell	MR Egger	23	-0.350889	0.148324	0.0277	-0.641603	-0.0601741	0.704062	0.526448	0.941601	0.7041 (0.5264-0.9416)
				Weighted median	23	-0.21079	0.0923037	0.0224	-0.391705	-0.0298745	0.809944	0.675904	0.970567	0.8099 (0.6759-0.9706)
				Inverse variance weighted	23	-0.216366	0.0647469	0.000833	-0.34327	-0.0894618	0.805441	0.709447	0.914423	0.8054 (0.7094-0.9144)
				Simple mode	23	-0.171848	0.138355	0.227	-0.443025	0.0993285	0.842107	0.642091	1.10443	0.8421 (0.6421-1.1044)
				Weighted mode	23	-0.2078	0.105828	0.0623	-0.415223	-0.000378111	0.812369	0.660193	0.999622	0.8124 (0.6602-0.9996)
GCST90199860	ebi-a-GCST90001865	Andro steroid monosulfate C19H28O6S (1) levels	CD3 on CD28- CD8+ T cell	MR Egger	38	-0.203547	0.113424	0.0811	-0.425857	0.018764	0.815832	0.653209	1.01894	0.8158 (0.6532-1.0189)
				Weighted median	38	-0.186362	0.0822057	0.0234	-0.347485	-0.0252389	0.829973	0.706462	0.975077	0.83 (0.7065-0.9751)
				Inverse variance weighted	38	-0.134964	0.0620248	0.0296	-0.256532	-0.0133949	0.873748	0.77373	0.986694	0.8737 (0.7737-0.9867)
				Simple mode	38	-0.134235	0.156797	0.397	-0.441556	0.173086	0.874385	0.643035	1.18897	0.8744 (0.643-1.189)
				Weighted mode	38	-0.231791	0.0864585	0.0109	-0.401249	-0.0623319	0.793112	0.669483	0.939571	0.7931 (0.6695-0.9396)
GCST90199863	ebi-a-GCST90001865	16a-hydroxy DHEA 3-sulfate levels	CD3 on CD28- CD8+ T cell	MR Egger	24	-0.248875	0.104382	0.0262	-0.453463	-0.0442867	0.779678	0.635424	0.95668	0.7797 (0.6354-0.9567)
				Weighted median	24	-0.240864	0.0890855	0.00686	-0.415472	-0.0662564	0.785948	0.660029	0.935891	0.7859 (0.66-0.9359)
				Inverse variance weighted	24	-0.213514	0.0679864	0.00169	-0.346767	-0.0802609	0.807741	0.70697	0.922876	0.8077 (0.707-0.9229)
				Simple mode	24	-0.236968	0.14134	0.107	-0.513994	0.0400574	0.789016	0.598102	1.04087	0.789 (0.5981-1.0409)
				Weighted mode	24	-0.245663	0.090108	0.012	-0.422275	-0.0690516	0.782185	0.655554	0.933279	0.7822 (0.6556-0.9333)
GCST90200010	ebi-a-GCST90001865	Sphingomyelin (d18:1/22:1, d18:2/22:0, d16:1/24:1) levels	CD3 on CD28- CD8+ T cell	MR Egger	20	0.452679	0.163978	0.0129	0.131282	0.774075	1.57252	1.14029	2.16859	1.5725 (1.1403-2.1686)
				Weighted median	20	0.22668	0.106862	0.0339	0.0172307	0.43613	1.25443	1.01738	1.54671	1.2544 (1.0174-1.5467)
				Inverse variance weighted	20	0.16127	0.0737481	0.0288	0.0167236	0.305816	1.175	1.01686	1.35773	1.175 (1.0169-1.3577)
				Simple mode	20	0.178925	0.170522	0.307	-0.155298	0.513147	1.19593	0.85616	1.67054	1.1959 (0.8562-1.6705)
				Weighted mode	20	0.251484	0.132633	0.0733	-0.00847687	0.511444	1.28593	0.991559	1.6677	1.2859 (0.9916-1.6677)
GCST90199945	ebi-a-GCST90001917	Sphingomyelin (d18:1/14:0, d16:1/16:0) levels	CD45 on CD8+ T cell	MR Egger	28	-0.0617936	0.0415129	0.149	-0.143159	0.0195717	0.940077	0.866616	1.01976	0.9401 (0.8666-1.0198)
				Weighted median	28	-0.0679891	0.0424085	0.109	-0.15111	0.0151316	0.934271	0.859753	1.01525	0.9343 (0.8598-1.0152)
				Inverse variance weighted	28	-0.0672945	0.0333454	0.0436	-0.132651	-0.00193762	0.93492	0.87577	0.998064	0.9349 (0.8758-0.9981)
				Simple mode	28	-0.114236	0.101938	0.272	-0.314035	0.0855622	0.892047	0.730493	1.08933	0.892 (0.7305-1.0893)
				Weighted mode	28	-0.0719162	0.0379627	0.0689	-0.146323	0.0024906	0.930609	0.863879	1.00249	0.9306 (0.8639-1.0025)
GCST90200956	ebi-a-GCST90001917	Cytidine to N-acetylglucosamine to N-acetylgalactosamine ratio	CD45 on CD8+ T cell	MR Egger	19	0.240384	0.144528	0.115	-0.0428901	0.523659	1.27174	0.958017	1.68819	1.2717 (0.958-1.6882)
				Weighted median	19	0.132528	0.088051	0.132	-0.040052	0.305108	1.14171	0.960739	1.35677	1.1417 (0.9607-1.3568)
				Inverse variance weighted	19	0.152238	0.0661201	0.0213	0.0226427	0.281834	1.16444	1.0229	1.32556	1.1644 (1.0229-1.3256)
				Simple mode	19	0.121912	0.181615	0.511	-0.234053	0.477876	1.12965	0.79132	1.61265	1.1297 (0.7913-1.6126)
				Weighted mode	19	0.154024	0.16042	0.35	-0.160399	0.468448	1.16652	0.851804	1.59751	1.1665 (0.8518-1.5975)
GCST90200105	ebi-a-GCST90001922	Glycosyl-N-behenoyl-sphingadienine (d18:2/22:0) levels	CD127 on T cell	MR Egger	28	-0.203598	0.120976	0.104	-0.440711	0.0335142	0.81579	0.643579	1.03408	0.8158 (0.6436-1.0341)
				Weighted median	28	-0.0959751	0.0803811	0.232	-0.253522	0.0615718	0.908487	0.776063	1.06351	0.9085 (0.7761-1.0635)
				Inverse variance weighted	28	-0.118431	0.0587554	0.0438	-0.233591	-0.00326999	0.888313	0.791685	0.996735	0.8883 (0.7917-0.9967)
				Simple mode	28	-0.0509404	0.132376	0.703	-0.310397	0.208517	0.950335	0.733155	1.23185	0.9503 (0.7332-1.2318)
				Weighted mode	28	-0.138237	0.0822612	0.104	-0.299468	0.0229954	0.870893	0.741212	1.02326	0.8709 (0.7412-1.0233)
GCST90200415	ebi-a-GCST90001922	Serine levels	CD127 on T cell	MR Egger	34	-0.192417	0.13012	0.149	-0.447453	0.062619	0.824963	0.639254	1.06462	0.825 (0.6393-1.0646)
				Weighted median	34	-0.136332	0.0850698	0.109	-0.303069	0.0304051	0.872553	0.738548	1.03087	0.8726 (0.7385-1.0309)
				Inverse variance weighted	34	-0.156288	0.0546784	0.00426	-0.263458	-0.0491186	0.855313	0.76839	0.952068	0.8553 (0.7684-0.9521)
				Simple mode	34	-0.238269	0.145948	0.112	-0.524326	0.0477886	0.787991	0.591954	1.04895	0.788 (0.592-1.0489)
				Weighted mode	34	-0.186086	0.116277	0.119	-0.413989	0.0418177	0.830202	0.661008	1.0427	0.8302 (0.661-1.0427)
GCST90200575	ebi-a-GCST90001922	X-21283 levels	CD127 on T cell	MR Egger	16	0.179504	0.12371	0.169	-0.062967	0.421975	1.19662	0.938974	1.52497	1.1966 (0.939-1.525)
				Weighted median	16	0.267328	0.0831317	0.0013	0.10439	0.430266	1.30647	1.11003	1.53767	1.3065 (1.11-1.5377)
				Inverse variance weighted	16	0.172567	0.0775468	0.0261	0.0205755	0.324559	1.18835	1.02079	1.38342	1.1884 (1.0208-1.3834)
				Simple mode	16	0.266203	0.182693	0.166	-0.0918759	0.624281	1.305	0.912218	1.8669	1.305 (0.9122-1.8669)
				Weighted mode	16	0.251414	0.0875009	0.0116	0.0799118	0.422915	1.28584	1.08319	1.52641	1.2858 (1.0832-1.5264)
GCST90200768	ebi-a-GCST90001922	Phosphate to 2'-deoxyuridine ratio	CD127 on T cell	MR Egger	30	-0.146461	0.124433	0.249	-0.390348	0.0974272	0.86376	0.676821	1.10233	0.8638 (0.6768-1.1023)
				Weighted median	30	-0.0760391	0.0914249	0.406	-0.255232	0.103154	0.92678	0.774737	1.10866	0.9268 (0.7747-1.1087)
				Inverse variance weighted	30	-0.129433	0.0579066	0.0254	-0.24293	-0.0159355	0.878594	0.784327	0.984191	0.8786 (0.7843-0.9842)
				Simple mode	30	-0.122624	0.163083	0.458	-0.442267	0.197018	0.884596	0.642578	1.21777	0.8846 (0.6426-1.2178)
				Weighted mode	30	-0.0759888	0.0878121	0.394	-0.248101	0.0961229	0.926827	0.780281	1.10089	0.9268 (0.7803-1.1009)
GCST90199863	ebi-a-GCST90001939	16a-hydroxy DHEA 3-sulfate levels	CD25 on activated CD4 regulatory T cell	MR Egger	24	0.0517443	0.0917817	0.579	-0.128148	0.231636	1.05311	0.879723	1.26066	1.0531 (0.8797-1.2607)
				Weighted median	24	0.0707887	0.0801438	0.377	-0.0862931	0.22787	1.07335	0.917325	1.25592	1.0734 (0.9173-1.2559)
				Inverse variance weighted	24	0.133383	0.0620206	0.0315	0.0118229	0.254944	1.14269	1.01189	1.29039	1.1427 (1.0119-1.2904)
				Simple mode	24	0.214641	0.171316	0.223	-0.121139	0.550421	1.23942	0.885911	1.73398	1.2394 (0.8859-1.734)
				Weighted mode	24	0.0898147	0.0794974	0.27	-0.0660002	0.24563	1.09397	0.936131	1.27843	1.094 (0.9361-1.2784)
GCST90200163	ebi-a-GCST90001948	Heptenedioate (C7:1-DC) levels	CD33 on CD33dim HLA DR+ CD11b+	MR Egger	16	-0.0326762	0.372497	0.931	-0.76277	0.697417	0.967852	0.466373	2.00856	0.9679 (0.4664-2.0086)
				Weighted median	16	0.155639	0.223694	0.487	-0.282801	0.59408	1.1684	0.753669	1.81136	1.1684 (0.7537-1.8114)
				Inverse variance weighted	16	0.328758	0.159282	0.039	0.0165654	0.640951	1.38924	1.0167	1.89829	1.3892 (1.0167-1.8983)
				Simple mode	16	0.381577	0.408828	0.365	-0.419727	1.18288	1.46459	0.657226	3.26376	1.4646 (0.6572-3.2638)
				Weighted mode	16	0.0393311	0.320895	0.904	-0.589623	0.668285	1.04011	0.554536	1.95089	1.0401 (0.5545-1.9509)
GCST90200768	ebi-a-GCST90001949	Phosphate to 2'-deoxyuridine ratio	CD33 on CD33dim HLA DR+ CD11b-	MR Egger	30	-0.066367	0.178489	0.713	-0.416206	0.283472	0.935787	0.659545	1.32773	0.9358 (0.6595-1.3277)
				Weighted median	30	-0.0852372	0.119327	0.475	-0.319118	0.148643	0.918294	0.72679	1.16026	0.9183 (0.7268-1.1603)
				Inverse variance weighted	30	-0.1776	0.0821521	0.0306	-0.338618	-0.0165819	0.837277	0.712754	0.983555	0.8373 (0.7128-0.9836)
				Simple mode	30	-0.494197	0.220944	0.0332	-0.927248	-0.0611464	0.61006	0.395641	0.940686	0.6101 (0.3956-0.9407)
				Weighted mode	30	-0.0514175	0.122482	0.678	-0.291483	0.188648	0.949882	0.747155	1.20762	0.9499 (0.7472-1.2076)
GCST90200105	ebi-a-GCST90001953	Glycosyl-N-behenoyl-sphingadienine (d18:2/22:0) levels	CD33 on CD33dim HLA DR-	MR Egger	28	0.236254	0.166411	0.168	-0.0899111	0.562418	1.2665	0.914012	1.75491	1.2665 (0.914-1.7549)
				Weighted median	28	0.209839	0.122084	0.0857	-0.0294463	0.449124	1.23348	0.970983	1.56694	1.2335 (0.971-1.5669)
				Inverse variance weighted	28	0.220133	0.0807464	0.00641	0.0618702	0.378396	1.24624	1.06382	1.45994	1.2462 (1.0638-1.4599)
				Simple mode	28	0.250775	0.194069	0.207	-0.1296	0.63115	1.28502	0.878446	1.87977	1.285 (0.8784-1.8798)
				Weighted mode	28	0.212146	0.118787	0.0853	-0.0206773	0.444969	1.23633	0.979535	1.56044	1.2363 (0.9795-1.5604)
GCST90200539	ebi-a-GCST90001956	X-14939 levels	CD33 on CD33+ HLA DR+	MR Egger	22	0.422056	0.245043	0.1	-0.0582278	0.902339	1.52509	0.943435	2.46536	1.5251 (0.9434-2.4654)
				Weighted median	22	0.406044	0.150111	0.00683	0.111826	0.700262	1.50087	1.11832	2.01428	1.5009 (1.1183-2.0143)
				Inverse variance weighted	22	0.262675	0.115707	0.0232	0.0358893	0.489461	1.3004	1.03654	1.63144	1.3004 (1.0365-1.6314)
				Simple mode	22	0.509021	0.239267	0.0454	0.0400572	0.977984	1.66366	1.04087	2.65909	1.6637 (1.0409-2.6591)
				Weighted mode	22	0.464268	0.178216	0.0165	0.114965	0.813571	1.59085	1.12183	2.25595	1.5908 (1.1218-2.256)
GCST90200539	ebi-a-GCST90001957	X-14939 levels	CD33 on CD33+ HLA DR+ CD14-	MR Egger	22	0.422635	0.248452	0.104	-0.0643304	0.9096	1.52598	0.937695	2.48333	1.526 (0.9377-2.4833)
				Weighted median	22	0.423109	0.156258	0.00677	0.116843	0.729375	1.5267	1.12394	2.07378	1.5267 (1.1239-2.0738)
				Inverse variance weighted	22	0.265071	0.117223	0.0237	0.0353149	0.494827	1.30352	1.03595	1.64022	1.3035 (1.0359-1.6402)
				Simple mode	22	0.520602	0.232485	0.0361	0.0649322	0.976272	1.68304	1.06709	2.65454	1.683 (1.0671-2.6545)
				Weighted mode	22	0.474394	0.185969	0.0186	0.109895	0.838893	1.60704	1.11616	2.3138	1.607 (1.1162-2.3138)
GCST90200795	ebi-a-GCST90001958	Oleoyl-linoleoyl-glycerol (18:1 to 18:2) [2] to linoleoyl-arachidonoyl-glycerol (18:2 to 20:4) [2] ratio	CD4 on monocyte	MR Egger	26	-0.0594418	0.0800175	0.465	-0.216276	0.0973926	0.94229	0.805513	1.10229	0.9423 (0.8055-1.1023)
				Weighted median	26	-0.105841	0.0627578	0.0917	-0.228847	0.017164	0.899567	0.795451	1.01731	0.8996 (0.7955-1.0173)
				Inverse variance weighted	26	-0.107222	0.0487199	0.0278	-0.202713	-0.0117315	0.898326	0.816512	0.988337	0.8983 (0.8165-0.9883)
				Simple mode	26	-0.0214987	0.151286	0.888	-0.31802	0.275023	0.978731	0.727588	1.31656	0.9787 (0.7276-1.3166)
				Weighted mode	26	-0.0909697	0.0635101	0.164	-0.215449	0.0335101	0.913045	0.806179	1.03408	0.913 (0.8062-1.0341)
GCST90199700	ebi-a-GCST90001988	3-hydroxylaurate levels	HLA DR on CD14+ CD16- monocyte	MR Egger	11	-0.426368	0.168589	0.0323	-0.756803	-0.0959329	0.652876	0.469164	0.908525	0.6529 (0.4692-0.9085)
				Weighted median	11	-0.290041	0.119158	0.0149	-0.52359	-0.0564927	0.748233	0.59239	0.945073	0.7482 (0.5924-0.9451)
				Inverse variance weighted	11	-0.229834	0.0903105	0.0109	-0.406842	-0.052825	0.794666	0.665749	0.948546	0.7947 (0.6657-0.9485)
				Simple mode	11	-0.293849	0.159377	0.095	-0.606228	0.0185292	0.745389	0.545405	1.0187	0.7454 (0.5454-1.0187)
				Weighted mode	11	-0.286103	0.138029	0.065	-0.556639	-0.0155666	0.751185	0.573132	0.984554	0.7512 (0.5731-0.9846)
GCST90199700	ebi-a-GCST90002010	3-hydroxylaurate levels	HLA DR on monocyte	MR Egger	11	-0.413195	0.168528	0.0366	-0.743511	-0.0828793	0.661533	0.475442	0.920462	0.6615 (0.4754-0.9205)
				Weighted median	11	-0.272348	0.124345	0.0285	-0.516065	-0.0286311	0.761589	0.596865	0.971775	0.7616 (0.5969-0.9718)
				Inverse variance weighted	11	-0.252167	0.0902542	0.00521	-0.429065	-0.0752688	0.777115	0.651117	0.927494	0.7771 (0.6511-0.9275)
				Simple mode	11	-0.231523	0.164284	0.189	-0.553519	0.0904725	0.793324	0.574923	1.09469	0.7933 (0.5749-1.0947)
				Weighted mode	11	-0.266587	0.136918	0.0801	-0.534946	0.00177107	0.765989	0.585701	1.00177	0.766 (0.5857-1.0018)
GCST90200837	ebi-a-GCST90002053	Adenosine 5'-diphosphate (ADP) to glutamate ratio	CD45 on CD33+ HLA DR+	MR Egger	32	0.0599068	0.0816739	0.469	-0.100174	0.219988	1.06174	0.90468	1.24606	1.0617 (0.9047-1.2461)
				Weighted median	32	0.0641153	0.0838934	0.445	-0.100316	0.228546	1.06622	0.904552	1.25677	1.0662 (0.9046-1.2568)
				Inverse variance weighted	32	0.137526	0.0527975	0.00919	0.0340426	0.241009	1.14743	1.03463	1.27253	1.1474 (1.0346-1.2725)
				Simple mode	32	0.392111	0.174304	0.0317	0.0504757	0.733746	1.4801	1.05177	2.08287	1.4801 (1.0518-2.0829)
				Weighted mode	32	0.0461971	0.0720496	0.526	-0.0950201	0.187414	1.04728	0.909355	1.20613	1.0473 (0.9094-1.2061)
GCST90199814	ebi-a-GCST90002074	Alpha-hydroxycaproate levels	SSC-A on CD14+ monocyte	MR Egger	19	-0.227351	0.151021	0.151	-0.523353	0.0686511	0.796641	0.592531	1.07106	0.7966 (0.5925-1.0711)
				Weighted median	19	-0.194483	0.0880205	0.0271	-0.367003	-0.0219625	0.82326	0.692808	0.978277	0.8233 (0.6928-0.9783)
				Inverse variance weighted	19	-0.166539	0.0694288	0.0165	-0.30262	-0.0304587	0.84659	0.73888	0.97	0.8466 (0.7389-0.97)
				Simple mode	19	-0.200463	0.128648	0.137	-0.452613	0.0516878	0.818352	0.635964	1.05305	0.8184 (0.636-1.053)
				Weighted mode	19	-0.174945	0.103933	0.11	-0.378653	0.0287629	0.839503	0.684783	1.02918	0.8395 (0.6848-1.0292)
GCST90200010	ebi-a-GCST90002074	Sphingomyelin (d18:1/22:1, d18:2/22:0, d16:1/24:1) levels	SSC-A on CD14+ monocyte	MR Egger	20	0.288307	0.159096	0.0867	-0.0235206	0.600135	1.33417	0.976754	1.82236	1.3342 (0.9768-1.8224)
				Weighted median	20	0.244704	0.0964002	0.0111	0.0557599	0.433649	1.27724	1.05734	1.54288	1.2772 (1.0573-1.5429)
				Inverse variance weighted	20	0.274872	0.0716825	0.000126	0.134375	0.41537	1.31636	1.14382	1.51493	1.3164 (1.1438-1.5149)
				Simple mode	20	0.221825	0.153768	0.165	-0.0795606	0.523211	1.24835	0.923522	1.68744	1.2484 (0.9235-1.6874)
				Weighted mode	20	0.203292	0.129595	0.133	-0.0507145	0.457299	1.22543	0.95055	1.5798	1.2254 (0.9505-1.5798)
GCST90200575	ebi-a-GCST90002074	X-21283 levels	SSC-A on CD14+ monocyte	MR Egger	16	0.0942891	0.105793	0.388	-0.113066	0.301644	1.09888	0.893092	1.35208	1.0989 (0.8931-1.3521)
				Weighted median	16	0.117678	0.080552	0.144	-0.0402035	0.27556	1.12488	0.960594	1.31727	1.1249 (0.9606-1.3173)
				Inverse variance weighted	16	0.141815	0.0670592	0.0344	0.0103786	0.273251	1.15236	1.01043	1.31423	1.1524 (1.0104-1.3142)
				Simple mode	16	0.213134	0.154576	0.188	-0.0898352	0.516103	1.23755	0.914082	1.67548	1.2376 (0.9141-1.6755)
				Weighted mode	16	0.140739	0.0819531	0.106	-0.0198894	0.301367	1.15112	0.980307	1.35171	1.1511 (0.9803-1.3517)

## Sheet: MR-PRESSO
Table S4-2: MR analysis results from 30 plasma metabolites to 27 immune cell traits (MR-PRESSO analysis)
id.exposure	id.outcome	exposure	outcome	MR.Analysis	Causal.Estimate	Sd	T-stat	P-value	Outlier	globalP
GCST90199900	ebi-a-GCST90001479	Argininate levels	CD4 regulatory T cell %T cell	Raw	0.154041	0.0582778	2.64322	0.0145292		0.551
GCST90199900	ebi-a-GCST90001479	Argininate levels	CD4 regulatory T cell %T cell	Outlier-corrected					NA
GCST90200102	ebi-a-GCST90001483	1-palmitoleoyl-2-linolenoyl-GPC (16:1/18:3) levels	CD39+ resting CD4 regulatory T cell Absolute Count	Raw	-0.14702	0.0734047	-2.00288	0.060486		0.404
GCST90200102	ebi-a-GCST90001483	1-palmitoleoyl-2-linolenoyl-GPC (16:1/18:3) levels	CD39+ resting CD4 regulatory T cell Absolute Count	Outlier-corrected					NA
GCST90200102	ebi-a-GCST90001484	1-palmitoleoyl-2-linolenoyl-GPC (16:1/18:3) levels	CD39+ resting CD4 regulatory T cell %resting CD4 regulatory T cell	Raw	-0.136696	0.0666258	-2.0517	0.055039		0.557
GCST90200102	ebi-a-GCST90001484	1-palmitoleoyl-2-linolenoyl-GPC (16:1/18:3) levels	CD39+ resting CD4 regulatory T cell %resting CD4 regulatory T cell	Outlier-corrected					NA
GCST90200163	ebi-a-GCST90001484	Heptenedioate (C7:1-DC) levels	CD39+ resting CD4 regulatory T cell %resting CD4 regulatory T cell	Raw	0.262862	0.0833833	3.15245	0.00657332		0.825
GCST90200163	ebi-a-GCST90001484	Heptenedioate (C7:1-DC) levels	CD39+ resting CD4 regulatory T cell %resting CD4 regulatory T cell	Outlier-corrected					NA
GCST90200222	ebi-a-GCST90001484	Dihydrocaffeate sulfate (2) levels	CD39+ resting CD4 regulatory T cell %resting CD4 regulatory T cell	Raw	0.115824	0.0579357	1.99918	0.0553794		0.295
GCST90200222	ebi-a-GCST90001484	Dihydrocaffeate sulfate (2) levels	CD39+ resting CD4 regulatory T cell %resting CD4 regulatory T cell	Outlier-corrected					NA
GCST90200163	ebi-a-GCST90001485	Heptenedioate (C7:1-DC) levels	CD39+ resting CD4 regulatory T cell %CD4 regulatory T cell	Raw	0.205775	0.0890674	2.31033	0.0355077		0.732
GCST90200163	ebi-a-GCST90001485	Heptenedioate (C7:1-DC) levels	CD39+ resting CD4 regulatory T cell %CD4 regulatory T cell	Outlier-corrected					NA
GCST90200010	ebi-a-GCST90001507	Sphingomyelin (d18:1/22:1, d18:2/22:0, d16:1/24:1) levels	CD25++ CD45RA+ CD4 not regulatory T cell Absolute Count	Raw	0.167456	0.0646656	2.58958	0.0175172		0.692
GCST90200010	ebi-a-GCST90001507	Sphingomyelin (d18:1/22:1, d18:2/22:0, d16:1/24:1) levels	CD25++ CD45RA+ CD4 not regulatory T cell Absolute Count	Outlier-corrected					NA
GCST90200655	ebi-a-GCST90001507	X-25828 levels	CD25++ CD45RA+ CD4 not regulatory T cell Absolute Count	Raw	-0.211259	0.101111	-2.08938	0.0541251		0.301
GCST90200655	ebi-a-GCST90001507	X-25828 levels	CD25++ CD45RA+ CD4 not regulatory T cell Absolute Count	Outlier-corrected					NA
GCST90200671	ebi-a-GCST90001507	X-26109 levels	CD25++ CD45RA+ CD4 not regulatory T cell Absolute Count	Raw	0.0695868	0.0296151	2.34971	0.0266582		0.653
GCST90200671	ebi-a-GCST90001507	X-26109 levels	CD25++ CD45RA+ CD4 not regulatory T cell Absolute Count	Outlier-corrected					NA
GCST90200671	ebi-a-GCST90001511	X-26109 levels	CD25++ CD45RA- CD4 not regulatory T cell %CD4+ T cell	Raw	-0.0623383	0.0305614	-2.03977	0.0516549		0.481
GCST90200671	ebi-a-GCST90001511	X-26109 levels	CD25++ CD45RA- CD4 not regulatory T cell %CD4+ T cell	Outlier-corrected					NA
GCST90200328	ebi-a-GCST90001519	3-methoxytyrosine levels	CD33+ HLA DR+ CD14- %CD33+ HLA DR+	Raw	0.240299	0.0931544	2.57958	0.0171008		0.355
GCST90200328	ebi-a-GCST90001519	3-methoxytyrosine levels	CD33+ HLA DR+ CD14- %CD33+ HLA DR+	Outlier-corrected					NA
GCST90200250	ebi-a-GCST90001530	Deoxycholic acid 12-sulfate levels	Monocytic Myeloid-Derived Suppressor Cells Absolute Count	Raw	0.163523	0.067846	2.41021	0.0251946		0.418
GCST90200250	ebi-a-GCST90001530	Deoxycholic acid 12-sulfate levels	Monocytic Myeloid-Derived Suppressor Cells Absolute Count	Outlier-corrected					NA
GCST90199791	ebi-a-GCST90001533	1-arachidonoyl-GPE (20:4n6) levels	Basophil %CD33dim HLA DR- CD66b-	Raw	-0.130241	0.0574173	-2.26833	0.0304238		0.551
GCST90199791	ebi-a-GCST90001533	1-arachidonoyl-GPE (20:4n6) levels	Basophil %CD33dim HLA DR- CD66b-	Outlier-corrected					NA
GCST90200033	ebi-a-GCST90001533	Sphingomyelin (d18:2/23:0, d18:1/23:1, d17:1/24:1) levels	Basophil %CD33dim HLA DR- CD66b-	Raw	-0.219181	0.0953229	-2.29935	0.0309022		0.627
GCST90200033	ebi-a-GCST90001533	Sphingomyelin (d18:2/23:0, d18:1/23:1, d17:1/24:1) levels	Basophil %CD33dim HLA DR- CD66b-	Outlier-corrected					NA
GCST90200575	ebi-a-GCST90001533	X-21283 levels	Basophil %CD33dim HLA DR- CD66b-	Raw	0.200571	0.0756971	2.64966	0.0182038		0.431
GCST90200575	ebi-a-GCST90001533	X-21283 levels	Basophil %CD33dim HLA DR- CD66b-	Outlier-corrected					NA
GCST90200017	ebi-a-GCST90001571	Sphingomyelin (d17:1/16:0, d18:1/15:0, d16:1/17:0) levels	Effector Memory CD4-CD8- T cell %T cell	Raw	0.111851	0.0562822	1.98733	0.0564029		0.54
GCST90200017	ebi-a-GCST90001571	Sphingomyelin (d17:1/16:0, d18:1/15:0, d16:1/17:0) levels	Effector Memory CD4-CD8- T cell %T cell	Outlier-corrected					NA
GCST90200034	ebi-a-GCST90001571	Tricosanoyl sphingomyelin (d18:1/23:0) levels	Effector Memory CD4-CD8- T cell %T cell	Raw	0.156636	0.0780415	2.00708	0.0548481		0.477
GCST90200034	ebi-a-GCST90001571	Tricosanoyl sphingomyelin (d18:1/23:0) levels	Effector Memory CD4-CD8- T cell %T cell	Outlier-corrected					NA
GCST90200539	ebi-a-GCST90001571	X-14939 levels	Effector Memory CD4-CD8- T cell %T cell	Raw	0.176378	0.0678752	2.59856	0.0167689		0.545
GCST90200539	ebi-a-GCST90001571	X-14939 levels	Effector Memory CD4-CD8- T cell %T cell	Outlier-corrected					NA
GCST90200655	ebi-a-GCST90001571	X-25828 levels	Effector Memory CD4-CD8- T cell %T cell	Raw	0.178366	0.077829	2.29177	0.0368046		0.708
GCST90200655	ebi-a-GCST90001571	X-25828 levels	Effector Memory CD4-CD8- T cell %T cell	Outlier-corrected					NA
GCST90200155	ebi-a-GCST90001716	2-furoylcarnitine levels	BAFF-R on naive-mature B cell	Raw	0.174011	0.0837011	2.07896	0.050703		0.077
GCST90200155	ebi-a-GCST90001716	2-furoylcarnitine levels	BAFF-R on naive-mature B cell	Outlier-corrected					NA
GCST90200415	ebi-a-GCST90001716	Serine levels	BAFF-R on naive-mature B cell	Raw	0.130679	0.0486157	2.68799	0.0111766		0.679
GCST90200415	ebi-a-GCST90001716	Serine levels	BAFF-R on naive-mature B cell	Outlier-corrected					NA
GCST90200105	ebi-a-GCST90001922	Glycosyl-N-behenoyl-sphingadienine (d18:2/22:0) levels	CD127 on T cell	Raw	-0.118431	0.0436573	-2.71273	0.0114719		0.964
GCST90200105	ebi-a-GCST90001922	Glycosyl-N-behenoyl-sphingadienine (d18:2/22:0) levels	CD127 on T cell	Outlier-corrected					NA
GCST90200415	ebi-a-GCST90001922	Serine levels	CD127 on T cell	Raw	-0.156288	0.0520606	-3.00205	0.00508033		0.584
GCST90200415	ebi-a-GCST90001922	Serine levels	CD127 on T cell	Outlier-corrected					NA
GCST90200575	ebi-a-GCST90001922	X-21283 levels	CD127 on T cell	Raw	0.172567	0.0775468	2.22533	0.0418207		0.058
GCST90200575	ebi-a-GCST90001922	X-21283 levels	CD127 on T cell	Outlier-corrected					NA
GCST90200768	ebi-a-GCST90001922	Phosphate to 2'-deoxyuridine ratio	CD127 on T cell	Raw	-0.129433	0.054961	-2.35499	0.0255031		0.637
GCST90200768	ebi-a-GCST90001922	Phosphate to 2'-deoxyuridine ratio	CD127 on T cell	Outlier-corrected					NA
GCST90200010	ebi-a-GCST90001743	Sphingomyelin (d18:1/22:1, d18:2/22:0, d16:1/24:1) levels	CD20 on B cell	Raw	-0.155602	0.0628477	-2.47586	0.022355		0.622
GCST90200010	ebi-a-GCST90001743	Sphingomyelin (d18:1/22:1, d18:2/22:0, d16:1/24:1) levels	CD20 on B cell	Outlier-corrected					NA
GCST90200017	ebi-a-GCST90001743	Sphingomyelin (d17:1/16:0, d18:1/15:0, d16:1/17:0) levels	CD20 on B cell	Raw	-0.126507	0.060102	-2.10487	0.0440828		0.358
GCST90200017	ebi-a-GCST90001743	Sphingomyelin (d17:1/16:0, d18:1/15:0, d16:1/17:0) levels	CD20 on B cell	Outlier-corrected					NA
GCST90200081	ebi-a-GCST90001743	1-oleoyl-2-docosahexaenoyl-GPC (18:1/22:6) levels	CD20 on B cell	Raw	0.119779	0.0534451	2.24116	0.0323174		0.626
GCST90200081	ebi-a-GCST90001743	1-oleoyl-2-docosahexaenoyl-GPC (18:1/22:6) levels	CD20 on B cell	Outlier-corrected					NA
GCST90200163	ebi-a-GCST90001743	Heptenedioate (C7:1-DC) levels	CD20 on B cell	Raw	0.222349	0.0877817	2.53298	0.0229592		0.798
GCST90200163	ebi-a-GCST90001743	Heptenedioate (C7:1-DC) levels	CD20 on B cell	Outlier-corrected					NA
GCST90200250	ebi-a-GCST90001754	Deoxycholic acid 12-sulfate levels	CD20 on IgD- CD27- B cell	Raw	-0.112831	0.0392202	-2.87685	0.0100343		0.891
GCST90200250	ebi-a-GCST90001754	Deoxycholic acid 12-sulfate levels	CD20 on IgD- CD27- B cell	Outlier-corrected					NA
GCST90199863	ebi-a-GCST90001939	16a-hydroxy DHEA 3-sulfate levels	CD25 on activated CD4 regulatory T cell	Raw	0.133383	0.0620206	2.15063	0.0422494		0.25
GCST90199863	ebi-a-GCST90001939	16a-hydroxy DHEA 3-sulfate levels	CD25 on activated CD4 regulatory T cell	Outlier-corrected					NA
GCST90200125	ebi-a-GCST90001785	Sphingomyelin (d17:2/16:0, d18:2/15:0) levels	CD25 on IgD- CD24- B cell	Raw	-0.139346	0.0616349	-2.26084	0.0320378		0.776
GCST90200125	ebi-a-GCST90001785	Sphingomyelin (d17:2/16:0, d18:2/15:0) levels	CD25 on IgD- CD24- B cell	Outlier-corrected					NA
GCST90200193	ebi-a-GCST90001785	Ethyl beta-glucopyranoside levels	CD25 on IgD- CD24- B cell	Raw	-0.0950967	0.0426418	-2.23013	0.0387074		0.667
GCST90200193	ebi-a-GCST90001785	Ethyl beta-glucopyranoside levels	CD25 on IgD- CD24- B cell	Outlier-corrected					NA
GCST90200250	ebi-a-GCST90001785	Deoxycholic acid 12-sulfate levels	CD25 on IgD- CD24- B cell	Raw	0.122037	0.0565672	2.15739	0.0427116		0.148
GCST90200250	ebi-a-GCST90001785	Deoxycholic acid 12-sulfate levels	CD25 on IgD- CD24- B cell	Outlier-corrected					NA
GCST90200328	ebi-a-GCST90001785	3-methoxytyrosine levels	CD25 on IgD- CD24- B cell	Raw	-0.216366	0.0500063	-4.32677	0.000271585		0.927
GCST90200328	ebi-a-GCST90001785	3-methoxytyrosine levels	CD25 on IgD- CD24- B cell	Outlier-corrected					NA
GCST90199860	ebi-a-GCST90001865	Andro steroid monosulfate C19H28O6S (1) levels	CD3 on CD28- CD8+ T cell	Raw	-0.134964	0.0620248	-2.17596	0.0360179		0.11
GCST90199860	ebi-a-GCST90001865	Andro steroid monosulfate C19H28O6S (1) levels	CD3 on CD28- CD8+ T cell	Outlier-corrected					NA
GCST90199863	ebi-a-GCST90001865	16a-hydroxy DHEA 3-sulfate levels	CD3 on CD28- CD8+ T cell	Raw	-0.213514	0.0679864	-3.14054	0.00458446		0.318
GCST90199863	ebi-a-GCST90001865	16a-hydroxy DHEA 3-sulfate levels	CD3 on CD28- CD8+ T cell	Outlier-corrected					NA
GCST90200010	ebi-a-GCST90001865	Sphingomyelin (d18:1/22:1, d18:2/22:0, d16:1/24:1) levels	CD3 on CD28- CD8+ T cell	Raw	0.16127	0.0712167	2.2645	0.0354324		0.547
GCST90200010	ebi-a-GCST90001865	Sphingomyelin (d18:1/22:1, d18:2/22:0, d16:1/24:1) levels	CD3 on CD28- CD8+ T cell	Outlier-corrected					NA
GCST90199945	ebi-a-GCST90001917	Sphingomyelin (d18:1/14:0, d16:1/16:0) levels	CD45 on CD8+ T cell	Raw	-0.0672945	0.0329803	-2.04044	0.0511964		0.623
GCST90199945	ebi-a-GCST90001917	Sphingomyelin (d18:1/14:0, d16:1/16:0) levels	CD45 on CD8+ T cell	Outlier-corrected					NA
GCST90200956	ebi-a-GCST90001917	Cytidine to N-acetylglucosamine to N-acetylgalactosamine ratio	CD45 on CD8+ T cell	Raw	0.152238	0.0661201	2.30245	0.0334619		0.406
GCST90200956	ebi-a-GCST90001917	Cytidine to N-acetylglucosamine to N-acetylgalactosamine ratio	CD45 on CD8+ T cell	Outlier-corrected					NA
GCST90199636	ebi-a-GCST90001699	Kynurenine levels	CD45RA+ CD28- CD8+ T cell %CD8+ T cell	Raw	2.60416	0.745061	3.49523	0.00195062		0.76
GCST90199636	ebi-a-GCST90001699	Kynurenine levels	CD45RA+ CD28- CD8+ T cell %CD8+ T cell	Outlier-corrected					NA
GCST90199863	ebi-a-GCST90001699	16a-hydroxy DHEA 3-sulfate levels	CD45RA+ CD28- CD8+ T cell %CD8+ T cell	Raw	-2.2088	0.710509	-3.10876	0.00494382		0.728
GCST90199863	ebi-a-GCST90001699	16a-hydroxy DHEA 3-sulfate levels	CD45RA+ CD28- CD8+ T cell %CD8+ T cell	Outlier-corrected					NA
GCST90200105	ebi-a-GCST90001699	Glycosyl-N-behenoyl-sphingadienine (d18:2/22:0) levels	CD45RA+ CD28- CD8+ T cell %CD8+ T cell	Raw	1.76475	0.667794	2.64265	0.0135229		0.798
GCST90200105	ebi-a-GCST90001699	Glycosyl-N-behenoyl-sphingadienine (d18:2/22:0) levels	CD45RA+ CD28- CD8+ T cell %CD8+ T cell	Outlier-corrected					NA
GCST90200415	ebi-a-GCST90001699	Serine levels	CD45RA+ CD28- CD8+ T cell %CD8+ T cell	Raw	1.80669	0.718227	2.51548	0.0169349		0.466
GCST90200415	ebi-a-GCST90001699	Serine levels	CD45RA+ CD28- CD8+ T cell %CD8+ T cell	Outlier-corrected					NA
GCST90200577	ebi-a-GCST90001699	X-21312 levels	CD45RA+ CD28- CD8+ T cell %CD8+ T cell	Raw	1.53931	0.512122	3.00575	0.00726858		0.985
GCST90200577	ebi-a-GCST90001699	X-21312 levels	CD45RA+ CD28- CD8+ T cell %CD8+ T cell	Outlier-corrected					NA
GCST90200539	ebi-a-GCST90001956	X-14939 levels	CD33 on CD33dim HLA DR+ CD11b+	Raw	0.189429	0.119345	1.58725	0.127401		0.164
GCST90200539	ebi-a-GCST90001956	X-14939 levels	CD33 on CD33dim HLA DR+ CD11b+	Outlier-corrected					NA
GCST90200539	ebi-a-GCST90001957	X-14939 levels	CD33 on CD33dim HLA DR+ CD11b-	Raw	0.152175	0.128275	1.18632	0.248744		0.056
GCST90200539	ebi-a-GCST90001957	X-14939 levels	CD33 on CD33dim HLA DR+ CD11b-	Outlier-corrected					NA
GCST90200105	ebi-a-GCST90001953	Glycosyl-N-behenoyl-sphingadienine (d18:2/22:0) levels	CD33 on CD33dim HLA DR-	Raw	0.220133	0.0701167	3.13953	0.00407014		0.834
GCST90200105	ebi-a-GCST90001953	Glycosyl-N-behenoyl-sphingadienine (d18:2/22:0) levels	CD33 on CD33dim HLA DR-	Outlier-corrected					NA
GCST90200768	ebi-a-GCST90001949	Phosphate to 2'-deoxyuridine ratio	CD33 on CD33+ HLA DR+	Raw	-0.153072	0.0761303	-2.01066	0.053741		0.657
GCST90200768	ebi-a-GCST90001949	Phosphate to 2'-deoxyuridine ratio	CD33 on CD33+ HLA DR+	Outlier-corrected					NA
GCST90200163	ebi-a-GCST90001948	Heptenedioate (C7:1-DC) levels	CD33 on CD33+ HLA DR+ CD14-	Raw	0.263929	0.141193	1.86928	0.0812347		0.652
GCST90200163	ebi-a-GCST90001948	Heptenedioate (C7:1-DC) levels	CD33 on CD33+ HLA DR+ CD14-	Outlier-corrected					NA
GCST90200795	ebi-a-GCST90001958	Oleoyl-linoleoyl-glycerol (18:1 to 18:2) [2] to linoleoyl-arachidonoyl-glycerol (18:2 to 20:4) [2] ratio	CD4 on monocyte	Raw	-0.107222	0.0482779	-2.22094	0.0356446		0.558
GCST90200795	ebi-a-GCST90001958	Oleoyl-linoleoyl-glycerol (18:1 to 18:2) [2] to linoleoyl-arachidonoyl-glycerol (18:2 to 20:4) [2] ratio	CD4 on monocyte	Outlier-corrected					NA
GCST90200837	ebi-a-GCST90002053	Adenosine 5'-diphosphate (ADP) to glutamate ratio	HLA DR on CD14+ CD16- monocyte	Raw	0.00183642	0.0313177	0.0586383	0.953617		0.868
GCST90200837	ebi-a-GCST90002053	Adenosine 5'-diphosphate (ADP) to glutamate ratio	HLA DR on CD14+ CD16- monocyte	Outlier-corrected					NA
GCST90199700	ebi-a-GCST90001988	3-hydroxylaurate levels	CD8 on Central Memory CD8+ T cell	Raw	-0.0930807	0.0721588	-1.28994	0.226102		0.889
GCST90199700	ebi-a-GCST90001988	3-hydroxylaurate levels	CD8 on Central Memory CD8+ T cell	Outlier-corrected					NA
GCST90199700	ebi-a-GCST90002010	3-hydroxylaurate levels	CD8 on Effector Memory CD8+ T cell	Raw	0.0403861	0.080521	0.50156	0.626834		0.802
GCST90199700	ebi-a-GCST90002010	3-hydroxylaurate levels	CD8 on Effector Memory CD8+ T cell	Outlier-corrected					NA
GCST90199814	ebi-a-GCST90002074	Alpha-hydroxycaproate levels	SSC-A on CD14+ monocyte	Raw	-0.166539	0.0694288	-2.3987	0.0274999		0.325
GCST90199814	ebi-a-GCST90002074	Alpha-hydroxycaproate levels	SSC-A on CD14+ monocyte	Outlier-corrected					NA
GCST90200010	ebi-a-GCST90002074	Sphingomyelin (d18:1/22:1, d18:2/22:0, d16:1/24:1) levels	SSC-A on CD14+ monocyte	Raw	0.274872	0.0581495	4.72699	0.000146712		0.903
GCST90200010	ebi-a-GCST90002074	Sphingomyelin (d18:1/22:1, d18:2/22:0, d16:1/24:1) levels	SSC-A on CD14+ monocyte	Outlier-corrected					NA
GCST90200575	ebi-a-GCST90002074	X-21283 levels	SSC-A on CD14+ monocyte	Raw	0.141815	0.0670592	2.11477	0.0515999		0.235
GCST90200575	ebi-a-GCST90002074	X-21283 levels	SSC-A on CD14+ monocyte	Outlier-corrected					NA

## Sheet: pleiotropy
Table S4-3: MR analysis results from 30 plasma metabolites to 27 immune cell traits (pleiotropy analysis)
id.exposure	id.outcome	exposure	outcome	egger_intercept	se	pval
GCST90199791	ebi-a-GCST90001533	1-arachidonoyl-GPE (20:4n6) levels	Basophil %CD33dim HLA DR- CD66b-	-0.00293718	0.0159692	0.855307
GCST90199900	ebi-a-GCST90001479	Argininate levels	CD4 regulatory T cell %T cell	0.00466355	0.0187734	0.806119
GCST90200010	ebi-a-GCST90001507	Sphingomyelin (d18:1/22:1, d18:2/22:0, d16:1/24:1) levels	CD25++ CD45RA+ CD4 not regulatory T cell Absolute Count	-0.0179011	0.0189657	0.357085
GCST90200017	ebi-a-GCST90001571	Sphingomyelin (d17:1/16:0, d18:1/15:0, d16:1/17:0) levels	Effector Memory CD4-CD8- T cell %T cell	-0.00421213	0.0139722	0.765288
GCST90200033	ebi-a-GCST90001533	Sphingomyelin (d18:2/23:0, d18:1/23:1, d17:1/24:1) levels	Basophil %CD33dim HLA DR- CD66b-	0.0229904	0.0262314	0.390257
GCST90200034	ebi-a-GCST90001571	Tricosanoyl sphingomyelin (d18:1/23:0) levels	Effector Memory CD4-CD8- T cell %T cell	-0.0154269	0.0184756	0.411332
GCST90200102	ebi-a-GCST90001483	1-palmitoleoyl-2-linolenoyl-GPC (16:1/18:3) levels	CD39+ resting CD4 regulatory T cell Absolute Count	-0.0183436	0.0227401	0.431001
GCST90200102	ebi-a-GCST90001484	1-palmitoleoyl-2-linolenoyl-GPC (16:1/18:3) levels	CD39+ resting CD4 regulatory T cell %resting CD4 regulatory T cell	-0.0225959	0.0213588	0.304895
GCST90200163	ebi-a-GCST90001484	Heptenedioate (C7:1-DC) levels	CD39+ resting CD4 regulatory T cell %resting CD4 regulatory T cell	0.0169146	0.0323608	0.609365
GCST90200163	ebi-a-GCST90001485	Heptenedioate (C7:1-DC) levels	CD39+ resting CD4 regulatory T cell %CD4 regulatory T cell	0.000582475	0.0323151	0.985873
GCST90200222	ebi-a-GCST90001484	Dihydrocaffeate sulfate (2) levels	CD39+ resting CD4 regulatory T cell %resting CD4 regulatory T cell	-0.0302504	0.0173941	0.093405
GCST90200250	ebi-a-GCST90001530	Deoxycholic acid 12-sulfate levels	Monocytic Myeloid-Derived Suppressor Cells Absolute Count	-0.0248615	0.0189191	0.203687
GCST90200328	ebi-a-GCST90001519	3-methoxytyrosine levels	CD33+ HLA DR+ CD14- %CD33+ HLA DR+	-0.0180474	0.0248984	0.476549
GCST90200539	ebi-a-GCST90001571	X-14939 levels	Effector Memory CD4-CD8- T cell %T cell	-0.0271787	0.01915	0.171223
GCST90200575	ebi-a-GCST90001533	X-21283 levels	Basophil %CD33dim HLA DR- CD66b-	0.00143482	0.0202698	0.944569
GCST90200655	ebi-a-GCST90001507	X-25828 levels	CD25++ CD45RA+ CD4 not regulatory T cell Absolute Count	-0.0176093	0.0267184	0.520544
GCST90200655	ebi-a-GCST90001571	X-25828 levels	Effector Memory CD4-CD8- T cell %T cell	0.0165593	0.0226485	0.476751
GCST90200671	ebi-a-GCST90001507	X-26109 levels	CD25++ CD45RA+ CD4 not regulatory T cell Absolute Count	0.00822684	0.0103281	0.433212
GCST90200671	ebi-a-GCST90001511	X-26109 levels	CD25++ CD45RA- CD4 not regulatory T cell %CD4+ T cell	0.00703331	0.0104093	0.505448
GCST90199636	ebi-a-GCST90001699	Kynurenine levels	CD45RA+ CD28- CD8+ T cell %CD8+ T cell	-0.526698	0.317099	0.110903
GCST90199860	ebi-a-GCST90001865	Andro steroid monosulfate C19H28O6S (1) levels	CD3 on CD28- CD8+ T cell	0.010873	0.0150132	0.473607
GCST90199863	ebi-a-GCST90001699	16a-hydroxy DHEA 3-sulfate levels	CD45RA+ CD28- CD8+ T cell %CD8+ T cell	-0.0704229	0.154223	0.652414
GCST90199863	ebi-a-GCST90001865	16a-hydroxy DHEA 3-sulfate levels	CD3 on CD28- CD8+ T cell	0.00621858	0.013744	0.65537
GCST90199863	ebi-a-GCST90001939	16a-hydroxy DHEA 3-sulfate levels	CD25 on activated CD4 regulatory T cell	0.0146466	0.012232	0.243893
GCST90199945	ebi-a-GCST90001917	Sphingomyelin (d18:1/14:0, d16:1/16:0) levels	CD45 on CD8+ T cell	-0.0021692	0.00962681	0.823485
GCST90200010	ebi-a-GCST90001743	Sphingomyelin (d18:1/22:1, d18:2/22:0, d16:1/24:1) levels	CD20 on B cell	0.00118022	0.017957	0.948284
GCST90200010	ebi-a-GCST90001865	Sphingomyelin (d18:1/22:1, d18:2/22:0, d16:1/24:1) levels	CD3 on CD28- CD8+ T cell	-0.039871	0.0200386	0.0620355
GCST90200017	ebi-a-GCST90001743	Sphingomyelin (d17:1/16:0, d18:1/15:0, d16:1/17:0) levels	CD20 on B cell	-0.00237624	0.0149192	0.874597
GCST90200081	ebi-a-GCST90001743	1-oleoyl-2-docosahexaenoyl-GPC (18:1/22:6) levels	CD20 on B cell	-0.00447642	0.0134549	0.741676
GCST90200105	ebi-a-GCST90001699	Glycosyl-N-behenoyl-sphingadienine (d18:2/22:0) levels	CD45RA+ CD28- CD8+ T cell %CD8+ T cell	0.0764908	0.183305	0.679894
GCST90200105	ebi-a-GCST90001922	Glycosyl-N-behenoyl-sphingadienine (d18:2/22:0) levels	CD127 on T cell	0.0113386	0.0140786	0.427908
GCST90200125	ebi-a-GCST90001785	Sphingomyelin (d17:2/16:0, d18:2/15:0) levels	CD25 on IgD- CD24- B cell	0.000234461	0.0162351	0.988588
GCST90200155	ebi-a-GCST90001716	2-furoylcarnitine levels	BAFF-R on naive-mature B cell	0.0215238	0.0206658	0.310708
GCST90200163	ebi-a-GCST90001743	Heptenedioate (C7:1-DC) levels	CD20 on B cell	0.0115728	0.0325836	0.727753
GCST90200193	ebi-a-GCST90001785	Ethyl beta-glucopyranoside levels	CD25 on IgD- CD24- B cell	-0.00202912	0.0124888	0.872847
GCST90200250	ebi-a-GCST90001754	Deoxycholic acid 12-sulfate levels	CD20 on IgD- CD27- B cell	0.0147364	0.0171639	0.402524
GCST90200250	ebi-a-GCST90001785	Deoxycholic acid 12-sulfate levels	CD25 on IgD- CD24- B cell	-0.00372973	0.0165085	0.82355
GCST90200328	ebi-a-GCST90001785	3-methoxytyrosine levels	CD25 on IgD- CD24- B cell	0.0171367	0.0169995	0.324895
GCST90200415	ebi-a-GCST90001699	Serine levels	CD45RA+ CD28- CD8+ T cell %CD8+ T cell	-0.0692573	0.204289	0.736812
GCST90200415	ebi-a-GCST90001716	Serine levels	BAFF-R on naive-mature B cell	0.0169261	0.0144117	0.248873
GCST90200415	ebi-a-GCST90001922	Serine levels	CD127 on T cell	0.00469896	0.0153569	0.7616
GCST90200575	ebi-a-GCST90001922	X-21283 levels	CD127 on T cell	-0.00151164	0.0205157	0.942306
GCST90200577	ebi-a-GCST90001699	X-21312 levels	CD45RA+ CD28- CD8+ T cell %CD8+ T cell	-0.1596	0.303027	0.604842
GCST90200768	ebi-a-GCST90001922	Phosphate to 2'-deoxyuridine ratio	CD127 on T cell	0.00281173	0.0181863	0.87824
GCST90200956	ebi-a-GCST90001917	Cytidine to N-acetylglucosamine to N-acetylgalactosamine ratio	CD45 on CD8+ T cell	-0.0142061	0.0206297	0.50035
GCST90199700	ebi-a-GCST90001988	3-hydroxylaurate levels	HLA DR on CD14+ CD16- monocyte	0.0391408	0.0283517	0.200736
GCST90199700	ebi-a-GCST90002010	3-hydroxylaurate levels	HLA DR on monocyte	0.0320489	0.0283263	0.287124
GCST90199814	ebi-a-GCST90002074	Alpha-hydroxycaproate levels	SSC-A on CD14+ monocyte	0.0152399	0.0334028	0.653987
GCST90200010	ebi-a-GCST90002074	Sphingomyelin (d18:1/22:1, d18:2/22:0, d16:1/24:1) levels	SSC-A on CD14+ monocyte	-0.00183633	0.0194138	0.925686
GCST90200105	ebi-a-GCST90001953	Glycosyl-N-behenoyl-sphingadienine (d18:2/22:0) levels	CD33 on CD33dim HLA DR-	-0.00214462	0.0193579	0.912635
GCST90200163	ebi-a-GCST90001948	Heptenedioate (C7:1-DC) levels	CD33 on CD33dim HLA DR+ CD11b+	0.0537942	0.0501717	0.301765
GCST90200539	ebi-a-GCST90001956	X-14939 levels	CD33 on CD33+ HLA DR+	-0.0237488	0.0320844	0.46778
GCST90200539	ebi-a-GCST90001957	X-14939 levels	CD33 on CD33+ HLA DR+ CD14-	-0.0234788	0.0325331	0.478839
GCST90200575	ebi-a-GCST90002074	X-21283 levels	SSC-A on CD14+ monocyte	0.0103388	0.0175266	0.564664
GCST90200768	ebi-a-GCST90001949	Phosphate to 2'-deoxyuridine ratio	CD33 on CD33dim HLA DR+ CD11b-	-0.0183209	0.0260373	0.487466
GCST90200795	ebi-a-GCST90001958	Oleoyl-linoleoyl-glycerol (18:1 to 18:2) [2] to linoleoyl-arachidonoyl-glycerol (18:2 to 20:4) [2] ratio	CD4 on monocyte	-0.00943257	0.012531	0.458927
GCST90200837	ebi-a-GCST90002053	Adenosine 5'-diphosphate (ADP) to glutamate ratio	CD45 on CD33+ HLA DR+	0.0212589	0.0170671	0.22255

## Sheet: heterogeneity
Table S4-4: MR analysis results from 30 plasma metabolites to 27 immune cell traits (heterogeneity analysis)
id.exposure	id.outcome	exposure	outcome	method	Q	Q_df	Q_pval
GCST90199791	ebi-a-GCST90001533	1-arachidonoyl-GPE (20:4n6) levels	Basophil %CD33dim HLA DR- CD66b-	MR Egger	28.3623	30	0.551243
GCST90199791	ebi-a-GCST90001533	1-arachidonoyl-GPE (20:4n6) levels	Basophil %CD33dim HLA DR- CD66b-	Inverse variance weighted	28.3961	31	0.600651
GCST90199900	ebi-a-GCST90001479	Argininate levels	CD4 regulatory T cell %T cell	MR Egger	22.0686	22	0.455798
GCST90199900	ebi-a-GCST90001479	Argininate levels	CD4 regulatory T cell %T cell	Inverse variance weighted	22.1305	23	0.512383
GCST90200010	ebi-a-GCST90001507	Sphingomyelin (d18:1/22:1, d18:2/22:0, d16:1/24:1) levels	CD25++ CD45RA+ CD4 not regulatory T cell Absolute Count	MR Egger	16.12	19	0.649255
GCST90200010	ebi-a-GCST90001507	Sphingomyelin (d18:1/22:1, d18:2/22:0, d16:1/24:1) levels	CD25++ CD45RA+ CD4 not regulatory T cell Absolute Count	Inverse variance weighted	17.0109	20	0.652265
GCST90200017	ebi-a-GCST90001571	Sphingomyelin (d17:1/16:0, d18:1/15:0, d16:1/17:0) levels	Effector Memory CD4-CD8- T cell %T cell	MR Egger	29.2259	28	0.40114
GCST90200017	ebi-a-GCST90001571	Sphingomyelin (d17:1/16:0, d18:1/15:0, d16:1/17:0) levels	Effector Memory CD4-CD8- T cell %T cell	Inverse variance weighted	29.3207	29	0.448459
GCST90200033	ebi-a-GCST90001533	Sphingomyelin (d18:2/23:0, d18:1/23:1, d17:1/24:1) levels	Basophil %CD33dim HLA DR- CD66b-	MR Egger	19.0982	22	0.639257
GCST90200033	ebi-a-GCST90001533	Sphingomyelin (d18:2/23:0, d18:1/23:1, d17:1/24:1) levels	Basophil %CD33dim HLA DR- CD66b-	Inverse variance weighted	19.8664	23	0.64996
GCST90200034	ebi-a-GCST90001571	Tricosanoyl sphingomyelin (d18:1/23:0) levels	Effector Memory CD4-CD8- T cell %T cell	MR Egger	25.7322	26	0.477898
GCST90200034	ebi-a-GCST90001571	Tricosanoyl sphingomyelin (d18:1/23:0) levels	Effector Memory CD4-CD8- T cell %T cell	Inverse variance weighted	26.4294	27	0.494879
GCST90200102	ebi-a-GCST90001483	1-palmitoleoyl-2-linolenoyl-GPC (16:1/18:3) levels	CD39+ resting CD4 regulatory T cell Absolute Count	MR Egger	18.8628	17	0.336461
GCST90200102	ebi-a-GCST90001483	1-palmitoleoyl-2-linolenoyl-GPC (16:1/18:3) levels	CD39+ resting CD4 regulatory T cell Absolute Count	Inverse variance weighted	19.5849	18	0.35667
GCST90200102	ebi-a-GCST90001484	1-palmitoleoyl-2-linolenoyl-GPC (16:1/18:3) levels	CD39+ resting CD4 regulatory T cell %resting CD4 regulatory T cell	MR Egger	15.3519	17	0.57015
GCST90200102	ebi-a-GCST90001484	1-palmitoleoyl-2-linolenoyl-GPC (16:1/18:3) levels	CD39+ resting CD4 regulatory T cell %resting CD4 regulatory T cell	Inverse variance weighted	16.4711	18	0.559705
GCST90200163	ebi-a-GCST90001484	Heptenedioate (C7:1-DC) levels	CD39+ resting CD4 regulatory T cell %resting CD4 regulatory T cell	MR Egger	9.74378	14	0.780666
GCST90200163	ebi-a-GCST90001484	Heptenedioate (C7:1-DC) levels	CD39+ resting CD4 regulatory T cell %resting CD4 regulatory T cell	Inverse variance weighted	10.017	15	0.818671
GCST90200163	ebi-a-GCST90001485	Heptenedioate (C7:1-DC) levels	CD39+ resting CD4 regulatory T cell %CD4 regulatory T cell	MR Egger	11.4605	14	0.649541
GCST90200163	ebi-a-GCST90001485	Heptenedioate (C7:1-DC) levels	CD39+ resting CD4 regulatory T cell %CD4 regulatory T cell	Inverse variance weighted	11.4608	15	0.719296
GCST90200222	ebi-a-GCST90001484	Dihydrocaffeate sulfate (2) levels	CD39+ resting CD4 regulatory T cell %resting CD4 regulatory T cell	MR Egger	28.7079	27	0.375206
GCST90200222	ebi-a-GCST90001484	Dihydrocaffeate sulfate (2) levels	CD39+ resting CD4 regulatory T cell %resting CD4 regulatory T cell	Inverse variance weighted	31.9237	28	0.277626
GCST90200250	ebi-a-GCST90001530	Deoxycholic acid 12-sulfate levels	Monocytic Myeloid-Derived Suppressor Cells Absolute Count	MR Egger	21.0039	20	0.396905
GCST90200250	ebi-a-GCST90001530	Deoxycholic acid 12-sulfate levels	Monocytic Myeloid-Derived Suppressor Cells Absolute Count	Inverse variance weighted	22.8174	21	0.353791
GCST90200328	ebi-a-GCST90001519	3-methoxytyrosine levels	CD33+ HLA DR+ CD14- %CD33+ HLA DR+	MR Egger	23.9604	21	0.29498
GCST90200328	ebi-a-GCST90001519	3-methoxytyrosine levels	CD33+ HLA DR+ CD14- %CD33+ HLA DR+	Inverse variance weighted	24.5599	22	0.31858
GCST90200539	ebi-a-GCST90001571	X-14939 levels	Effector Memory CD4-CD8- T cell %T cell	MR Egger	18.207	20	0.573775
GCST90200539	ebi-a-GCST90001571	X-14939 levels	Effector Memory CD4-CD8- T cell %T cell	Inverse variance weighted	20.2213	21	0.507287
GCST90200575	ebi-a-GCST90001533	X-21283 levels	Basophil %CD33dim HLA DR- CD66b-	MR Egger	16.8839	14	0.262418
GCST90200575	ebi-a-GCST90001533	X-21283 levels	Basophil %CD33dim HLA DR- CD66b-	Inverse variance weighted	16.8899	15	0.325487
GCST90200655	ebi-a-GCST90001507	X-25828 levels	CD25++ CD45RA+ CD4 not regulatory T cell Absolute Count	MR Egger	17.2041	14	0.245463
GCST90200655	ebi-a-GCST90001507	X-25828 levels	CD25++ CD45RA+ CD4 not regulatory T cell Absolute Count	Inverse variance weighted	17.7379	15	0.276695
GCST90200655	ebi-a-GCST90001571	X-25828 levels	Effector Memory CD4-CD8- T cell %T cell	MR Egger	11.346	14	0.65867
GCST90200655	ebi-a-GCST90001571	X-25828 levels	Effector Memory CD4-CD8- T cell %T cell	Inverse variance weighted	11.8805	15	0.688048
GCST90200671	ebi-a-GCST90001507	X-26109 levels	CD25++ CD45RA+ CD4 not regulatory T cell Absolute Count	MR Egger	23.4581	25	0.550831
GCST90200671	ebi-a-GCST90001507	X-26109 levels	CD25++ CD45RA+ CD4 not regulatory T cell Absolute Count	Inverse variance weighted	24.0926	26	0.57067
GCST90200671	ebi-a-GCST90001511	X-26109 levels	CD25++ CD45RA- CD4 not regulatory T cell %CD4+ T cell	MR Egger	26.4588	25	0.383447
GCST90200671	ebi-a-GCST90001511	X-26109 levels	CD25++ CD45RA- CD4 not regulatory T cell %CD4+ T cell	Inverse variance weighted	26.942	26	0.412378
GCST90199636	ebi-a-GCST90001699	Kynurenine levels	CD45RA+ CD28- CD8+ T cell %CD8+ T cell	MR Egger	14.4871	22	0.883295
GCST90199636	ebi-a-GCST90001699	Kynurenine levels	CD45RA+ CD28- CD8+ T cell %CD8+ T cell	Inverse variance weighted	17.2459	23	0.79701
GCST90199860	ebi-a-GCST90001865	Andro steroid monosulfate C19H28O6S (1) levels	CD3 on CD28- CD8+ T cell	MR Egger	46.4873	36	0.113167
GCST90199860	ebi-a-GCST90001865	Andro steroid monosulfate C19H28O6S (1) levels	CD3 on CD28- CD8+ T cell	Inverse variance weighted	47.1646	37	0.122218
GCST90199863	ebi-a-GCST90001699	16a-hydroxy DHEA 3-sulfate levels	CD45RA+ CD28- CD8+ T cell %CD8+ T cell	MR Egger	19.1673	22	0.634977
GCST90199863	ebi-a-GCST90001699	16a-hydroxy DHEA 3-sulfate levels	CD45RA+ CD28- CD8+ T cell %CD8+ T cell	Inverse variance weighted	19.3758	23	0.67921
GCST90199863	ebi-a-GCST90001865	16a-hydroxy DHEA 3-sulfate levels	CD3 on CD28- CD8+ T cell	MR Egger	27.8136	22	0.181942
GCST90199863	ebi-a-GCST90001865	16a-hydroxy DHEA 3-sulfate levels	CD3 on CD28- CD8+ T cell	Inverse variance weighted	28.0724	23	0.213057
GCST90199863	ebi-a-GCST90001939	16a-hydroxy DHEA 3-sulfate levels	CD25 on activated CD4 regulatory T cell	MR Egger	26.4721	22	0.231965
GCST90199863	ebi-a-GCST90001939	16a-hydroxy DHEA 3-sulfate levels	CD25 on activated CD4 regulatory T cell	Inverse variance weighted	28.1973	23	0.208412
GCST90199945	ebi-a-GCST90001917	Sphingomyelin (d18:1/14:0, d16:1/16:0) levels	CD45 on CD8+ T cell	MR Egger	26.3607	26	0.443424
GCST90199945	ebi-a-GCST90001917	Sphingomyelin (d18:1/14:0, d16:1/16:0) levels	CD45 on CD8+ T cell	Inverse variance weighted	26.4121	27	0.495829
GCST90200010	ebi-a-GCST90001743	Sphingomyelin (d18:1/22:1, d18:2/22:0, d16:1/24:1) levels	CD20 on B cell	MR Egger	17.8013	19	0.535744
GCST90200010	ebi-a-GCST90001743	Sphingomyelin (d18:1/22:1, d18:2/22:0, d16:1/24:1) levels	CD20 on B cell	Inverse variance weighted	17.8056	20	0.600209
GCST90200010	ebi-a-GCST90001865	Sphingomyelin (d18:1/22:1, d18:2/22:0, d16:1/24:1) levels	CD3 on CD28- CD8+ T cell	MR Egger	13.7591	18	0.744656
GCST90200010	ebi-a-GCST90001865	Sphingomyelin (d18:1/22:1, d18:2/22:0, d16:1/24:1) levels	CD3 on CD28- CD8+ T cell	Inverse variance weighted	17.718	19	0.541341
GCST90200017	ebi-a-GCST90001743	Sphingomyelin (d17:1/16:0, d18:1/15:0, d16:1/17:0) levels	CD20 on B cell	MR Egger	31.816	28	0.282064
GCST90200017	ebi-a-GCST90001743	Sphingomyelin (d17:1/16:0, d18:1/15:0, d16:1/17:0) levels	CD20 on B cell	Inverse variance weighted	31.8448	29	0.326727
GCST90200081	ebi-a-GCST90001743	1-oleoyl-2-docosahexaenoyl-GPC (18:1/22:6) levels	CD20 on B cell	MR Egger	27.3717	30	0.603695
GCST90200081	ebi-a-GCST90001743	1-oleoyl-2-docosahexaenoyl-GPC (18:1/22:6) levels	CD20 on B cell	Inverse variance weighted	27.4824	31	0.647743
GCST90200105	ebi-a-GCST90001699	Glycosyl-N-behenoyl-sphingadienine (d18:2/22:0) levels	CD45RA+ CD28- CD8+ T cell %CD8+ T cell	MR Egger	20.4057	26	0.77195
GCST90200105	ebi-a-GCST90001699	Glycosyl-N-behenoyl-sphingadienine (d18:2/22:0) levels	CD45RA+ CD28- CD8+ T cell %CD8+ T cell	Inverse variance weighted	20.5798	27	0.805563
GCST90200105	ebi-a-GCST90001922	Glycosyl-N-behenoyl-sphingadienine (d18:2/22:0) levels	CD127 on T cell	MR Egger	14.2581	26	0.969441
GCST90200105	ebi-a-GCST90001922	Glycosyl-N-behenoyl-sphingadienine (d18:2/22:0) levels	CD127 on T cell	Inverse variance weighted	14.9067	27	0.97072
GCST90200125	ebi-a-GCST90001785	Sphingomyelin (d17:2/16:0, d18:2/15:0) levels	CD25 on IgD- CD24- B cell	MR Egger	22.1019	26	0.683111
GCST90200125	ebi-a-GCST90001785	Sphingomyelin (d17:2/16:0, d18:2/15:0) levels	CD25 on IgD- CD24- B cell	Inverse variance weighted	22.1021	27	0.732173
GCST90200155	ebi-a-GCST90001716	2-furoylcarnitine levels	BAFF-R on naive-mature B cell	MR Egger	28.3661	19	0.0766319
GCST90200155	ebi-a-GCST90001716	2-furoylcarnitine levels	BAFF-R on naive-mature B cell	Inverse variance weighted	29.9856	20	0.0700874
GCST90200163	ebi-a-GCST90001743	Heptenedioate (C7:1-DC) levels	CD20 on B cell	MR Egger	10.7153	14	0.708246
GCST90200163	ebi-a-GCST90001743	Heptenedioate (C7:1-DC) levels	CD20 on B cell	Inverse variance weighted	10.8414	15	0.763754
GCST90200193	ebi-a-GCST90001785	Ethyl beta-glucopyranoside levels	CD25 on IgD- CD24- B cell	MR Egger	15.8117	17	0.537222
GCST90200193	ebi-a-GCST90001785	Ethyl beta-glucopyranoside levels	CD25 on IgD- CD24- B cell	Inverse variance weighted	15.8381	18	0.603846
GCST90200250	ebi-a-GCST90001754	Deoxycholic acid 12-sulfate levels	CD20 on IgD- CD27- B cell	MR Egger	10.3184	17	0.889728
GCST90200250	ebi-a-GCST90001754	Deoxycholic acid 12-sulfate levels	CD20 on IgD- CD27- B cell	Inverse variance weighted	11.0556	18	0.891983
GCST90200250	ebi-a-GCST90001785	Deoxycholic acid 12-sulfate levels	CD25 on IgD- CD24- B cell	MR Egger	28.4173	20	0.099884
GCST90200250	ebi-a-GCST90001785	Deoxycholic acid 12-sulfate levels	CD25 on IgD- CD24- B cell	Inverse variance weighted	28.4898	21	0.126799
GCST90200328	ebi-a-GCST90001785	3-methoxytyrosine levels	CD25 on IgD- CD24- B cell	MR Egger	12.1068	21	0.93669
GCST90200328	ebi-a-GCST90001785	3-methoxytyrosine levels	CD25 on IgD- CD24- B cell	Inverse variance weighted	13.123	22	0.929674
GCST90200415	ebi-a-GCST90001699	Serine levels	CD45RA+ CD28- CD8+ T cell %CD8+ T cell	MR Egger	33.488	32	0.394993
GCST90200415	ebi-a-GCST90001699	Serine levels	CD45RA+ CD28- CD8+ T cell %CD8+ T cell	Inverse variance weighted	33.6083	33	0.437832
GCST90200415	ebi-a-GCST90001716	Serine levels	BAFF-R on naive-mature B cell	MR Egger	28.1314	32	0.662848
GCST90200415	ebi-a-GCST90001716	Serine levels	BAFF-R on naive-mature B cell	Inverse variance weighted	29.5107	33	0.641595
GCST90200415	ebi-a-GCST90001922	Serine levels	CD127 on T cell	MR Egger	29.8222	32	0.577196
GCST90200415	ebi-a-GCST90001922	Serine levels	CD127 on T cell	Inverse variance weighted	29.9158	33	0.621462
GCST90200575	ebi-a-GCST90001922	X-21283 levels	CD127 on T cell	MR Egger	25.5486	14	0.0295222
GCST90200575	ebi-a-GCST90001922	X-21283 levels	CD127 on T cell	Inverse variance weighted	25.5585	15	0.0429272
GCST90200577	ebi-a-GCST90001699	X-21312 levels	CD45RA+ CD28- CD8+ T cell %CD8+ T cell	MR Egger	8.11275	18	0.976911
GCST90200577	ebi-a-GCST90001699	X-21312 levels	CD45RA+ CD28- CD8+ T cell %CD8+ T cell	Inverse variance weighted	8.39015	19	0.982296
GCST90200768	ebi-a-GCST90001922	Phosphate to 2'-deoxyuridine ratio	CD127 on T cell	MR Egger	26.1008	28	0.567506
GCST90200768	ebi-a-GCST90001922	Phosphate to 2'-deoxyuridine ratio	CD127 on T cell	Inverse variance weighted	26.1247	29	0.618821
GCST90200956	ebi-a-GCST90001917	Cytidine to N-acetylglucosamine to N-acetylgalactosamine ratio	CD45 on CD8+ T cell	MR Egger	18.7071	17	0.345604
GCST90200956	ebi-a-GCST90001917	Cytidine to N-acetylglucosamine to N-acetylgalactosamine ratio	CD45 on CD8+ T cell	Inverse variance weighted	19.2289	18	0.377858
GCST90199700	ebi-a-GCST90001988	3-hydroxylaurate levels	HLA DR on CD14+ CD16- monocyte	MR Egger	0.656863	9	0.999903
GCST90199700	ebi-a-GCST90001988	3-hydroxylaurate levels	HLA DR on CD14+ CD16- monocyte	Inverse variance weighted	2.56277	10	0.989929
GCST90199700	ebi-a-GCST90002010	3-hydroxylaurate levels	HLA DR on monocyte	MR Egger	1.01469	9	0.999403
GCST90199700	ebi-a-GCST90002010	3-hydroxylaurate levels	HLA DR on monocyte	Inverse variance weighted	2.2948	10	0.993541
GCST90199814	ebi-a-GCST90002074	Alpha-hydroxycaproate levels	SSC-A on CD14+ monocyte	MR Egger	21.2791	17	0.214055
GCST90199814	ebi-a-GCST90002074	Alpha-hydroxycaproate levels	SSC-A on CD14+ monocyte	Inverse variance weighted	21.5396	18	0.253066
GCST90200010	ebi-a-GCST90002074	Sphingomyelin (d18:1/22:1, d18:2/22:0, d16:1/24:1) levels	SSC-A on CD14+ monocyte	MR Egger	12.4942	18	0.820701
GCST90200010	ebi-a-GCST90002074	Sphingomyelin (d18:1/22:1, d18:2/22:0, d16:1/24:1) levels	SSC-A on CD14+ monocyte	Inverse variance weighted	12.5032	19	0.863007
GCST90200105	ebi-a-GCST90001953	Glycosyl-N-behenoyl-sphingadienine (d18:2/22:0) levels	CD33 on CD33dim HLA DR-	MR Egger	20.3469	26	0.774839
GCST90200105	ebi-a-GCST90001953	Glycosyl-N-behenoyl-sphingadienine (d18:2/22:0) levels	CD33 on CD33dim HLA DR-	Inverse variance weighted	20.3592	27	0.81535
GCST90200163	ebi-a-GCST90001948	Heptenedioate (C7:1-DC) levels	CD33 on CD33dim HLA DR+ CD11b+	MR Egger	15.2182	14	0.363402
GCST90200163	ebi-a-GCST90001948	Heptenedioate (C7:1-DC) levels	CD33 on CD33dim HLA DR+ CD11b+	Inverse variance weighted	16.4679	15	0.351656
GCST90200539	ebi-a-GCST90001956	X-14939 levels	CD33 on CD33+ HLA DR+	MR Egger	24.2586	20	0.231278
GCST90200539	ebi-a-GCST90001956	X-14939 levels	CD33 on CD33+ HLA DR+	Inverse variance weighted	24.9232	21	0.250507
GCST90200539	ebi-a-GCST90001957	X-14939 levels	CD33 on CD33+ HLA DR+ CD14-	MR Egger	24.8874	20	0.205773
GCST90200539	ebi-a-GCST90001957	X-14939 levels	CD33 on CD33+ HLA DR+ CD14-	Inverse variance weighted	25.5355	21	0.224717
GCST90200575	ebi-a-GCST90002074	X-21283 levels	SSC-A on CD14+ monocyte	MR Egger	19.0884	14	0.161598
GCST90200575	ebi-a-GCST90002074	X-21283 levels	SSC-A on CD14+ monocyte	Inverse variance weighted	19.5629	15	0.18935
GCST90200768	ebi-a-GCST90001949	Phosphate to 2'-deoxyuridine ratio	CD33 on CD33dim HLA DR+ CD11b-	MR Egger	31.6212	28	0.2902
GCST90200768	ebi-a-GCST90001949	Phosphate to 2'-deoxyuridine ratio	CD33 on CD33dim HLA DR+ CD11b-	Inverse variance weighted	32.1803	29	0.312015
GCST90200795	ebi-a-GCST90001958	Oleoyl-linoleoyl-glycerol (18:1 to 18:2) [2] to linoleoyl-arachidonoyl-glycerol (18:2 to 20:4) [2] ratio	CD4 on monocyte	MR Egger	23.9819	24	0.462635
GCST90200795	ebi-a-GCST90001958	Oleoyl-linoleoyl-glycerol (18:1 to 18:2) [2] to linoleoyl-arachidonoyl-glycerol (18:2 to 20:4) [2] ratio	CD4 on monocyte	Inverse variance weighted	24.5485	25	0.487893
GCST90200837	ebi-a-GCST90002053	Adenosine 5'-diphosphate (ADP) to glutamate ratio	CD45 on CD33+ HLA DR+	MR Egger	26.8532	30	0.630966
GCST90200837	ebi-a-GCST90002053	Adenosine 5'-diphosphate (ADP) to glutamate ratio	CD45 on CD33+ HLA DR+	Inverse variance weighted	28.4048	31	0.600202
