# Supplementary material for: Genetically Predicted Immune Cell Traits Mediate the Causal Association Between Plasma Metabolites and Colorectal Cancer
Source: J Cancer. 2025 Jan 1;16(2):430–44. doi: 10.7150/jca.101011 (PMC11685676; doi:10.7150/jca.101011)
Supplement: Supplementary file 1 — Supplementary tables. [file jcav16p0430s1.zip › Supplementary table S1-S8/Table S5-Results of the mediation analysis of plasma metabolites-immune cell traits-colorectal cancer.xlsx]

## Sheet: Sheet 1
Table S5: Results of the mediation analysis of plasma metabolites-immune cell traits-colorectal cancer
ID.exposure	ID.mediation	Exposure	Mediation	Outcome	betaA	betaB	betaT	Total effect	Directed effect	Mediated effect	Prop mediated	Pvalue	Z
GCST90200010	ebi-a-GCST90002074	Sphingomyelin (d18:1/22:1, d18:2/22:0, d16:1/24:1) levels	SSC-A on CD14+ monocyte	Colorectal Cancer	0.274872	0.0564119	0.13227	0.13227	0.116764	0.0155(-0.0232, 0.0542)	0.11723	0.0360651	2.09619
GCST90199863	ebi-a-GCST90001865	16a-hydroxy DHEA 3-sulfate levels	CD3 on CD28- CD8+ T cell	Colorectal Cancer	-0.213514	0.0668893	0.0647281	0.0647281	0.0790099	-0.0143(-0.0429, 0.0144)	-0.220643	0.0480286	-1.97712
GCST90200328	ebi-a-GCST90001785	3-methoxytyrosine levels	CD25 on IgD- CD24- B cell	Colorectal Cancer	-0.216366	0.060305	0.127328	0.127328	0.140376	-0.0130(-0.0407, 0.0146)	-0.102475	0.0618964	-1.86704
GCST90200163	ebi-a-GCST90001484	Heptenedioate (C7:1-DC) levels	CD39+ resting CD4 regulatory T cell %resting CD4 regulatory T cell	Colorectal Cancer	0.262862	0.0525303	0.143676	0.143676	0.129868	0.0138(-0.0388, 0.0664)	0.0961063	0.0622553	1.86447
GCST90200010	ebi-a-GCST90001743	Sphingomyelin (d18:1/22:1, d18:2/22:0, d16:1/24:1) levels	CD20 on B cell	Colorectal Cancer	-0.155602	0.0473731	0.13227	0.13227	0.139642	-0.0074(-0.0277, 0.0130)	-0.0557295	0.0658266	-1.8396
GCST90199863	ebi-a-GCST90001939	16a-hydroxy DHEA 3-sulfate levels	CD25 on activated CD4 regulatory T cell	Colorectal Cancer	0.133383	-0.144979	0.0647281	0.0647281	0.0840659	-0.0193(-0.0394, 0.0007)	-0.298754	0.0669573	-1.83196
GCST90199636	ebi-a-GCST90001699	Kynurenine levels	CD45RA+ CD28- CD8+ T cell %CD8+ T cell	Colorectal Cancer	2.60416	0.000765638	-0.120956	-0.120956	-0.12295	0.0020(-4.39, 4.39)	-0.0164841	0.0690387	1.81817
GCST90200415	ebi-a-GCST90001922	Serine levels	CD127 on T cell	Colorectal Cancer	-0.156288	0.0715503	0.0933323	0.0933323	0.104515	-0.0112(-0.0285, 0.0061)	-0.119814	0.0698754	-1.81272
GCST90200010	ebi-a-GCST90001507	Sphingomyelin (d18:1/22:1, d18:2/22:0, d16:1/24:1) levels	CD25++ CD45RA+ CD4 not regulatory T cell Absolute Count	Colorectal Cancer	0.167456	-0.0502763	0.13227	0.13227	0.140689	-0.0084(-0.0315, 0.0147)	-0.0636507	0.0701495	-1.81094
GCST90199863	ebi-a-GCST90001699	16a-hydroxy DHEA 3-sulfate levels	CD45RA+ CD28- CD8+ T cell %CD8+ T cell	Colorectal Cancer	-2.2088	0.000765638	0.0647281	0.0647281	0.0664193	-0.0017(-3.35, 3.35)	-0.0261269	0.0753292	-1.77845
GCST90200539	ebi-a-GCST90001957	X-14939 levels	CD33 on CD33+ HLA-DR+ CD14-	Colorectal Cancer	0.265071	-0.0329536	-0.0787136	-0.0787136	-0.0699786	-0.0087(-0.0696, 0.0522)	0.110973	0.0781124	-1.76174
GCST90200671	ebi-a-GCST90001507	X-26109 levels	CD25++ CD45RA+ CD4 not regulatory T cell Absolute Count	Colorectal Cancer	0.0695868	-0.0502763	-0.0455794	-0.0455794	-0.0420808	-0.0035(-0.0081, 0.0011)	0.0767576	0.0794378	-1.75396
GCST90200575	ebi-a-GCST90001533	X-21283 levels	Basophil %CD33dim HLA-DR- CD66b-	Colorectal Cancer	0.200571	-0.0494653	-0.0478235	-0.0478235	-0.0379021	-0.0099(-0.0398, 0.0199)	0.207457	0.0806745	-1.74679
GCST90200163	ebi-a-GCST90001743	Heptenedioate (C7:1-DC) levels	CD20 on B cell	Colorectal Cancer	0.222349	0.0473731	0.143676	0.143676	0.133143	0.0105(-0.0345, 0.0556)	0.0733131	0.0807527	1.74634
GCST90199814	ebi-a-GCST90002074	Alpha-hydroxycaproate levels	SSC-A on CD14+ monocyte	Colorectal Cancer	-0.166539	0.0564119	0.0768751	0.0768751	0.0862699	-0.0094(-0.0322, 0.0134)	-0.122209	0.0832823	-1.73195
GCST90200017	ebi-a-GCST90001743	Sphingomyelin (d17:1/16:0, d18:1/15:0, d16:1/17:0) levels	CD20 on B cell	Colorectal Cancer	-0.126507	0.0473731	0.0970046	0.0970046	0.102998	-0.0060(-0.0210, 0.0090)	-0.0617809	0.0854064	-1.72014
GCST90200328	ebi-a-GCST90001519	3-methoxytyrosine levels	CD33+ HLA-DR+ CD14- %CD33+ HLA-DR+	Colorectal Cancer	0.240299	-0.037047	0.127328	0.127328	0.136231	-0.0089(-0.0528, 0.0350)	-0.0699166	0.0906676	-1.69189
GCST90199700	ebi-a-GCST90002010	3-hydroxylaurate levels	HLA-DR on monocyte	Colorectal Cancer	-0.252167	0.0332259	0.178497	0.178497	0.186875	-0.0084(-0.0530, 0.0362)	-0.0469392	0.0909237	-1.69055
GCST90200415	ebi-a-GCST90001716	Serine levels	BAFF-R on naive-mature B cell	Colorectal Cancer	0.130679	0.0387454	0.0933323	0.0933323	0.0882691	0.0051(-0.0082, 0.0183)	0.0542492	0.0912104	1.68905
GCST90200415	ebi-a-GCST90001699	Serine levels	CD45RA+ CD28- CD8+ T cell %CD8+ T cell	Colorectal Cancer	1.80669	0.000765638	0.0933323	0.0933323	0.091949	0.0014(-2.54, 2.54)	0.0148209	0.0916039	1.687
GCST90200105	ebi-a-GCST90001953	Glycosyl-N-behenoyl-sphingadienine (d18:2/22:0) levels	CD33 on CD33dim HLA-DR-	Colorectal Cancer	0.220133	-0.0270334	-0.102439	-0.102439	-0.0964876	-0.0060(-0.0408, 0.0289)	0.0580929	0.0949588	-1.6698
GCST90200655	ebi-a-GCST90001507	X-25828 levels	CD25++ CD45RA+ CD4 not regulatory T cell Absolute Count	Colorectal Cancer	-0.211259	-0.0502763	0.162043	0.162043	0.151422	0.0106(-0.0313, 0.0525)	0.065546	0.094966	1.66976
GCST90200010	ebi-a-GCST90001865	Sphingomyelin (d18:1/22:1, d18:2/22:0, d16:1/24:1) levels	CD3 on CD28- CD8+ T cell	Colorectal Cancer	0.16127	0.0668893	0.13227	0.13227	0.121483	0.0108(-0.0128, 0.0344)	0.0815545	0.0972156	1.6585
GCST90199860	ebi-a-GCST90001865	Andro steroid monosulfate C19H28O6S (1) levels	CD3 on CD28- CD8+ T cell	Colorectal Cancer	-0.134964	0.0668893	0.0750324	0.0750324	0.08406	-0.0090(-0.0258, 0.0077)	-0.120316	0.098173	-1.65378
GCST90200539	ebi-a-GCST90001956	X-14939 levels	CD33 on CD33+ HLA-DR+	Colorectal Cancer	0.262675	-0.027169	-0.0787136	-0.0787136	-0.071577	-0.0071(-0.0667, 0.0524)	0.0906654	0.0989562	-1.64993
GCST90200105	ebi-a-GCST90001699	Glycosyl-N-behenoyl-sphingadienine (d18:2/22:0) levels	CD45RA+ CD28- CD8+ T cell %CD8+ T cell	Colorectal Cancer	1.76475	0.000765638	-0.102439	-0.102439	-0.10379	0.0014(-2.64, 2.65)	-0.0131899	0.105306	1.61966
GCST90200768	ebi-a-GCST90001922	Phosphate to 2'-deoxyuridine ratio	CD127 on T cell	Colorectal Cancer	-0.129433	0.0715503	-0.0719438	-0.0719438	-0.0626828	-0.0093(-0.0246, 0.0060)	0.128725	0.105709	-1.61778
GCST90200575	ebi-a-GCST90002074	X-21283 levels	SSC-A on CD14+ monocyte	Colorectal Cancer	0.141815	0.0564119	-0.0478235	-0.0478235	-0.0558235	0.0080(-0.0108, 0.0268)	-0.167283	0.106207	1.61548
GCST90200837	ebi-a-GCST90002053	Adenosine 5'-diphosphate (ADP) to glutamate ratio	CD45 on CD33+ HLA-DR+	Colorectal Cancer	0.137526	-0.0326408	-0.0842973	-0.0842973	-0.0798083	-0.0045(-0.0188, 0.0098)	0.0532514	0.106412	-1.61453
GCST90200575	ebi-a-GCST90001922	X-21283 levels	CD127 on T cell	Colorectal Cancer	0.172567	0.0715503	-0.0478235	-0.0478235	-0.0601707	0.0123(-0.0142, 0.0389)	-0.258184	0.10652	1.61403
GCST90200655	ebi-a-GCST90001571	X-25828 levels	Effector Memory CD4-CD8- T cell %T cell	Colorectal Cancer	0.178366	0.0614522	0.162043	0.162043	0.151082	0.0110(-0.0197, 0.0417)	0.0676423	0.107675	1.60873
GCST90200222	ebi-a-GCST90001484	Dihydrocaffeate sulfate (2) levels	CD39+ resting CD4 regulatory T cell %resting CD4 regulatory T cell	Colorectal Cancer	0.115824	0.0525303	0.0845776	0.0845776	0.0784934	0.0061(-0.0072, 0.0194)	0.071937	0.108037	1.60708
GCST90200250	ebi-a-GCST90001530	Deoxycholic acid 12-sulfate levels	Monocytic Myeloid-Derived Suppressor Cells Absolute Count	Colorectal Cancer	0.163523	-0.0408168	0.0466615	0.0466615	0.053336	-0.0067(-0.0285, 0.0151)	-0.143041	0.108172	-1.60647
GCST90199700	ebi-a-GCST90001988	3-hydroxylaurate levels	HLA-DR on CD14+ CD16- monocyte	Colorectal Cancer	-0.229834	0.0434164	0.178497	0.178497	0.188475	-0.0100(-0.0507, 0.0307)	-0.0559032	0.110655	-1.59525
GCST90200017	ebi-a-GCST90001571	Sphingomyelin (d17:1/16:0, d18:1/15:0, d16:1/17:0) levels	Effector Memory CD4-CD8- T cell %T cell	Colorectal Cancer	0.111851	0.0614522	0.0970046	0.0970046	0.0901311	0.0069(-0.0058, 0.0195)	0.0708576	0.113488	1.58271
GCST90200034	ebi-a-GCST90001571	Tricosanoyl sphingomyelin (d18:1/23:0) levels	Effector Memory CD4-CD8- T cell %T cell	Colorectal Cancer	0.156636	0.0614522	0.0955122	0.0955122	0.0858866	0.0096(-0.0148, 0.034)	0.100779	0.113668	1.58192
GCST90199900	ebi-a-GCST90001479	Argininate levels	CD4 regulatory T cell %T cell	Colorectal Cancer	0.154041	-0.0523673	-0.100988	-0.100988	-0.0929214	-0.0081(-0.0262, 0.0101)	0.0798779	0.115604	-1.5735
GCST90200033	ebi-a-GCST90001533	Sphingomyelin (d18:2/23:0, d18:1/23:1, d17:1/24:1) levels	Basophil %CD33dim HLA-DR- CD66b-	Colorectal Cancer	-0.219181	-0.0494653	0.10614	0.10614	0.0952977	0.0108(-0.0333, 0.0550)	0.102147	0.115775	1.57276
GCST90200250	ebi-a-GCST90001785	Deoxycholic acid 12-sulfate levels	CD25 on IgD- CD24- B cell	Colorectal Cancer	0.122037	0.060305	0.0466615	0.0466615	0.039302	0.0074(-0.0065, 0.0213)	0.15772	0.119328	1.5576
GCST90200768	ebi-a-GCST90001949	Phosphate to 2'-deoxyuridine ratio	CD33 on CD33dim HLA-DR+ CD11b-	Colorectal Cancer	-0.1776	-0.0341581	-0.0719438	-0.0719438	-0.0780102	0.0061(-0.0225, 0.0347)	-0.0843226	0.119813	1.55556
GCST90200671	ebi-a-GCST90001511	X-26109 levels	CD25++ CD45RA- CD4 not regulatory T cell %CD4+ T cell	Colorectal Cancer	-0.0623383	-0.0324932	-0.0455794	-0.0455794	-0.047605	0.0020(-0.0018, 0.0059)	-0.0444405	0.125045	1.53394
GCST90200193	ebi-a-GCST90001785	Ethyl beta-glucopyranoside levels	CD25 on IgD- CD24- B cell	Colorectal Cancer	-0.0950967	0.060305	-0.0878546	-0.0878546	-0.0821198	-0.0057(-0.0148, 0.0033)	0.0652761	0.125419	-1.53242
GCST90200155	ebi-a-GCST90001716	2-furoylcarnitine levels	BAFF-R on naive-mature B cell	Colorectal Cancer	0.174011	0.0387454	0.0865267	0.0865267	0.0797846	0.0067(-0.0218, 0.0353)	0.0779198	0.12599	1.53011
GCST90200105	ebi-a-GCST90001922	Glycosyl-N-behenoyl-sphingadienine (d18:2/22:0) levels	CD127 on T cell	Colorectal Cancer	-0.118431	0.0715503	-0.102439	-0.102439	-0.0939648	-0.0085(-0.0228, 0.0058)	0.0827203	0.126404	-1.52844
GCST90200125	ebi-a-GCST90001785	Sphingomyelin (d17:2/16:0, d18:2/15:0) levels	CD25 on IgD- CD24- B cell	Colorectal Cancer	-0.139346	0.060305	0.12193	0.12193	0.130333	-0.0084(-0.0273, 0.0105)	-0.0689189	0.130053	-1.51389
GCST90200577	ebi-a-GCST90001699	X-21312 levels	CD45RA+ CD28- CD8+ T cell %CD8+ T cell	Colorectal Cancer	1.53931	0.000765638	0.0818942	0.0818942	0.0807157	0.0012(-2.32, 2.33)	0.0143912	0.133418	1.50076
GCST90200250	ebi-a-GCST90001754	Deoxycholic acid 12-sulfate levels	CD20 on IgD- CD27- B cell	Colorectal Cancer	-0.112831	-0.0580038	0.0466615	0.0466615	0.0401169	0.0065(-0.0050, 0.0181)	0.140257	0.134706	1.4958
GCST90200795	ebi-a-GCST90001958	Oleoyl-linoleoyl-glycerol (18:1 to 18:2) [2] to linoleoyl-arachidonoyl-glycerol (18:2 to 20:4) [2] ratio	CD4 on monocyte	Colorectal Cancer	-0.107222	-0.0540443	-0.115282	-0.115282	-0.121076	0.0058(-0.0048, 0.0164)	-0.0502661	0.139302	1.4784
GCST90200102	ebi-a-GCST90001483	1-palmitoleoyl-2-linolenoyl-GPC (16:1/18:3) levels	CD39+ resting CD4 regulatory T cell Absolute Count	Colorectal Cancer	-0.14702	0.0270901	-0.140046	-0.140046	-0.136064	-0.0040(-0.0251, 0.0172)	0.0284392	0.146838	-1.45079
GCST90199945	ebi-a-GCST90001917	Sphingomyelin (d18:1/14:0, d16:1/16:0) levels	CD45 on CD8+ T cell	Colorectal Cancer	-0.0672945	-0.0116958	0.0520287	0.0520287	0.0512417	0.0008(-0.0036, 0.0052)	0.0151274	0.147374	1.44887
