# Supplementary material for: Genetically Predicted Immune Cell Traits Mediate the Causal Association Between Plasma Metabolites and Colorectal Cancer
Source: J Cancer. 2025 Jan 1;16(2):430–44. doi: 10.7150/jca.101011 (PMC11685676; doi:10.7150/jca.101011)
Supplement: Supplementary file 1 — Supplementary tables. [file jcav16p0430s1.zip › Supplementary table S1-S8/Table S6-The proportions of different cell types in normal and tumor colon tissue.xlsx]

## Sheet: Table S6-The proportion of diff
Table S6: The proportions of different cell types in normal and tumor colon tissue
Cluster	Sample	Number	Percentage of different cell types (%)
T cells	Normal	4030	13.7844
	Tumor	10291	28.0853
Proliferative T cells	Normal	147	0.502805
	Tumor	448	1.22264
Plasma cells	Normal	5341	18.2686
	Tumor	6099	16.6448
Myofibroblasts	Normal	211	0.721713
	Tumor	513	1.40003
Monocytes	Normal	330	1.12875
	Tumor	2809	7.66607
Mast cells	Normal	123	0.420714
	Tumor	427	1.16533
Fibroblasts	Normal	490	1.67602
	Tumor	1060	2.89286
Epithelial cells	Normal	16951	57.9799
	Tumor	12595	34.3731
Endothelial cells	Normal	110	0.376248
	Tumor	525	1.43278
B cells	Normal	1503	5.14092
	Tumor	1875	5.11708
All cells	Normal	29236	100
	Tumor	36642	100
