# Supplementary material for: Genetically Predicted Immune Cell Traits Mediate the Causal Association Between Plasma Metabolites and Colorectal Cancer
Source: J Cancer. 2025 Jan 1;16(2):430–44. doi: 10.7150/jca.101011 (PMC11685676; doi:10.7150/jca.101011)
Supplement: Supplementary file 1 — Supplementary tables. [file jcav16p0430s1.zip › Supplementary table S1-S8/Table S7-The proportions of different T cell subsets in normal and tumor colon tissue.xlsx]

## Sheet: Table S7-The proportion of diff
Table S7: The proportions of different T cell subsets in normal and tumor colon tissue
Cluster	Sample	Number	Percentage of Different T Cell Subtypes (%)
CD4+ Tcm	Normal	633	2.16514
	Tumor	1073	2.92833
CD4+ Teff	Normal	376	1.28609
	Tumor	957	2.61176
CD4+ Tfh	Normal	222	0.759338
	Tumor	469	1.27995
CD4+ Th17	Normal	757	2.58927
	Tumor	2072	5.65471
CD4+ Treg	Normal	308	1.0535
	Tumor	2077	5.66836
CD8+ Teff	Normal	361	1.23478
	Tumor	773	2.1096
CD8+ Tem	Normal	631	2.1583
	Tumor	1728	4.7159
CD8+ Temra	Normal	177	0.605418
	Tumor	461	1.25812
CD8+ Tex	Normal	399	1.36476
	Tumor	442	1.20627
DNT	Normal	107	0.365987
	Tumor	132	0.360242
iIELs	Normal	59	0.201806
	Tumor	107	0.292015
Tcm: Central Memory T cells; Teff: Effector T cells; Tfh: Follicular Helper T cells; Th17: T helper 17 cells; Treg: Regulatory T cells; Temra: Effector Memory CD45RA+ T cells; Tem: Effector Memory T cells; Tex: Exhausted T cells; DNT: Double Negative T cells; iIELs: intestinal Intraepithelial Lymphocytes.
