# Supplementary material for: Genetically Predicted Immune Cell Traits Mediate the Causal Association Between Plasma Metabolites and Colorectal Cancer
Source: J Cancer. 2025 Jan 1;16(2):430–44. doi: 10.7150/jca.101011 (PMC11685676; doi:10.7150/jca.101011)
Supplement: Supplementary file 1 — Supplementary tables. [file jcav16p0430s1.zip › Supplementary table S1-S8/Table S8-The proportions of different monocyte subpopulations in normal and tumor colon tissue.xlsx]

## Sheet: Table S8-The proportion of diff
Table S8: The proportions of different monocyte subsets in normal and tumor colon tissue
Cluster	Sample	Number	Percentage of Different Monocyte Subtypes (%)
CD14+ CD16- Mono	Normal	81	0.277056
	Tumor	860	2.34703
CD14+ CD16+ Mono	Normal	133	0.454919
	Tumor	1293	3.52874
cDC1	Normal	21	0.0718293
	Tumor	85	0.231974
cDC2	Normal	68	0.23259
	Tumor	318	0.867857
cDC3	Normal	1	0.00342044
	Tumor	73	0.199225
pDC	Normal	9	0.030784
	Tumor	55	0.150101
Proliferative Mono	Normal	17	0.0581475
	Tumor	125	0.341139
pDC: plasmacytoid dendritic cells; cDC: conventional dendritic cells.
